# Supplementary material for: Comparative Proteomic Analysis of the Diatom Phaeodactylum tricornutum Reveals New Insights Into Intra- and Extra-Cellular Protein Contents of Its Oval, Fusiform, and Triradiate Morphotypes
Source: Front Plant Sci. 2022 Mar 21;13:673113. doi: 10.3389/fpls.2022.673113 (PMC8977783; doi:10.3389/fpls.2022.673113)
Supplement: Supplementary file 2 [file Table_1.XLSX]

## Sheet: Fusiform blast2go output
Protein ID	Description	GO IDs
B7GCR5	predicted protein	P:GO:0045892
B7FNU0	carbonic anhydrase	F:GO:0004089; F:GO:0008270
B5Y3J3	predicted protein	NA
B7FZW5	predicted protein	F:GO:0015204; C:GO:0016021; P:GO:0071918
B7G3Q9	predicted protein	P:GO:0009082; F:GO:0052654; F:GO:0052655; F:GO:0052656
B7GCM0	3-ketoacyl acyl carrier protein synthase I	F:GO:0004315; F:GO:0005509; C:GO:0016021
B7FPQ7	predicted protein	C:GO:0016020; C:GO:0016021; F:GO:0016787; P:GO:0032981
B7FRS0	chaperonin GroEL	F:GO:0005216; F:GO:0005524; C:GO:0016021; P:GO:0034220; P:GO:0042026
B7G5B5	predicted protein	F:GO:0003676
B7FXQ8	HSP20-like chaperone	C:GO:0016020; C:GO:0016021
B7GCM7	xylose isomerase	F:GO:0009045; P:GO:0042732; F:GO:0046872
B7G6Q6	GLNA, glutamine synthase	F:GO:0004356; P:GO:0006807
B7FWP2	alcohol dehydrogenase	F:GO:0004022; F:GO:0046872; F:GO:0047577; P:GO:0055114
B5Y3B2	myo-inositol 2-dehydrogenase putative	F:GO:0050112; P:GO:0055114
B7FSB5	cytochrome P450	F:GO:0005506; C:GO:0016021; F:GO:0016705; F:GO:0020037; P:GO:0055114
B7G1X8	3-isopropylmalate dehydrogenase	F:GO:0000287; F:GO:0003862; C:GO:0005737; P:GO:0009098; F:GO:0051287; P:GO:0055114
B7G516	predicted protein	NA
B7FVE9	predicted protein	C:GO:0016020
B7G3E0	Glutathione S-transferase	F:GO:0003824
B7FSI3	triosephosphate isomerase/glyceraldehyde-3-phosphate dehydrogenase precursor	F:GO:0004365; F:GO:0004807; C:GO:0005737; P:GO:0006006; P:GO:0006096; F:GO:0050661; F:GO:0051287; P:GO:0055114
B7G150	Mitochondrial-processing peptidase subunit beta	F:GO:0004222; P:GO:0006508; F:GO:0046872
B5Y5D4	Annexin (Annexin) Family	F:GO:0005509; F:GO:0005544
B7FZY9	methionine aminopeptidase, type I	P:GO:0006508; F:GO:0046872; F:GO:0070006; P:GO:0070084
B7G370	ATP-dependent RNA helicase DBP5	F:GO:0003676; F:GO:0004386; F:GO:0005524
B7G1X7	carboxyl-terminal processing protease	P:GO:0006508; F:GO:0008236
B7FRM6	sulfite reductase, ferredoxin dependent	C:GO:0009507; F:GO:0020037; F:GO:0046872; F:GO:0050311; F:GO:0051539; P:GO:0055114
B5Y4C6	NA	NA
B7GER2	NA	NA
A0T0K0	NA	NA
A0T0H6	NA	NA
A0T0H7	NA	NA
A0T0F1	NA	NA
