# Supplementary material for: Comparative Proteomic Analysis of the Diatom Phaeodactylum tricornutum Reveals New Insights Into Intra- and Extra-Cellular Protein Contents of Its Oval, Fusiform, and Triradiate Morphotypes
Source: Front Plant Sci. 2022 Mar 21;13:673113. doi: 10.3389/fpls.2022.673113 (PMC8977783; doi:10.3389/fpls.2022.673113)
Supplement: Supplementary file 3 [file Table_2.XLS]

## Sheet: Triradiate blast2go output
Protein ID	Description	GO IDs
B7FT47	predicted protein	NA
B7GCP2	predicted protein	F:GO:0016491; P:GO:0055114
B7FRW2	protein fucoxanthin chlorophyll a/c protein	C:GO:0009523; C:GO:0009535; P:GO:0009765; C:GO:0016021; F:GO:0016168; P:GO:0018298; C:GO:0030076
B7G279	T-complex protein 1, eta subunit	F:GO:0005524; C:GO:0005829; P:GO:0006457; P:GO:0046686; F:GO:0051082
B7GAW7	predicted protein	F:GO:0004656; F:GO:0005506; P:GO:0019511; F:GO:0031418; P:GO:0055114
B7GAG2	ABC transporter E family member 2	P:GO:0000054; F:GO:0005506; F:GO:0005524; C:GO:0005623; P:GO:0006413; P:GO:0006415; F:GO:0008967; P:GO:0016311; F:GO:0016887; F:GO:0043024
B7FPY8	chaperone DnaK	F:GO:0005524; P:GO:0006457; F:GO:0051082
B7G312	predicted protein	F:GO:0003924; F:GO:0005525
B7FRW2	protein fucoxanthin chlorophyll a/c protein	C:GO:0009523; C:GO:0009535; P:GO:0009765; C:GO:0016021; F:GO:0016168; P:GO:0018298; C:GO:0030076
B7FPI1	cell division protein FtsH	F:GO:0004222; F:GO:0005524; P:GO:0006508; F:GO:0008270; C:GO:0009579; C:GO:0016021; P:GO:0051301
B7FXR6	translocation protein SEC63	C:GO:0005623; C:GO:0016021; P:GO:0031204
B7FQ84	heat shock protein 70	F:GO:0005524
B7FUS8	cysteine desulfurase	F:GO:0030170; F:GO:0031071; P:GO:0044571
B7G6Z9	pyruvate kinase	F:GO:0000287; F:GO:0004743; P:GO:0006096; F:GO:0016301; F:GO:0030955
B7GCG9	pyrophosphate-fructose-6-phosphate 1-phosphotransferase	F:GO:0003872; C:GO:0005737; P:GO:0006002; P:GO:0046835; F:GO:0046872; F:GO:0047334; P:GO:0061615
A0T0M4	NA	NA
