# Supplementary material for: Comparative Proteomic Analysis of the Diatom Phaeodactylum tricornutum Reveals New Insights Into Intra- and Extra-Cellular Protein Contents of Its Oval, Fusiform, and Triradiate Morphotypes
Source: Front Plant Sci. 2022 Mar 21;13:673113. doi: 10.3389/fpls.2022.673113 (PMC8977783; doi:10.3389/fpls.2022.673113)
Supplement: Supplementary file 4 [file Table_3.XLSX]

## Sheet: Feuil1
Protein Group	Protein ID	Accession	-10lgP	Coverage (%)	#Peptides	#Unique	PTM	Avg. Mass	Description	Ratio 115	Ratio 116	Ratio 117	SD 115	SD 116	SD 117
3	4	tr|B7FQ84|B7FQ84_PHATC	478.27	65	51	49	Carbamidomethylation; Oxidation (M); Pyro-glu from E; iTRAQ 4plex (K N-term)	70962	Protein heat shock protein Hsp70 OS=Phaeodactylum tricornutum (strain CCAP 1055/1) GN=HSP70A PE=3 SV=1	1.107	0.82	1	0.00	0.08	0.12
10	1	tr|B7FS46|B7FS46_PHATC	477.24	77	34	32	Carbamidomethylation; Oxidation (M); iTRAQ 4plex (K N-term)	53619	ATP synthase subunit beta OS=Phaeodactylum tricornutum (strain CCAP 1055/1) GN=atpB PE=3 SV=1	0.701	0.993	1	0.00	0.04	0.06
15	11	A0T0D2|ATPB_PHATC	470.87	73	35	32	Oxidation (M); Pyro-glu from E; Pyro-glu from Q; iTRAQ 4plex (K N-term)	51621	ATP synthase subunit beta chloroplastic OS=Phaeodactylum tricornutum (strain CCAP 1055/1) GN=atpB PE=3 SV=1	1.364	1.006	1	0.00	0.05	0.05
4	8	tr|B7GA38|B7GA38_PHATC	470.70	55	61	51	Carbamidomethylation; Oxidation (M); Pyro-glu from E; iTRAQ 4plex (K N-term)	126885	Predicted protein OS=Phaeodactylum tricornutum (strain CCAP 1055/1) GN=PHATRDRAFT_49287 PE=4 SV=1	1.297	1.018	1	0.00	0.27	0.28
5	2	tr|B7G532|B7G532_PHATC	467.69	74	40	1	Carbamidomethylation; Oxidation (M); Pyro-glu from E; Pyro-glu from Q; iTRAQ 4plex (K N-term)	54505	ATP synthase subunit alpha OS=Phaeodactylum tricornutum (strain CCAP 1055/1) GN=Atp1 PE=3 SV=1	0	0	0	0.00	0.00	0.00
7	3	tr|B7G531|B7G531_PHATC	465.81	72	47	7	Carbamidomethylation; Oxidation (M); Pyro-glu from E; Pyro-glu from Q; iTRAQ 4plex (K N-term)	58048	ATP synthase subunit alpha OS=Phaeodactylum tricornutum (strain CCAP 1055/1) GN=Atp1 PE=3 SV=1	0	0	0	0.00	0.00	0.00
1	12	Q9TK52|RBL_PHATC	458.61	66	32	32	Carbamidomethylation; Oxidation (M); Pyro-glu from Q; iTRAQ 4plex (K N-term)	54007	Ribulose bisphosphate carboxylase large chain OS=Phaeodactylum tricornutum (strain CCAP 1055/1) GN=rbcL PE=3 SV=1	1.303	1.165	1	0.00	0.06	0.01
29	6	tr|B7FSI3|B7FSI3_PHATC	433.93	68	35	25	Carbamidomethylation; Oxidation (M); Pyro-glu from E; Pyro-glu from Q; iTRAQ 4plex (K N-term)	65350	Triosephosphate isomerase/glyceraldehyde-3-phosphate dehydrogenase OS=Phaeodactylum tricornutum (strain CCAP 1055/1) GN=TPI/GapC3 PE=3 SV=1	1.303	0.84	1	0.00	0.04	0.08
28	9	tr|B7G5G4|B7G5G4_PHATC	429.69	82	34	33	Carbamidomethylation; Oxidation (M); iTRAQ 4plex (K N-term)	46654	Phosphoglycerate kinase OS=Phaeodactylum tricornutum (strain CCAP 1055/1) GN=PHATRDRAFT_29157 PE=3 SV=1	1.729	1.043	1	0.00	0.06	0.07
11	24	tr|B7G5C0|B7G5C0_PHATC	419.57	64	24	1	Carbamidomethylation; Oxidation (M); Pyro-glu from E; Pyro-glu from Q; iTRAQ 4plex (K N-term)	41839	Actin/actin like protein OS=Phaeodactylum tricornutum (strain CCAP 1055/1) GN=Act2 PE=3 SV=1	0.72	1.109	1	0.00	0.00	0.00
11	25	tr|A5JP15|A5JP15_PHATR	419.57	64	24	1	Carbamidomethylation; Oxidation (M); Pyro-glu from E; Pyro-glu from Q; iTRAQ 4plex (K N-term)	41839	Actin OS=Phaeodactylum tricornutum PE=2 SV=1	0.72	1.109	1	0.00	0.00	0.00
12	23	tr|B7G878|B7G878_PHATC	418.60	64	24	1	Carbamidomethylation; Oxidation (M); Pyro-glu from E; Pyro-glu from Q; iTRAQ 4plex (K N-term)	41791	Actin/actin like protein OS=Phaeodactylum tricornutum (strain CCAP 1055/1) GN=ACT1 PE=3 SV=1	0.767	1.013	1	0.00	0.00	0.00
20	5	tr|B7G162|B7G162_PHATC	417.33	72	43	42	Carbamidomethylation; Oxidation (M); Pyro-glu from E; iTRAQ 4plex (K N-term)	68470	Predicted protein OS=Phaeodactylum tricornutum (strain CCAP 1055/1) GN=PHATRDRAFT_27923 PE=3 SV=1	0.582	0.978	1	0.00	0.16	0.13
26	13	tr|B7FQQ8|B7FQQ8_PHATC	409.93	65	33	33	Carbamidomethylation; Oxidation (M); Pyro-glu from Q; iTRAQ 4plex (K N-term)	55923	Predicted protein OS=Phaeodactylum tricornutum (strain CCAP 1055/1) GN=PHATRDRAFT_24978 PE=3 SV=1	0.661	0.952	1	0.00	0.27	0.23
37	40	tr|B7G9R3|B7G9R3_PHATC	404.78	31	28	28	Carbamidomethylation; Oxidation (M); iTRAQ 4plex (K N-term)	92086	Predicted protein OS=Phaeodactylum tricornutum (strain CCAP 1055/1) GN=PHATRDRAFT_55010 PE=4 SV=1	1.431	0.989	1	0.00	0.03	0.02
6	54	tr|B7FNU0|B7FNU0_PHATC	403.46	89	25	17	Carbamidomethylation; Oxidation (M); Pyro-glu from E; iTRAQ 4plex (K N-term)	31065	Predicted protein OS=Phaeodactylum tricornutum (strain CCAP 1055/1) GN=PHATRDRAFT_42406 PE=4 SV=1	1.224	1.257	1	0.00	0.10	0.05
48	48	tr|B7G386|B7G386_PHATC	402.58	73	23	21	Carbamidomethylation; Oxidation (M); Pyro-glu from E; iTRAQ 4plex (K N-term)	35679	Predicted protein OS=Phaeodactylum tricornutum (strain CCAP 1055/1) GN=PHATRDRAFT_47395 PE=3 SV=1	0.676	1.225	1	0.00	0.19	0.18
19	35	tr|B7G5Q1|B7G5Q1_PHATC	385.82	61	21	21	Carbamidomethylation; Oxidation (M); Pyro-glu from E; iTRAQ 4plex (K N-term)	40183	Glyceraldehyde-3-phosphate dehydrogenase OS=Phaeodactylum tricornutum (strain CCAP 1055/1) GN=GapC1 PE=3 SV=1	1.442	0.968	1	0.00	0.04	0.02
16	10	A0T0F1|ATPA_PHATC	384.44	62	28	23	Carbamidomethylation; Oxidation (M); Pyro-glu from E; Pyro-glu from Q; iTRAQ 4plex (K N-term)	54622	ATP synthase subunit alpha chloroplastic OS=Phaeodactylum tricornutum (strain CCAP 1055/1) GN=atpA PE=3 SV=1	1.395	0.963	1	0.00	0.08	0.09
9	26	tr|B7GDC2|B7GDC2_PHATC	379.58	72	27	21	Carbamidomethylation; Oxidation (M); Pyro-glu from Q; iTRAQ 4plex (K N-term)	41390	Predicted protein OS=Phaeodactylum tricornutum (strain CCAP 1055/1) GN=PHATRDRAFT_50214 PE=4 SV=1	1.215	1.041	1	0.00	0.05	0.09
58	29	tr|B7FSI4|B7FSI4_PHATC	360.98	85	24	14	Carbamidomethylation; Oxidation (M); Pyro-glu from E; iTRAQ 4plex (K N-term)	35791	Glyceraldehyde-3-phosphate dehydrogenase OS=Phaeodactylum tricornutum (strain CCAP 1055/1) GN=GapC4 PE=3 SV=1	0.693	0.988	1	0.58	57.38	57.35
64	46	tr|B5Y5D4|B5Y5D4_PHATC	358.84	66	24	24	Carbamidomethylation; Oxidation (M); Pyro-glu from Q; iTRAQ 4plex (K N-term)	36877	Annexin OS=Phaeodactylum tricornutum (strain CCAP 1055/1) GN=PHATR_44109 PE=4 SV=1	0.578	1.047	1	0.00	0.08	0.14
46	27	tr|B7FYL2|B7FYL2_PHATC	356.38	51	25	25	Carbamidomethylation; Oxidation (M); iTRAQ 4plex (K N-term)	57049	Iron starvation induced protein OS=Phaeodactylum tricornutum (strain CCAP 1055/1) GN=ISIP2A PE=4 SV=1	0.401	0.785	1	0.00	0.43	0.50
124	148	tr|B7G3E0|B7G3E0_PHATC	355.49	72	15	14	Carbamidomethylation; Oxidation (M); iTRAQ 4plex (K N-term)	25515	Predicted protein OS=Phaeodactylum tricornutum (strain CCAP 1055/1) GN=PHATRDRAFT_37658 PE=3 SV=1	2.286	0.938	1	0.00	0.03	0.04
61	43	tr|B7G8Y4|B7G8Y4_PHATC	352.76	75	21	21	Carbamidomethylation; Oxidation (M); Pyro-glu from Q; iTRAQ 4plex (K N-term)	32704	Predicted protein OS=Phaeodactylum tricornutum (strain CCAP 1055/1) GN=PHATRDRAFT_22873 PE=3 SV=1	0.823	0.945	1	0.00	0.05	0.06
34	44	tr|B7GCT8|B7GCT8_PHATC	351.93	80	32	21	Carbamidomethylation; Oxidation (M); Pyro-glu from Q; iTRAQ 4plex (K N-term)	37939	Ferredoxin--NADP reductase OS=Phaeodactylum tricornutum (strain CCAP 1055/1) GN=PHATRDRAFT_23717 PE=3 SV=1	0.985	1.264	1	0.00	0.16	0.07
25	74	tr|B7G6K6|B7G6K6_PHATC	351.31	77	18	18	Carbamidomethylation; Oxidation (M); iTRAQ 4plex (K N-term)	35418	Glyceraldehyde-3-phosphate dehydrogenase OS=Phaeodactylum tricornutum (strain CCAP 1055/1) GN=GapC2a PE=3 SV=1	1.202	1.097	1	0.00	0.05	0.03
82	73	tr|B7G9N5|B7G9N5_PHATC	348.49	57	20	20	Carbamidomethylation; Oxidation (M); Pyro-glu from Q; iTRAQ 4plex (K N-term)	38493	Predicted protein OS=Phaeodactylum tricornutum (strain CCAP 1055/1) GN=PHATRDRAFT_49151 PE=4 SV=1	1.428	1.001	1	0.00	0.11	0.03
52	52	tr|B7S466|B7S466_PHATC	345.85	53	20	20	Carbamidomethylation; Oxidation (M); Pyro-glu from E; iTRAQ 4plex (K N-term)	42218	S-adenosylmethionine synthase OS=Phaeodactylum tricornutum (strain CCAP 1055/1) GN=PHATRDRAFT_bd913 PE=3 SV=1	1.338	1.033	1	0.00	0.02	0.04
41	55	tr|B7GDE6|B7GDE6_PHATC	342.98	83	22	22	Carbamidomethylation; Oxidation (M); iTRAQ 4plex (K N-term)	27078	Predicted protein OS=Phaeodactylum tricornutum (strain CCAP 1055/1) GN=PHATRDRAFT_50236 PE=4 SV=1	0.714	0.942	1	0.00	0.07	0.03
113	53	tr|B7G0T6|B7G0T6_PHATC	339.64	46	48	46	Carbamidomethylation; Oxidation (M); Pyro-glu from Q; iTRAQ 4plex (K N-term)	114790	Predicted protein OS=Phaeodactylum tricornutum (strain CCAP 1055/1) GN=PHATRDRAFT_27838 PE=3 SV=1	0.748	0.954	1	0.00	0.24	0.37
157	79	tr|B7GAV2|B7GAV2_PHATC	338.25	60	14	14	Carbamidomethylation; Oxidation (M); iTRAQ 4plex (K N-term)	35793	Predicted protein OS=Phaeodactylum tricornutum (strain CCAP 1055/1) GN=PHATRDRAFT_23281 PE=4 SV=1	1.227	1.048	1	0.00	0.07	0.06
120	85	tr|B7GA05|B7GA05_PHATC	334.85	48	32	32	Carbamidomethylation; Oxidation (M); Pyro-glu from E; iTRAQ 4plex (K N-term)	67395	Phosphoenolpyruvate carboxykinase OS=Phaeodactylum tricornutum (strain CCAP 1055/1) GN=PEPCK1 PE=3 SV=1	1.21	0.959	1	0.00	0.04	0.04
17	203	tr|B7G5B6|B7G5B6_PHATC	333.36	66	12	9	Oxidation (M); iTRAQ 4plex (K N-term)	21353	Protein fucoxanthin chlorophyll a/c protein OS=Phaeodactylum tricornutum (strain CCAP 1055/1) GN=Lhcf10 PE=4 SV=1	0.794	1.055	1	0.00	0.16	0.07
21	149	tr|A0T0E2|A0T0E2_PHATC	329.27	99	14	14	Carbamidomethylation; Oxidation (M); iTRAQ 4plex (K N-term)	16023	Ribulose-1 5-bisphosphate carboxylase/oxygenase small subunit OS=Phaeodactylum tricornutum (strain CCAP 1055/1) GN=rbcS PE=4 SV=1	1.284	1.161	1	0.00	0.02	0.07
63	65	tr|B7S3N8|B7S3N8_PHATC	324.89	57	23	22	Carbamidomethylation; Oxidation (M); iTRAQ 4plex (K N-term)	43580	Fructose-bisphosphate aldolase OS=Phaeodactylum tricornutum (strain CCAP 1055/1) GN=FbaC1 PE=4 SV=1	1.423	1.022	1	0.00	0.09	0.09
128	66	tr|B5Y3V3|B5Y3V3_PHATC	322.26	61	24	23	Carbamidomethylation; Oxidation (M); iTRAQ 4plex (K N-term)	46312	Predicted protein OS=Phaeodactylum tricornutum (strain CCAP 1055/1) GN=PHATR_21116 PE=3 SV=1	1.614	1.157	1	0.00	0.14	0.15
80	39	tr|B7FRS0|B7FRS0_PHATC	321.94	44	30	30	Carbamidomethylation; Oxidation (M); Pyro-glu from E; Pyro-glu from Q; iTRAQ 4plex (K N-term)	61994	Nuclear-encoded-like protein of chloroplast gro OS=Phaeodactylum tricornutum (strain CCAP 1055/1) GN=CPN60_2 PE=3 SV=1	1.481	0.979	1	0.00	0.04	0.05
109	95	tr|B7GCN5|B7GCN5_PHATC	319.70	66	23	23	Carbamidomethylation; Oxidation (M); iTRAQ 4plex (K N-term)	45337	Agmatinase OS=Phaeodactylum tricornutum (strain CCAP 1055/1) GN=PHATRDRAFT_40880 PE=3 SV=1	0.98	1.241	1	0.00	0.11	0.08
126	63	tr|B7G022|B7G022_PHATC	316.91	50	28	27	Carbamidomethylation; Oxidation (M); iTRAQ 4plex (K N-term)	65696	Predicted protein OS=Phaeodactylum tricornutum (strain CCAP 1055/1) GN=PHATRDRAFT_46098 PE=4 SV=1	0.785	0.926	1	0.00	0.01	0.22
69	31	tr|B5Y3B2|B5Y3B2_PHATC	316.29	67	21	21	Carbamidomethylation; Oxidation (M); Pyro-glu from Q; iTRAQ 4plex (K N-term)	37772	Myo-inositol 2-dehydrogenase putative (Fragment) OS=Phaeodactylum tricornutum (strain CCAP 1055/1) GN=PHATR_3639 PE=4 SV=1	1.355	1.11	1	0.00	0.07	0.13
288	321	tr|B5Y5F0|B5Y5F0_PHATC	312.33	37	15	15	Carbamidomethylation; Oxidation (M); Pyro-glu from Q; iTRAQ 4plex (K N-term)	43325	Phosphoribulokinase OS=Phaeodactylum tricornutum (strain CCAP 1055/1) GN=Prk PE=3 SV=1	1.579	1.06	1	0.00	0.12	0.11
83	87	tr|B7G1R8|B7G1R8_PHATC	311.75	65	17	17	Oxidation (M); iTRAQ 4plex (K N-term)	26627	3-oxoacyl-[acyl-carrier protein OS=Phaeodactylum tricornutum (strain CCAP 1055/1) GN=FABG PE=3 SV=1	0.784	1.003	1	0.00	0.11	0.13
114	77	tr|B7GES3|B7GES3_PHATC	311.52	41	35	33	Carbamidomethylation; Oxidation (M); Pyro-glu from Q; iTRAQ 4plex (K N-term)	80549	Predicted protein OS=Phaeodactylum tricornutum (strain CCAP 1055/1) GN=PHATRDRAFT_55230 PE=3 SV=1	0.772	0.818	1	0.00	0.02	0.19
175	103	tr|B7GEM2|B7GEM2_PHATC	309.11	48	24	23	Carbamidomethylation; Oxidation (M); Pyro-glu from E; iTRAQ 4plex (K N-term)	48248	Predicted protein OS=Phaeodactylum tricornutum (strain CCAP 1055/1) GN=helicase_5 PE=4 SV=1	1.256	1.017	1	0.00	0.19	0.19
102	130	tr|B7FZ94|B7FZ94_PHATC	309.04	66	13	13	Oxidation (M); iTRAQ 4plex (K N-term)	21586	Oxygen-evolving enhancer protein 3 OS=Phaeodactylum tricornutum (strain CCAP 1055/1) GN=OEE3 PE=4 SV=1	1.343	0.95	1	0.00	0.04	0.05
186	112	tr|B7G2N7|B7G2N7_PHATC	307.14	39	19	19	Carbamidomethylation; Oxidation (M); iTRAQ 4plex (K N-term)	49509	Predicted protein OS=Phaeodactylum tricornutum (strain CCAP 1055/1) GN=PHATRDRAFT_47152 PE=4 SV=1	1.572	0.99	1	0.00	0.04	0.12
170	151	tr|B7S3S7|B7S3S7_PHATC	306.51	70	17	16	Carbamidomethylation; Oxidation (M); iTRAQ 4plex (K N-term)	25383	Predicted protein OS=Phaeodactylum tricornutum (strain CCAP 1055/1) GN=PtRabX1 PE=3 SV=1	0.832	0.994	1	0.00	0.17	0.19
57	102	tr|B7G5Y2|B7G5Y2_PHATC	305.72	63	21	21	Carbamidomethylation; Oxidation (M); Pyro-glu from E; Pyro-glu from Q; iTRAQ 4plex (K N-term)	27066	14-3-3-like protein (Fragment) OS=Phaeodactylum tricornutum (strain CCAP 1055/1) GN=PHATRDRAFT_5651 PE=3 SV=1	1.209	1.08	1	0.00	0.05	0.07
171	211	tr|A0T0B2|A0T0B2_PHATC	304.87	27	14	14	Oxidation (M); iTRAQ 4plex (K N-term)	56400	Photosystem II CP47 chlorophyll apoprotein OS=Phaeodactylum tricornutum (strain CCAP 1055/1) GN=psbB PE=3 SV=1	0.735	0.975	1	0.00	0.11	0.19
55	228	A0T0C6|CY550_PHATC	304.43	61	10	9	Oxidation (M); iTRAQ 4plex (K N-term)	17722	Cytochrome c-550 OS=Phaeodactylum tricornutum (strain CCAP 1055/1) GN=psbV PE=3 SV=1	1.374	0.997	1	0.00	0.11	0.10
30	275	tr|B7GBK6|B7GBK6_PHATC	302.68	43	10	6	Oxidation (M); iTRAQ 4plex (K N-term)	21275	Protein fucoxanthin chlorophyll a/c protein OS=Phaeodactylum tricornutum (strain CCAP 1055/1) GN=Lhcf11 PE=4 SV=1	0.64	1.017	1	0.00	0.31	0.36
155	169	tr|B7G0V1|B7G0V1_PHATC	302.01	42	16	16	Carbamidomethylation; Oxidation (M); iTRAQ 4plex (K N-term)	31270	TRD3 OS=Phaeodactylum tricornutum (strain CCAP 1055/1) GN=TRD3 PE=4 SV=1	1.395	0.979	1	0.00	0.06	0.07
139	106	tr|B7FWC4|B7FWC4_PHATC	301.15	61	20	19	Carbamidomethylation; Oxidation (M); iTRAQ 4plex (K N-term)	31895	Predicted protein OS=Phaeodactylum tricornutum (strain CCAP 1055/1) GN=PHATRDRAFT_11673 PE=4 SV=1	0.608	0.949	1	0.00	0.32	0.22
72	67	tr|B7G7X7|B7G7X7_PHATC	300.56	84	23	23	Carbamidomethylation; Oxidation (M); Pyro-glu from E; Pyro-glu from Q; iTRAQ 4plex (K N-term)	25224	Predicted protein OS=Phaeodactylum tricornutum (strain CCAP 1055/1) GN=PHATRDRAFT_29711 PE=4 SV=1	0.15	0.175	1	0.58	0.59	57.12
233	216	tr|B5Y3H8|B5Y3H8_PHATC	300.29	56	18	15	Carbamidomethylation; Oxidation (M); iTRAQ 4plex (K N-term)	44450	Predicted protein OS=Phaeodactylum tricornutum (strain CCAP 1055/1) GN=PHATR_21030 PE=4 SV=1	0.712	0.999	1	0.00	0.21	0.16
137	123	tr|B7G8K0|B7G8K0_PHATC	299.23	52	24	4	Oxidation (M); Pyro-glu from Q; iTRAQ 4plex (K N-term)	31495	Prohibitin-like protein OS=Phaeodactylum tricornutum (strain CCAP 1055/1) GN=PHATRDRAFT_54958 PE=4 SV=1	0.806	0.999	1	0.00	0.06	0.07
156	75	tr|B7FXB1|B7FXB1_PHATC	299.21	67	21	21	Carbamidomethylation; Oxidation (M); Pyro-glu from Q; iTRAQ 4plex (K N-term)	30973	Predicted protein OS=Phaeodactylum tricornutum (strain CCAP 1055/1) GN=PHATRDRAFT_19805 PE=4 SV=1	0.533	0.912	1	0.00	0.24	0.21
216	652	tr|B7G1A2|B7G1A2_PHATC	297.67	52	47	44	Carbamidomethylation; Oxidation (M); iTRAQ 4plex (K N-term)	59883	Mucin-associated surface protein OS=Phaeodactylum tricornutum (strain CCAP 1055/1) GN=MASP1 PE=4 SV=1	0.786	1.032	1	0.00	0.15	0.18
147	128	tr|B7G8K4|B7G8K4_PHATC	297.02	66	26	6	Oxidation (M); Pyro-glu from Q; iTRAQ 4plex (K N-term)	30204	Predicted protein OS=Phaeodactylum tricornutum (strain CCAP 1055/1) GN=PHATRDRAFT_54960 PE=4 SV=1	1.355	0.997	1	0.00	0.03	0.05
140	64	A0T0H6|CH60_PHATC	295.69	64	31	30	Carbamidomethylation; Oxidation (M); iTRAQ 4plex (K N-term)	57714	60 kDa chaperonin chloroplastic OS=Phaeodactylum tricornutum (strain CCAP 1055/1) GN=groL PE=3 SV=1	1.427	1.025	1	0.00	0.08	0.09
8	337	tr|B7GBK7|B7GBK7_PHATC	295.50	64	8	4	Oxidation (M); iTRAQ 4plex (K N-term)	21245	Protein fucoxanthin chlorophyll a/c protein OS=Phaeodactylum tricornutum (strain CCAP 1055/1) GN=Lhcf5 PE=4 SV=1	0	0	0	0.00	0.00	0.00
149	93	tr|B7FTS7|B7FTS7_PHATC	294.94	54	25	25	Carbamidomethylation; Oxidation (M); iTRAQ 4plex (K N-term)	49615	Det3-like protein OS=Phaeodactylum tricornutum (strain CCAP 1055/1) GN=PHATRDRAFT_55482 PE=4 SV=1	0.72	1.03	1	0.00	0.19	0.15
214	171	tr|B5Y493|B5Y493_PHATC	293.72	44	24	22	Carbamidomethylation; Oxidation (M); Pyro-glu from Q; iTRAQ 4plex (K N-term)	50245	UDP-sulfoquinovose synthase plastid OS=Phaeodactylum tricornutum (strain CCAP 1055/1) GN=SQD1 PE=4 SV=1	0.639	0.947	1	0.58	57.37	57.30
79	121	tr|B7S487|B7S487_PHATC	292.95	46	14	13	Carbamidomethylation; Oxidation (M); iTRAQ 4plex (K N-term)	35114	Cysteine synthase OS=Phaeodactylum tricornutum (strain CCAP 1055/1) GN=CysK PE=3 SV=1	1.287	1.14	1	0.00	0.02	0.03
226	186	tr|B7G8J0|B7G8J0_PHATC	292.79	74	23	22	Pyro-glu from Q; iTRAQ 4plex (K N-term)	26547	Predicted protein OS=Phaeodactylum tricornutum (strain CCAP 1055/1) GN=PHATRDRAFT_22774 PE=3 SV=1	0.824	1.132	1	0.00	0.31	0.19
122	72	tr|B7G134|B7G134_PHATC	292.25	38	17	17	Carbamidomethylation; Oxidation (M); iTRAQ 4plex (K N-term)	49542	Predicted protein OS=Phaeodactylum tricornutum (strain CCAP 1055/1) GN=PHATRDRAFT_50966 PE=3 SV=1	1.39	1.1	1	0.00	0.03	0.04
49	248	tr|B7FPI8|B7FPI8_PHATC	290.59	72	12	12	Carbamidomethylation; Oxidation (M); iTRAQ 4plex (K N-term)	17010	Predicted protein (Fragment) OS=Phaeodactylum tricornutum (strain CCAP 1055/1) GN=PHATRDRAFT_9046 PE=4 SV=1	1.226	1.039	1	0.00	0.11	0.16
246	146	tr|B7GEJ6|B7GEJ6_PHATC	290.54	35	16	16	Carbamidomethylation; Oxidation (M); iTRAQ 4plex (K N-term)	50321	Acetylornithine aminotransferase OS=Phaeodactylum tricornutum (strain CCAP 1055/1) GN=PHATRDRAFT_50577 PE=3 SV=1	1.43	1.123	1	0.00	0.13	0.07
60	36	tr|B7FUU0|B7FUU0_PHATC	289.57	47	34	32	Carbamidomethylation; Oxidation (M); Pyro-glu from E; Pyro-glu from Q; iTRAQ 4plex (K N-term)	77136	Transketolase OS=Phaeodactylum tricornutum (strain CCAP 1055/1) GN=Tkl PE=4 SV=1	1.295	0.774	1	0.00	0.05	0.12
257	162	tr|B7G3E9|B7G3E9_PHATC	289.09	51	17	17	Carbamidomethylation; Oxidation (M); iTRAQ 4plex (K N-term)	40846	Predicted protein OS=Phaeodactylum tricornutum (strain CCAP 1055/1) GN=PHATRDRAFT_37667 PE=4 SV=1	2.733	1.235	1	0.00	0.16	0.15
228	118	tr|A0T0K8|A0T0K8_PHATC	287.39	34	29	27	Carbamidomethylation; Oxidation (M); Pyro-glu from E; iTRAQ 4plex (K N-term)	103580	ATP-dependent clp protease ATP-binding subunit OS=Phaeodactylum tricornutum (strain CCAP 1055/1) GN=clpC PE=3 SV=1	0.78	0.956	1	0.00	0.09	0.07
264	147	tr|B7FZ57|B7FZ57_PHATC	287.22	59	17	17	Carbamidomethylation; Oxidation (M); iTRAQ 4plex (K N-term)	31111	Predicted protein OS=Phaeodactylum tricornutum (strain CCAP 1055/1) GN=PHATRDRAFT_45918 PE=3 SV=1	1.411	0.995	1	0.00	0.07	0.04
253	156	tr|B7FUG6|B7FUG6_PHATC	287.20	70	22	22	Carbamidomethylation; Oxidation (M); iTRAQ 4plex (K N-term)	34849	Predicted protein OS=Phaeodactylum tricornutum (strain CCAP 1055/1) GN=PHATRDRAFT_44546 PE=4 SV=1	2.074	0.966	1	0.00	0.03	0.04
100	131	tr|B7FUB3|B7FUB3_PHATC	286.77	60	18	18	Carbamidomethylation; Oxidation (M); Pyro-glu from Q; iTRAQ 4plex (K N-term)	32971	Predicted protein OS=Phaeodactylum tricornutum (strain CCAP 1055/1) GN=PHATRDRAFT_19030 PE=3 SV=1	0.731	0.915	1	0.00	0.15	0.14
31	428	tr|B7FRW5|B7FRW5_PHATC	281.17	41	8	4	Carbamidomethylation; Oxidation (M); iTRAQ 4plex (K N-term)	21214	Protein fucoxanthin chlorophyll a/c protein OS=Phaeodactylum tricornutum (strain CCAP 1055/1) GN=Lhcf1 PE=4 SV=1	0	0	0	0.00	0.00	0.00
202	153	tr|B7FRC1|B7FRC1_PHATC	278.20	61	20	20	Carbamidomethylation; Oxidation (M); iTRAQ 4plex (K N-term)	33411	Cytosolic aldolase OS=Phaeodactylum tricornutum (strain CCAP 1055/1) GN=Fba4 PE=4 SV=1	1.215	1.022	1	0.00	0.01	0.06
209	119	tr|B7FRD6|B7FRD6_PHATC	274.89	48	19	19	Carbamidomethylation; Oxidation (M); iTRAQ 4plex (K N-term)	44934	Phosphoserine transaminase OS=Phaeodactylum tricornutum (strain CCAP 1055/1) GN=PSAT PE=4 SV=1	1.326	0.962	1	0.00	0.08	0.12
88	320	tr|B7G502|B7G502_PHATC	274.79	60	12	10	Carbamidomethylation; Oxidation (M); Pyro-glu from Q; iTRAQ 4plex (K N-term)	22267	Protein fucoxanthin chlorophyll a/c protein OS=Phaeodactylum tricornutum (strain CCAP 1055/1) GN=Lhcr13 PE=4 SV=1	0.813	0.972	1	0.00	0.04	0.04
219	212	tr|B7G6J6|B7G6J6_PHATC	274.22	34	14	14	Carbamidomethylation; Oxidation (M); iTRAQ 4plex (K N-term)	48947	Predicted protein OS=Phaeodactylum tricornutum (strain CCAP 1055/1) GN=RabGDI PE=4 SV=1	0.796	0.943	1	0.00	0.25	0.32
177	179	tr|B7G0J8|B7G0J8_PHATC	274.09	50	18	16	Carbamidomethylation; Oxidation (M); Pyro-glu from Q; iTRAQ 4plex (K N-term)	27510	Prohibitin-like protein (Fragment) OS=Phaeodactylum tricornutum (strain CCAP 1055/1) GN=PHATRDRAFT_12799 PE=4 SV=1	0.772	0.946	1	0.00	0.05	0.08
532	370	tr|B7GC67|B7GC67_PHATC	272.42	31	10	10	Oxidation (M); iTRAQ 4plex (K N-term)	45462	Predicted protein OS=Phaeodactylum tricornutum (strain CCAP 1055/1) GN=PHATRDRAFT_49881 PE=4 SV=1	0.542	1.09	1	0.00	0.67	0.26
148	132	tr|B5Y495|B5Y495_PHATC	271.98	70	25	24	Carbamidomethylation; Oxidation (M); Pyro-glu from E; iTRAQ 4plex (K N-term)	31245	Predicted protein OS=Phaeodactylum tricornutum (strain CCAP 1055/1) GN=PHATR_46937 PE=4 SV=1	0.617	0.853	1	0.00	0.11	0.17
77	134	tr|B5Y4J2|B5Y4J2_PHATC	266.27	43	23	23	Carbamidomethylation; Oxidation (M); Pyro-glu from Q; iTRAQ 4plex (K N-term)	48082	Elongation factor 1-alpha OS=Phaeodactylum tricornutum (strain CCAP 1055/1) GN=EF-1 PE=3 SV=1	0.818	0.99	1	0.00	0.07	0.14
77	135	tr|B7G3C4|B7G3C4_PHATC	266.27	43	23	23	Carbamidomethylation; Oxidation (M); Pyro-glu from Q; iTRAQ 4plex (K N-term)	48056	Elongation factor 1-alpha OS=Phaeodactylum tricornutum (strain CCAP 1055/1) GN=PHATRDRAFT_28737 PE=3 SV=1	0.818	0.99	1	0.00	0.07	0.14
135	198	tr|B7FNS4|B7FNS4_PHATC	262.82	55	14	14	Carbamidomethylation; Oxidation (M); Pyro-glu from Q; iTRAQ 4plex (K N-term)	24136	Predicted protein OS=Phaeodactylum tricornutum (strain CCAP 1055/1) GN=PHATRDRAFT_42566 PE=4 SV=1	0.774	0.966	1	0.00	0.08	0.09
193	157	tr|B7GDW4|B7GDW4_PHATC	260.57	53	27	25	Carbamidomethylation; Oxidation (M); Pyro-glu from E; iTRAQ 4plex (K N-term)	42322	Predicted protein OS=Phaeodactylum tricornutum (strain CCAP 1055/1) GN=PHATRDRAFT_50366 PE=4 SV=1	1.715	0.949	1	0.00	0.06	0.04
129	305	tr|B7G8Q1|B7G8Q1_PHATC	259.90	39	9	9	Oxidation (M); iTRAQ 4plex (K N-term)	22476	Protein fucoxanthin chlorophyll a/c protein OS=Phaeodactylum tricornutum (strain CCAP 1055/1) GN=Lhcf15 PE=4 SV=1	0.491	0.873	1	0.00	0.26	0.28
244	281	tr|B7FZX8|B7FZX8_PHATC	258.58	49	12	12	Carbamidomethylation; Oxidation (M); iTRAQ 4plex (K N-term)	27902	Predicted protein OS=Phaeodactylum tricornutum (strain CCAP 1055/1) GN=PHATRDRAFT_35939 PE=4 SV=1	2.942	0.964	1	0.00	0.10	0.10
441	340	tr|B7FUS9|B7FUS9_PHATC	257.02	51	12	12	Carbamidomethylation; Oxidation (M); iTRAQ 4plex (K N-term)	27024	Predicted protein OS=Phaeodactylum tricornutum (strain CCAP 1055/1) GN=PHATRDRAFT_34120 PE=4 SV=1	1.232	1.099	1	0.00	0.22	0.29
206	165	tr|B7FXB8|B7FXB8_PHATC	256.15	45	23	22	Oxidation (M); iTRAQ 4plex (K N-term)	42998	Predicted protein OS=Phaeodactylum tricornutum (strain CCAP 1055/1) GN=PHATRDRAFT_45335 PE=4 SV=1	0.798	0.952	1	0.00	0.27	0.34
336	310	tr|B7FQX6|B7FQX6_PHATC	255.71	39	14	14	Carbamidomethylation; Oxidation (M); iTRAQ 4plex (K N-term)	36866	Predicted protein OS=Phaeodactylum tricornutum (strain CCAP 1055/1) GN=PHATRDRAFT_17895 PE=4 SV=1	0.817	1.006	1	0.00	0.23	0.27
198	159	A0T0M7|PSAB_PHATC	254.61	20	15	15	Carbamidomethylation; Oxidation (M); Pyro-glu from Q; iTRAQ 4plex (K N-term)	81847	Photosystem I P700 chlorophyll a apoprotein A2 OS=Phaeodactylum tricornutum (strain CCAP 1055/1) GN=psaB PE=3 SV=1	1.368	1.024	1	0.00	0.01	0.08
392	5288	tr|B7G0W9|B7G0W9_PHATC	254.25	47	9	8	Carbamidomethylation; Pyro-glu from Q; iTRAQ 4plex (K N-term)	27361	Predicted protein OS=Phaeodactylum tricornutum (strain CCAP 1055/1) GN=PHATRDRAFT_46347 PE=4 SV=1	0.758	1.045	1	0.58	57.27	57.26
146	127	tr|B7FTE2|B7FTE2_PHATC	253.93	45	14	14	Carbamidomethylation; Oxidation (M); Pyro-glu from Q; iTRAQ 4plex (K N-term)	33167	Predicted protein OS=Phaeodactylum tricornutum (strain CCAP 1055/1) GN=PHATRDRAFT_18398 PE=3 SV=1	0.766	0.992	1	0.00	0.09	0.04
232	192	tr|B7G833|B7G833_PHATC	253.62	43	22	22	Carbamidomethylation; Oxidation (M); iTRAQ 4plex (K N-term)	63702	Predicted protein OS=Phaeodactylum tricornutum (strain CCAP 1055/1) GN=PHATRDRAFT_48680 PE=4 SV=1	1.235	0.987	1	0.00	0.03	0.03
182	246	tr|B7FUE9|B7FUE9_PHATC	252.84	32	17	14	Carbamidomethylation; Oxidation (M); Pyro-glu from Q; iTRAQ 4plex (K N-term)	60220	Predicted protein OS=Phaeodactylum tricornutum (strain CCAP 1055/1) GN=PHATRDRAFT_54251 PE=4 SV=1	2.109	1.013	1	0.00	0.04	0.07
295	5283	tr|B7FUE7|B7FUE7_PHATC	252.01	29	15	12	Carbamidomethylation; Pyro-glu from Q; iTRAQ 4plex (K N-term)	61038	Predicted protein OS=Phaeodactylum tricornutum (strain CCAP 1055/1) GN=PHATRDRAFT_44526 PE=4 SV=1	0.583	1.008	1	0.00	0.19	0.18
291	143	tr|B7FUP6|B7FUP6_PHATC	250.46	36	25	25	Carbamidomethylation; Oxidation (M); iTRAQ 4plex (K N-term)	70952	2-isopropylmalate synthase OS=Phaeodactylum tricornutum (strain CCAP 1055/1) GN=PHATRDRAFT_44618 PE=3 SV=1	1.203	1.05	1	0.00	0.11	0.06
341	474	tr|B7GC30|B7GC30_PHATC	247.80	48	9	9	Carbamidomethylation; Oxidation (M); iTRAQ 4plex (K N-term)	28013	Phospholipid scramblase OS=Phaeodactylum tricornutum (strain CCAP 1055/1) GN=PLS1 PE=4 SV=1	0.589	1.078	1	0.00	0.82	0.58
161	334	tr|B7G0Y4|B7G0Y4_PHATC	246.12	14	8	7	Oxidation (M); iTRAQ 4plex (K N-term)	54591	Predicted protein OS=Phaeodactylum tricornutum (strain CCAP 1055/1) GN=PHATRDRAFT_27877 PE=4 SV=1	0.55	1.037	1	0.00	0.59	0.62
727	5352	tr|B7GCV6|B7GCV6_PHATC	244.42	39	9	9	Carbamidomethylation; Oxidation (M); iTRAQ 4plex (K N-term)	28961	Predicted protein OS=Phaeodactylum tricornutum (strain CCAP 1055/1) GN=PHATRDRAFT_50084 PE=4 SV=1	1.514	1.213	1	0.00	0.17	0.16
275	250	tr|B7G015|B7G015_PHATC	243.65	57	13	13	Oxidation (M); iTRAQ 4plex (K N-term)	24874	Predicted protein (Fragment) OS=Phaeodactylum tricornutum (strain CCAP 1055/1) GN=PHATRDRAFT_12732 PE=3 SV=1	1.26	0.96	1	0.00	0.18	0.19
448	590	tr|B7FZL9|B7FZL9_PHATC	242.39	42	21	21	Carbamidomethylation; Oxidation (M); iTRAQ 4plex (K N-term)	69236	Phytoene dehydrogenase OS=Phaeodactylum tricornutum (strain CCAP 1055/1) GN=PDS1 PE=4 SV=1	1.221	1.009	1	0.00	0.07	0.04
127	364	tr|B7FQE0|B7FQE0_PHATC	240.40	65	13	12	Oxidation (M); Pyro-glu from E; iTRAQ 4plex (K N-term)	21709	Protein fucoxanthin chlorophyll a/c protein OS=Phaeodactylum tricornutum (strain CCAP 1055/1) GN=Lhcr12 PE=4 SV=1	0.816	0.962	1	0.00	0.19	0.21
545	942	tr|B7G384|B7G384_PHATC	239.71	54	13	10	Carbamidomethylation; Oxidation (M); iTRAQ 4plex (K N-term)	28492	Ascorbate peroxidase OS=Phaeodactylum tricornutum (strain CCAP 1055/1) GN=APX1 PE=3 SV=1	0.74	0.804	1	0.58	0.51	57.17
326	367	tr|B7FXN9|B7FXN9_PHATC	239.66	43	13	13	Carbamidomethylation; Oxidation (M); iTRAQ 4plex (K N-term)	40508	Nad-dependent epimerase/dehydratase OS=Phaeodactylum tricornutum (strain CCAP 1055/1) GN=PHATRDRAFT_45434 PE=4 SV=1	1.24	1.053	1	0.00	0.06	0.09
401	5299	tr|B7FT77|B7FT77_PHATC	239.61	36	10	9	Oxidation (M); iTRAQ 4plex (K N-term)	33828	Predicted protein OS=Phaeodactylum tricornutum (strain CCAP 1055/1) GN=PHATRDRAFT_43716 PE=4 SV=1	1.576	1.057	1	0.00	0.04	0.02
418	208	tr|B7FYK0|B7FYK0_PHATC	239.04	24	15	14	Carbamidomethylation; Oxidation (M); iTRAQ 4plex (K N-term)	79033	Long chain acyl-coa synthetase OS=Phaeodactylum tricornutum (strain CCAP 1055/1) GN=ACS1 PE=4 SV=1	0.813	0.958	1	0.00	0.10	0.02
235	239	tr|B5Y4H4|B5Y4H4_PHATC	238.14	65	17	17	Carbamidomethylation; Oxidation (M); iTRAQ 4plex (K N-term)	20877	Peptidyl-prolyl cis-trans isomerase OS=Phaeodactylum tricornutum (strain CCAP 1055/1) GN=PHATR_18458 PE=1 SV=1	1.302	0.967	1	0.00	0.06	0.10
247	404	tr|B7FVL6|B7FVL6_PHATC	235.66	59	17	13	Carbamidomethylation; iTRAQ 4plex (K N-term)	23065	Predicted protein OS=Phaeodactylum tricornutum (strain CCAP 1055/1) GN=Rab1b PE=3 SV=1	1.284	1.042	1	0.00	0.05	0.07
375	261	tr|B7GCD8|B7GCD8_PHATC	232.30	28	32	32	Carbamidomethylation; Oxidation (M); Pyro-glu from E; iTRAQ 4plex (K N-term)	105782	Predicted protein OS=Phaeodactylum tricornutum (strain CCAP 1055/1) GN=PHATRDRAFT_23629 PE=3 SV=1	0.696	0.807	1	0.00	0.06	0.08
304	262	tr|B5Y5R2|B5Y5R2_PHATC	232.00	67	14	12	Carbamidomethylation; Oxidation (M); iTRAQ 4plex (K N-term)	24482	Predicted protein OS=Phaeodactylum tricornutum (strain CCAP 1055/1) GN=RabX2 PE=3 SV=1	0.816	1.075	1	0.00	0.19	0.16
260	410	tr|B7GAU1|B7GAU1_PHATC	229.88	35	25	25	Oxidation (M); iTRAQ 4plex (K N-term)	62982	Predicted protein OS=Phaeodactylum tricornutum (strain CCAP 1055/1) GN=PHATRDRAFT_30394 PE=4 SV=1	1.226	1.029	1	0.00	0.03	0.05
272	139	tr|B7GBN9|B7GBN9_PHATC	229.50	37	20	20	Carbamidomethylation; Oxidation (M); Pyro-glu from Q; iTRAQ 4plex (K N-term)	66583	Predicted protein OS=Phaeodactylum tricornutum (strain CCAP 1055/1) GN=PHATRDRAFT_23429 PE=4 SV=1	1.202	0.993	1	0.00	0.04	0.08
254	173	tr|B7GBT9|B7GBT9_PHATC	228.47	68	20	19	Carbamidomethylation; Oxidation (M); iTRAQ 4plex (K N-term)	30202	Predicted protein OS=Phaeodactylum tricornutum (strain CCAP 1055/1) GN=PHATRDRAFT_49764 PE=3 SV=1	0.75	1.034	1	0.00	0.08	0.09
262	285	tr|B7G1X8|B7G1X8_PHATC	226.78	41	18	18	Carbamidomethylation; Oxidation (M); iTRAQ 4plex (K N-term)	44740	3-isopropylmalate dehydrogenase OS=Phaeodactylum tricornutum (strain CCAP 1055/1) GN=IPMDH PE=3 SV=1	1.35	1.012	1	0.00	0.12	0.06
359	382	tr|B7S406|B7S406_PHATC	226.55	37	11	11	Carbamidomethylation; Oxidation (M); iTRAQ 4plex (K N-term)	41571	Predicted protein OS=Phaeodactylum tricornutum (strain CCAP 1055/1) GN=PHATRDRAFT_bd1649 PE=4 SV=1	0.451	0.654	1	0.58	0.72	56.99
162	313	tr|B7G3I6|B7G3I6_PHATC	226.46	53	13	13	Carbamidomethylation; Oxidation (M); iTRAQ 4plex (K N-term)	25439	Fucoxanthin chlorophyll a/c protein deviant (Fragment) OS=Phaeodactylum tricornutum (strain CCAP 1055/1) GN=PHATRDRAFT_47485 PE=4 SV=1	0.773	1.015	1	0.00	0.12	0.06
204	193	tr|B7G4H1|B7G4H1_PHATC	225.61	24	12	12	Carbamidomethylation; Oxidation (M); iTRAQ 4plex (K N-term)	65729	Predicted protein OS=Phaeodactylum tricornutum (strain CCAP 1055/1) GN=PHATRDRAFT_47667 PE=4 SV=1	0.329	0.832	1	0.00	0.38	0.40
423	236	tr|B7G274|B7G274_PHATC	225.17	50	16	16	Carbamidomethylation; Oxidation (M); Pyro-glu from Q; iTRAQ 4plex (K N-term)	43656	Eukaryotic translation initiation factor 3 subunit M OS=Phaeodactylum tricornutum (strain CCAP 1055/1) GN=PHATRDRAFT_47027 PE=3 SV=1	1.203	1.017	1	0.00	0.11	0.11
208	499	tr|B7FPL6|B7FPL6_PHATC	223.70	56	7	5	Carbamidomethylation; Oxidation (M); Pyro-glu from Q; iTRAQ 4plex (K N-term)	21061	Fucoxanthin chlorophyll a/c protein OS=Phaeodactylum tricornutum (strain CCAP 1055/1) GN=PHATRDRAFT_17531 PE=4 SV=1	0.124	0.613	1	0.58	57.50	57.21
259	422	tr|B7GDE4|B7GDE4_PHATC	223.49	58	22	22	Carbamidomethylation; Oxidation (M); Pyro-glu from Q; iTRAQ 4plex (K N-term)	47471	Aspartate aminotransferase OS=Phaeodactylum tricornutum (strain CCAP 1055/1) GN=AAT_2 PE=3 SV=1	1.203	1.056	1	0.00	0.05	0.04
296	284	tr|B7FR99|B7FR99_PHATC	222.20	40	25	25	Oxidation (M); iTRAQ 4plex (K N-term)	52384	Predicted protein OS=Phaeodactylum tricornutum (strain CCAP 1055/1) GN=PHATRDRAFT_42434 PE=4 SV=1	0.772	0.958	1	0.00	0.04	0.07
458	414	tr|B7FU36|B7FU36_PHATC	222.07	28	9	9	Carbamidomethylation; Oxidation (M); iTRAQ 4plex (K N-term)	34473	Predicted protein (Fragment) OS=Phaeodactylum tricornutum (strain CCAP 1055/1) GN=PHATRDRAFT_10824 PE=4 SV=1	0.82	1.01	1	0.00	0.22	0.08
252	263	tr|B7FQ44|B7FQ44_PHATC	221.72	88	18	18	Carbamidomethylation; Oxidation (M); iTRAQ 4plex (K N-term)	17710	Predicted protein OS=Phaeodactylum tricornutum (strain CCAP 1055/1) GN=PHATRDRAFT_42949 PE=4 SV=1	0.46	1.011	1	0.00	0.40	0.33
577	5314	tr|B7GC47|B7GC47_PHATC	221.53	32	11	11	Carbamidomethylation; Oxidation (M); iTRAQ 4plex (K N-term)	43369	Predicted protein OS=Phaeodactylum tricornutum (strain CCAP 1055/1) GN=PHATRDRAFT_30690 PE=4 SV=1	1.68	0.995	1	0.00	0.12	0.10
403	477	A0T0B8|CYB6_PHATC	221.17	29	5	5	iTRAQ 4plex (K N-term)	23992	Cytochrome b6 OS=Phaeodactylum tricornutum (strain CCAP 1055/1) GN=petB PE=3 SV=1	0.393	0.969	1	0.58	57.17	57.15
251	196	tr|B7G8T7|B7G8T7_PHATC	221.11	68	23	23	Oxidation (M); iTRAQ 4plex (K N-term)	31245	Predicted protein OS=Phaeodactylum tricornutum (strain CCAP 1055/1) GN=PHATRDRAFT_48909 PE=4 SV=1	0.796	1	1	0.00	0.07	0.08
500	249	tr|B7FU94|B7FU94_PHATC	221.02	56	26	26	Carbamidomethylation; Oxidation (M); Pyro-glu from Q; iTRAQ 4plex (K N-term)	50418	Predicted protein OS=Phaeodactylum tricornutum (strain CCAP 1055/1) GN=PHATRDRAFT_44479 PE=4 SV=1	0.807	0.933	1	0.00	0.08	0.12
256	243	tr|B7G117|B7G117_PHATC	220.55	47	20	20	Oxidation (M); iTRAQ 4plex (K N-term)	47834	O-acetylhomoserine OS=Phaeodactylum tricornutum (strain CCAP 1055/1) GN=PHATRDRAFT_50964 PE=3 SV=1	0.758	1.219	1	0.00	0.13	0.12
210	350	tr|B7G9T6|B7G9T6_PHATC	217.27	24	7	7	Carbamidomethylation; Pyro-glu from E; iTRAQ 4plex (K N-term)	23787	Predicted protein OS=Phaeodactylum tricornutum (strain CCAP 1055/1) GN=PHATRDRAFT_49202 PE=4 SV=1	0.117	0.953	1	0.00	1.04	1.34
261	437	tr|B7FPQ0|B7FPQ0_PHATC	217.13	45	20	20	Carbamidomethylation; Oxidation (M); iTRAQ 4plex (K N-term)	35222	Predicted protein OS=Phaeodactylum tricornutum (strain CCAP 1055/1) GN=PHATRDRAFT_31919 PE=3 SV=1	1.218	1.2	1	0.00	0.13	0.10
491	312	tr|B7G5R3|B7G5R3_PHATC	216.30	20	16	16	Carbamidomethylation; iTRAQ 4plex (K N-term)	74097	Transketolase OS=Phaeodactylum tricornutum (strain CCAP 1055/1) GN=PHATRDRAFT_29260 PE=4 SV=1	0.921	0.669	1	0.00	0.10	0.29
352	511	tr|B7FQ00|B7FQ00_PHATC	216.27	31	12	12	Carbamidomethylation; iTRAQ 4plex (K N-term)	40723	Predicted protein OS=Phaeodactylum tricornutum (strain CCAP 1055/1) GN=PHATRDRAFT_42911 PE=4 SV=1	0.488	0.927	1	0.00	0.40	0.59
516	189	tr|B7FTR6|B7FTR6_PHATC	216.07	34	27	27	Carbamidomethylation; Oxidation (M); iTRAQ 4plex (K N-term)	73160	Predicted protein (Fragment) OS=Phaeodactylum tricornutum (strain CCAP 1055/1) GN=PHATRDRAFT_11014 PE=4 SV=1	0.98	0.708	1	0.00	0.08	0.09
462	742	tr|B7G6S9|B7G6S9_PHATC	215.10	28	5	5	Oxidation (M); Pyro-glu from Q; iTRAQ 4plex (K N-term)	21560	Predicted protein (Fragment) OS=Phaeodactylum tricornutum (strain CCAP 1055/1) GN=PHATRDRAFT_6062 PE=4 SV=1	0.586	0.964	1	0.00	0.33	0.54
593	533	tr|B7GE67|B7GE67_PHATC	212.22	39	11	11	Carbamidomethylation; Oxidation (M); iTRAQ 4plex (K N-term)	43479	Fructose-bisphosphate aldolase OS=Phaeodactylum tricornutum (strain CCAP 1055/1) GN=FbaC5 PE=4 SV=1	0.586	0.94	1	0.00	0.52	0.39
406	5298	tr|B7FXQ8|B7FXQ8_PHATC	211.41	59	9	9	Oxidation (M); iTRAQ 4plex (K N-term)	18400	Heat shock protein Hsp20 OS=Phaeodactylum tricornutum (strain CCAP 1055/1) GN=HSP20A PE=3 SV=1	2.084	0.99	1	0.00	0.11	0.15
472	459	tr|B7GA49|B7GA49_PHATC	210.26	27	9	9	Carbamidomethylation; iTRAQ 4plex (K N-term)	40816	Predicted protein OS=Phaeodactylum tricornutum (strain CCAP 1055/1) GN=PHATRDRAFT_49297 PE=4 SV=1	0.552	0.897	1	0.00	0.56	0.72
399	421	tr|B7FYB3|B7FYB3_PHATC	209.78	33	11	10	Carbamidomethylation; Oxidation (M); iTRAQ 4plex (K N-term)	31834	Predicted protein OS=Phaeodactylum tricornutum (strain CCAP 1055/1) GN=PHATRDRAFT_45624 PE=4 SV=1	0.634	0.978	1	0.00	0.19	0.18
130	251	tr|B7FY02|B7FY02_PHATC	209.73	72	14	5	Carbamidomethylation; Oxidation (M); iTRAQ 4plex (K N-term)	17809	Ubiquitin extension protein 3 OS=Phaeodactylum tricornutum (strain CCAP 1055/1) GN=UBI3 PE=4 SV=1	0.616	0.951	1	0.58	0.74	0.84
486	481	tr|B7G2B8|B7G2B8_PHATC	209.67	55	12	11	Carbamidomethylation; iTRAQ 4plex (K N-term)	21946	Predicted protein OS=Phaeodactylum tricornutum (strain CCAP 1055/1) GN=PHATRDRAFT_37171 PE=4 SV=1	1.204	1.433	1	0.00	0.53	0.14
581	424	tr|B7G2W2|B7G2W2_PHATC	208.35	24	10	10	Carbamidomethylation; Oxidation (M); iTRAQ 4plex (K N-term)	45177	3-oxoacyl-[acyl-carrier-protein] synthase OS=Phaeodactylum tricornutum (strain CCAP 1055/1) GN=FABFa PE=3 SV=1	1.201	1.062	1	0.00	0.14	0.17
310	329	tr|B7FXH5|B7FXH5_PHATC	207.66	37	23	23	Carbamidomethylation; Oxidation (M); iTRAQ 4plex (K N-term)	58806	T-complex protein 1 subunit alpha OS=Phaeodactylum tricornutum (strain CCAP 1055/1) GN=PHATRDRAFT_26980 PE=3 SV=1	1.254	0.933	1	0.00	0.05	0.06
116	252	tr|B7FWR8|B7FWR8_PHATC	206.26	91	16	16	Oxidation (M); Pyro-glu from E; Pyro-glu from Q; iTRAQ 4plex (K N-term)	12629	Histone H2B OS=Phaeodactylum tricornutum (strain CCAP 1055/1) GN=H2B-1b PE=3 SV=1	0.705	1.023	1	0.00	0.11	0.12
212	298	tr|B7FNT2|B7FNT2_PHATC	205.34	40	27	26	Carbamidomethylation; Oxidation (M); Pyro-glu from Q; iTRAQ 4plex (K N-term)	81318	Predicted protein OS=Phaeodactylum tricornutum (strain CCAP 1055/1) GN=PHATRDRAFT_42574 PE=4 SV=1	0.664	1.161	1	0.00	0.12	0.10
332	439	tr|B7G3C1|B7G3C1_PHATC	205.29	49	11	11	Carbamidomethylation; Oxidation (M); iTRAQ 4plex (K N-term)	28511	Triosephosphate isomerase OS=Phaeodactylum tricornutum (strain CCAP 1055/1) GN=TIM_1 PE=3 SV=1	0.76	1.19	1	0.00	0.16	0.01
308	391	tr|B7FRB6|B7FRB6_PHATC	203.57	33	24	22	Carbamidomethylation; Oxidation (M); Pyro-glu from Q; iTRAQ 4plex (K N-term)	70847	Predicted protein OS=Phaeodactylum tricornutum (strain CCAP 1055/1) GN=PHATRDRAFT_31433 PE=4 SV=1	0.704	0.811	1	0.00	0.23	0.34
447	475	tr|B5Y4C6|B5Y4C6_PHATC	203.47	44	6	6	Carbamidomethylation; Oxidation (M); iTRAQ 4plex (K N-term)	16832	Predicted protein OS=Phaeodactylum tricornutum (strain CCAP 1055/1) GN=PHATR_43799 PE=4 SV=1	1.853	0.865	1	0.00	0.04	0.09
43	500	tr|B7GEN2|B7GEN2_PHATC	203.34	31	11	11	Carbamidomethylation; Oxidation (M); iTRAQ 4plex (K N-term)	57731	Predicted protein OS=Phaeodactylum tricornutum (strain CCAP 1055/1) GN=PHATRDRAFT_50604 PE=4 SV=1	0	0	0	0.00	0.00	0.00
348	290	tr|B7FT50|B7FT50_PHATC	202.45	30	20	20	Carbamidomethylation; Oxidation (M); Pyro-glu from Q; iTRAQ 4plex (K N-term)	66753	Asparagine synthetase OS=Phaeodactylum tricornutum (strain CCAP 1055/1) GN=PHATRDRAFT_18337 PE=4 SV=1	0.761	0.803	1	0.00	0.04	0.30
270	409	tr|B7FZW5|B7FZW5_PHATC	201.26	13	9	9	Carbamidomethylation; iTRAQ 4plex (K N-term)	75987	Urea transporter OS=Phaeodactylum tricornutum (strain CCAP 1055/1) GN=PHATRDRAFT_20424 PE=3 SV=1	0.783	1.176	1	0.00	0.20	0.21
473	5290	tr|B7FXM5|B7FXM5_PHATC	200.67	72	8	8	Oxidation (M); iTRAQ 4plex (K N-term)	10364	Predicted protein (Fragment) OS=Phaeodactylum tricornutum (strain CCAP 1055/1) GN=PHATRDRAFT_12004 PE=3 SV=1	1.474	1.013	1	0.00	0.03	0.03
533	558	tr|B7G0K8|B7G0K8_PHATC	200.18	30	7	6	iTRAQ 4plex (K N-term)	31413	Predicted protein OS=Phaeodactylum tricornutum (strain CCAP 1055/1) GN=PHATRDRAFT_46248 PE=4 SV=1	0.809	0.996	1	0.00	0.19	0.19
342	416	tr|B7S437|B7S437_PHATC	199.62	21	12	11	Carbamidomethylation; Oxidation (M); iTRAQ 4plex (K N-term)	68847	Predicted protein OS=Phaeodactylum tricornutum (strain CCAP 1055/1) GN=PHATRDRAFT_bd1677 PE=4 SV=1	0.589	0.857	1	0.00	0.17	0.14
391	454	A0T0E9|ATPF_PHATC	199.45	52	13	12	Oxidation (M); iTRAQ 4plex (K N-term)	20317	ATP synthase subunit b chloroplastic OS=Phaeodactylum tricornutum (strain CCAP 1055/1) GN=atpF PE=3 SV=1	1.376	0.949	1	0.00	0.03	0.03
445	380	tr|B5Y573|B5Y573_PHATC	199.20	44	6	6	Carbamidomethylation; Oxidation (M); iTRAQ 4plex (K N-term)	13375	Predicted protein OS=Phaeodactylum tricornutum (strain CCAP 1055/1) GN=PHATR_44050 PE=4 SV=1	0.82	1.008	1	0.00	0.15	0.17
370	444	tr|B7G5B5|B7G5B5_PHATC	199.01	47	14	14	Oxidation (M); iTRAQ 4plex (K N-term)	31047	Predicted protein OS=Phaeodactylum tricornutum (strain CCAP 1055/1) GN=PHATRDRAFT_47905 PE=4 SV=1	1.342	1.012	1	0.00	0.09	0.09
558	604	tr|B7G6T5|B7G6T5_PHATC	198.75	23	15	15	Carbamidomethylation; Oxidation (M); Pyro-glu from E; iTRAQ 4plex (K N-term)	65504	Glutamine-fructose-6-phosphate transaminase (Fragment) OS=Phaeodactylum tricornutum (strain CCAP 1055/1) GN=GFA1 PE=4 SV=1	0.95	0.808	1	0.00	0.19	0.25
430	354	tr|B7FZP1|B7FZP1_PHATC	198.59	46	7	7	Carbamidomethylation; Oxidation (M); iTRAQ 4plex (K N-term)	21343	Proteasome subunit beta type (Fragment) OS=Phaeodactylum tricornutum (strain CCAP 1055/1) GN=PHATRDRAFT_5311 PE=3 SV=1	1.206	1.028	1	0.00	0.07	0.08
350	190	tr|B7FUR1|B7FUR1_PHATC	198.56	47	13	12	Carbamidomethylation; Oxidation (M); iTRAQ 4plex (K N-term)	29727	Predicted protein OS=Phaeodactylum tricornutum (strain CCAP 1055/1) GN=PHATRDRAFT_44630 PE=3 SV=1	1.203	0.96	1	0.00	0.03	0.04
312	233	tr|B7FRF1|B7FRF1_PHATC	197.75	32	10	9	Carbamidomethylation; Pyro-glu from Q; iTRAQ 4plex (K N-term)	37317	Serine/threonine-protein phosphatase OS=Phaeodactylum tricornutum (strain CCAP 1055/1) GN=PHATRDRAFT_50645 PE=3 SV=1	1.216	1.063	1	0.00	0.06	0.05
438	309	tr|B7G6X2|B7G6X2_PHATC	197.35	31	17	17	Carbamidomethylation; Oxidation (M); iTRAQ 4plex (K N-term)	57371	Predicted protein OS=Phaeodactylum tricornutum (strain CCAP 1055/1) GN=PHATRDRAFT_54892 PE=4 SV=1	0.448	0.823	1	0.00	0.31	0.32
450	389	tr|B7FTW1|B7FTW1_PHATC	196.97	41	18	18	Carbamidomethylation; Oxidation (M); iTRAQ 4plex (K N-term)	44288	Aspartate--ammonia ligase OS=Phaeodactylum tricornutum (strain CCAP 1055/1) GN=PHATRDRAFT_18911 PE=3 SV=1	2.687	1.127	1	0.00	0.07	0.08
483	220	tr|B7FY72|B7FY72_PHATC	196.38	46	20	18	Carbamidomethylation; Oxidation (M); iTRAQ 4plex (K N-term)	48297	2-hydroxyacid dehydrogenase OS=Phaeodactylum tricornutum (strain CCAP 1055/1) GN=PHATRDRAFT_45592 PE=3 SV=1	1.215	0.939	1	0.00	0.12	0.13
496	530	tr|B7FZV5|B7FZV5_PHATC	195.92	21	7	7	Carbamidomethylation; Oxidation (M); iTRAQ 4plex (K N-term)	41393	Predicted protein OS=Phaeodactylum tricornutum (strain CCAP 1055/1) GN=PHATRDRAFT_46046 PE=4 SV=1	0.536	0.922	1	0.00	0.23	0.23
888	5329	tr|B7FUT6|B7FUT6_PHATC	195.58	23	9	8	Oxidation (M); iTRAQ 4plex (K N-term)	45352	Uroporphyrinogen decarboxylase OS=Phaeodactylum tricornutum (strain CCAP 1055/1) GN=HemE_2 PE=3 SV=1	1.364	1.057	1	0.00	0.26	0.26
463	589	tr|B7FPQ9|B7FPQ9_PHATC	194.82	31	10	10	Carbamidomethylation; iTRAQ 4plex (K N-term)	37306	Predicted protein OS=Phaeodactylum tricornutum (strain CCAP 1055/1) GN=PHATRDRAFT_42836 PE=4 SV=1	1.275	1.044	1	0.00	0.05	0.07
231	292	tr|A0T0B5|A0T0B5_PHATC	194.60	44	16	16	Carbamidomethylation; Oxidation (M); iTRAQ 4plex (K N-term)	39546	Magnesium-chelatase subunit I OS=Phaeodactylum tricornutum (strain CCAP 1055/1) GN=chlI PE=4 SV=1	1.769	0.989	1	0.00	0.05	0.10
474	375	tr|A0T0G7|A0T0G7_PHATC	193.55	35	15	15	Carbamidomethylation; iTRAQ 4plex (K N-term)	57059	Putative uncharacterized protein ycf46 OS=Phaeodactylum tricornutum (strain CCAP 1055/1) GN=ycf46 PE=4 SV=1	1.51	1.083	1	0.00	0.16	0.11
318	356	tr|B5Y5U1|B5Y5U1_PHATC	193.25	41	15	15	Carbamidomethylation; Oxidation (M); iTRAQ 4plex (K N-term)	30837	Predicted protein (Fragment) OS=Phaeodactylum tricornutum (strain CCAP 1055/1) GN=PHATR_25956 PE=4 SV=1	1.207	1.002	1	0.00	0.04	0.04
340	392	tr|B7FR60|B7FR60_PHATC	193.23	53	8	7	Carbamidomethylation; Oxidation (M); Pyro-glu from E; iTRAQ 4plex (K N-term)	21177	Protein fucoxanthin chlorophyll a/c protein OS=Phaeodactylum tricornutum (strain CCAP 1055/1) GN=Lhcx2 PE=4 SV=1	0.556	0.897	1	0.00	0.30	0.45
566	598	tr|B7FT78|B7FT78_PHATC	192.08	30	12	12	Carbamidomethylation; Oxidation (M); iTRAQ 4plex (K N-term)	47628	Regulatory proteasome non-atpase subunit 7 (Fragment) OS=Phaeodactylum tricornutum (strain CCAP 1055/1) GN=RPN7 PE=4 SV=1	0.617	0.869	1	0.58	57.32	57.27
485	576	tr|B7FV31|B7FV31_PHATC	191.27	47	26	26	Carbamidomethylation; Oxidation (M); Pyro-glu from E; iTRAQ 4plex (K N-term)	48945	Predicted protein OS=Phaeodactylum tricornutum (strain CCAP 1055/1) GN=PHATRDRAFT_34526 PE=3 SV=1	1.284	0.97	1	0.00	0.13	0.11
759	5316	tr|B7FZZ9|B7FZZ9_PHATC	187.69	37	13	13	Oxidation (M); iTRAQ 4plex (K N-term)	33316	Predicted protein OS=Phaeodactylum tricornutum (strain CCAP 1055/1) GN=PHATRDRAFT_35960 PE=4 SV=1	0.818	1.086	1	0.00	0.17	0.02
1030	904	tr|B7G1L3|B7G1L3_PHATC	187.46	15	3	3	Carbamidomethylation; iTRAQ 4plex (K N-term)	46896	Predicted protein OS=Phaeodactylum tricornutum (strain CCAP 1055/1) GN=PHATRDRAFT_46547 PE=4 SV=1	0	0	0	0.00	0.00	0.00
429	327	tr|B7GDA9|B7GDA9_PHATC	187.19	20	9	2	Oxidation (M); iTRAQ 4plex (K N-term)	49148	Dihydrolipoamide acetyl transferase OS=Phaeodactylum tricornutum (strain CCAP 1055/1) GN=DHLTA_3 PE=3 SV=1	0	0	0	0.00	0.00	0.00
585	5323	tr|B7FRG4|B7FRG4_PHATC	186.87	50	7	7	Carbamidomethylation; Oxidation (M); iTRAQ 4plex (K N-term)	17690	Predicted protein (Fragment) OS=Phaeodactylum tricornutum (strain CCAP 1055/1) GN=PHATRDRAFT_9462 PE=4 SV=1	1.265	0.906	1	0.00	0.04	0.10
279	272	tr|B7S4B2|B7S4B2_PHATC	185.39	29	10	10	Oxidation (M); iTRAQ 4plex (K N-term)	36165	Alcohol dehydrogenase OS=Phaeodactylum tricornutum (strain CCAP 1055/1) GN=PHATRDRAFT_bd1820 PE=4 SV=1	3.417	1.032	1	0.00	0.02	0.04
416	341	tr|B7FQA9|B7FQA9_PHATC	185.39	23	16	15	Carbamidomethylation; iTRAQ 4plex (K N-term)	51384	Regulatory proteasome non-atpase subunit 5 OS=Phaeodactylum tricornutum (strain CCAP 1055/1) GN=RPN5 PE=4 SV=1	1.208	1.005	1	0.00	0.04	0.02
1016	1008	tr|B7G170|B7G170_PHATC	184.70	19	6	6	iTRAQ 4plex (K N-term)	42638	Predicted protein (Fragment) OS=Phaeodactylum tricornutum (strain CCAP 1055/1) GN=PHATRDRAFT_13088 PE=4 SV=1	1.241	1.102	1	0.00	0.13	0.11
224	282	tr|B7GAC9|B7GAC9_PHATC	183.87	41	24	22	Carbamidomethylation; Oxidation (M); Pyro-glu from E; iTRAQ 4plex (K N-term)	53937	Predicted protein OS=Phaeodactylum tricornutum (strain CCAP 1055/1) GN=PHATRDRAFT_23164 PE=4 SV=1	1.324	1.014	1	0.00	0.06	0.06
798	815	tr|B7GAW7|B7GAW7_PHATC	183.81	24	10	10	Carbamidomethylation; Oxidation (M); iTRAQ 4plex (K N-term)	65775	Predicted protein OS=Phaeodactylum tricornutum (strain CCAP 1055/1) GN=PHATRDRAFT_49523 PE=4 SV=1	1.353	1.116	1	0.58	0.39	0.37
432	342	tr|B7S3L5|B7S3L5_PHATC	183.45	18	8	1	Oxidation (M); iTRAQ 4plex (K N-term)	49206	Predicted protein OS=Phaeodactylum tricornutum (strain CCAP 1055/1) GN=PHATRDRAFT_bd1828 PE=3 SV=1	0	0	0	0.00	0.00	0.00
628	5336	tr|B7G505|B7G505_PHATC	182.69	31	10	10	iTRAQ 4plex (K N-term)	34617	Predicted protein OS=Phaeodactylum tricornutum (strain CCAP 1055/1) GN=PHATRDRAFT_38124 PE=4 SV=1	1.392	1.049	1	0.00	0.02	0.06
179	520	tr|B7G871|B7G871_PHATC	182.16	20	7	5	Oxidation (M); Pyro-glu from Q; iTRAQ 4plex (K N-term)	21530	Protein fucoxanthin chlorophyll a/c protein OS=Phaeodactylum tricornutum (strain CCAP 1055/1) GN=Lhcf13 PE=4 SV=1	0.798	1.057	1	0.00	0.12	0.13
563	596	tr|B7G5U0|B7G5U0_PHATC	182.06	15	6	6	Carbamidomethylation; iTRAQ 4plex (K N-term)	42511	Predicted protein (Fragment) OS=Phaeodactylum tricornutum (strain CCAP 1055/1) GN=PHATRDRAFT_14760 PE=4 SV=1	0.701	1.066	1	0.00	0.52	0.41
589	455	tr|B7G544|B7G544_PHATC	181.87	37	9	9	Carbamidomethylation; Oxidation (M); iTRAQ 4plex (K N-term)	25379	Predicted protein OS=Phaeodactylum tricornutum (strain CCAP 1055/1) GN=PHATRDRAFT_29097 PE=3 SV=1	1.287	0.989	1	0.00	0.11	0.16
737	5306	tr|B7FWX5|B7FWX5_PHATC	180.80	19	10	9	iTRAQ 4plex (K N-term)	62375	Precursor of fumarase fumarase OS=Phaeodactylum tricornutum (strain CCAP 1055/1) GN=FUM1 PE=4 SV=1	0.551	1.043	1	0.58	57.28	57.28
586	719	tr|B7G4E7|B7G4E7_PHATC	180.72	9	12	10	Carbamidomethylation; iTRAQ 4plex (K N-term)	164302	Predicted protein OS=Phaeodactylum tricornutum (strain CCAP 1055/1) GN=PHATRDRAFT_47650 PE=4 SV=1	0.722	1.043	1	0.00	0.25	0.25
582	1024	tr|B7GCV9|B7GCV9_PHATC	180.24	40	8	7	Oxidation (M); iTRAQ 4plex (K N-term)	25377	Protein fucoxanthin chlorophyll a/c protein OS=Phaeodactylum tricornutum (strain CCAP 1055/1) GN=Lhcr10 PE=4 SV=1	0.704	0.813	1	0.00	0.38	0.44
344	505	tr|B7GAY9|B7GAY9_PHATC	179.19	25	13	12	Carbamidomethylation; Oxidation (M); Pyro-glu from Q; iTRAQ 4plex (K N-term)	54759	Predicted protein OS=Phaeodactylum tricornutum (strain CCAP 1055/1) GN=COPdelta PE=4 SV=1	1.204	1.018	1	0.00	0.23	0.27
191	755	tr|B7GCA2|B7GCA2_PHATC	178.83	35	8	5	Oxidation (M); iTRAQ 4plex (K N-term)	21036	Protein fucoxanthin chlorophyll protein OS=Phaeodactylum tricornutum (strain CCAP 1055/1) GN=Lhcf12 PE=4 SV=1	0.779	0.835	1	0.00	0.07	0.06
639	912	tr|B7GE26|B7GE26_PHATC	178.51	47	11	11	Oxidation (M); iTRAQ 4plex (K N-term)	28931	Hydratase enyol-coa hydratase OS=Phaeodactylum tricornutum (strain CCAP 1055/1) GN=PHATRDRAFT_55192 PE=3 SV=1	0.746	0.889	1	0.00	0.12	0.22
732	906	tr|B7G356|B7G356_PHATC	176.54	15	13	13	iTRAQ 4plex (K N-term)	105578	Predicted protein OS=Phaeodactylum tricornutum (strain CCAP 1055/1) GN=PHATRDRAFT_37572 PE=4 SV=1	0.813	1.347	1	0.00	0.19	0.08
451	480	tr|B7G8Q4|B7G8Q4_PHATC	175.83	50	10	9	Carbamidomethylation; iTRAQ 4plex (K N-term)	24395	Predicted protein OS=Phaeodactylum tricornutum (strain CCAP 1055/1) GN=Ran1 PE=4 SV=1	1.287	0.955	1	0.00	0.02	0.12
697	1224	tr|B7GCF7|B7GCF7_PHATC	175.03	20	7	7	Oxidation (M); iTRAQ 4plex (K N-term)	56615	Predicted protein OS=Phaeodactylum tricornutum (strain CCAP 1055/1) GN=PHATRDRAFT_49957 PE=4 SV=1	0.802	1.112	1	0.00	0.32	0.15
788	463	tr|B7FUA4|B7FUA4_PHATC	174.73	12	5	5	iTRAQ 4plex (K N-term)	55136	Predicted protein OS=Phaeodactylum tricornutum (strain CCAP 1055/1) GN=PHATRDRAFT_44488 PE=4 SV=1	0.642	0.797	1	0.00	0.17	0.21
470	451	tr|B7GDW6|B7GDW6_PHATC	174.63	26	11	9	Carbamidomethylation; iTRAQ 4plex (K N-term)	34116	Predicted protein OS=Phaeodactylum tricornutum (strain CCAP 1055/1) GN=CDKA2 PE=4 SV=1	1.227	0.973	1	0.00	0.08	0.09
717	784	tr|B7FVR9|B7FVR9_PHATC	174.33	18	6	6	Oxidation (M); iTRAQ 4plex (K N-term)	43327	Predicted protein OS=Phaeodactylum tricornutum (strain CCAP 1055/1) GN=PHATRDRAFT_44821 PE=4 SV=1	0	0	0	0.00	0.00	0.00
539	693	tr|B7FWQ2|B7FWQ2_PHATC	172.92	37	4	2	iTRAQ 4plex (K N-term)	13178	Histone H2A OS=Phaeodactylum tricornutum (strain CCAP 1055/1) GN=H2A-3a PE=3 SV=1	0.43	1.125	1	0.71	1.51	1.43
517	727	tr|B7G1M7|B7G1M7_PHATC	171.91	39	16	16	Carbamidomethylation; iTRAQ 4plex (K N-term)	44674	Predicted protein OS=Phaeodactylum tricornutum (strain CCAP 1055/1) GN=PHATRDRAFT_20885 PE=4 SV=1	0.827	0.984	1	0.00	0.41	0.28
677	553	tr|B7G4H7|B7G4H7_PHATC	170.85	37	7	7	Carbamidomethylation; Oxidation (M); iTRAQ 4plex (K N-term)	19092	Predicted protein (Fragment) OS=Phaeodactylum tricornutum (strain CCAP 1055/1) GN=PHATRDRAFT_14260 PE=3 SV=1	0.799	1.021	1	0.00	0.16	0.18
642	5394	tr|B7G5J4|B7G5J4_PHATC	169.70	46	11	11	Carbamidomethylation; Oxidation (M); iTRAQ 4plex (K N-term)	34443	Predicted protein OS=Phaeodactylum tricornutum (strain CCAP 1055/1) GN=PHATRDRAFT_47970 PE=4 SV=1	1.23	1.1	1	0.00	0.08	0.12
398	602	tr|B7FVF9|B7FVF9_PHATC	169.57	40	7	3	Oxidation (M); Pyro-glu from E; iTRAQ 4plex (K N-term)	22233	Protein fucoxanthin chlorophyll a/c protein OS=Phaeodactylum tricornutum (strain CCAP 1055/1) GN=Lhcx3 PE=4 SV=1	1.28	1.014	1	0.58	0.37	0.39
656	378	tr|B7GEJ8|B7GEJ8_PHATC	169.05	29	17	17	Carbamidomethylation; Oxidation (M); Pyro-glu from Q; iTRAQ 4plex (K N-term)	54815	Predicted protein OS=Phaeodactylum tricornutum (strain CCAP 1055/1) GN=PHATRDRAFT_31339 PE=3 SV=1	1.332	0.997	1	0.00	0.06	0.07
632	725	tr|B7FSV6|B7FSV6_PHATC	167.88	46	8	5	Carbamidomethylation; Oxidation (M); iTRAQ 4plex (K N-term)	18324	Peptidyl-prolyl cis-trans isomerase OS=Phaeodactylum tricornutum (strain CCAP 1055/1) GN=PHATRDRAFT_18274 PE=3 SV=1	0.837	0.709	1	0.58	0.41	57.28
541	584	tr|A0T0C8|A0T0C8_PHATC	167.46	63	3	3	Carbamidomethylation; iTRAQ 4plex (K N-term)	10848	Ferredoxin OS=Phaeodactylum tricornutum (strain CCAP 1055/1) GN=petF PE=4 SV=1	1.299	0.978	1	0.58	0.35	0.39
711	938	tr|B7S4K3|B7S4K3_PHATC	167.32	28	8	2	iTRAQ 4plex (K N-term)	35205	Predicted protein (Fragment) OS=Phaeodactylum tricornutum (strain CCAP 1055/1) GN=PHATRDRAFT_bd976 PE=4 SV=1	1.294	1.068	1	0.00	0.00	0.00
514	397	tr|B7GEA5|B7GEA5_PHATC	166.70	42	6	6	Carbamidomethylation; iTRAQ 4plex (K N-term)	15749	Predicted protein OS=Phaeodactylum tricornutum (strain CCAP 1055/1) GN=PHATRDRAFT_50499 PE=4 SV=1	1.206	0.977	1	0.00	0.05	0.02
368	631	tr|B5Y501|B5Y501_PHATC	166.64	75	16	14	Carbamidomethylation; iTRAQ 4plex (K N-term)	16956	Predicted protein OS=Phaeodactylum tricornutum (strain CCAP 1055/1) GN=PHATR_18585 PE=4 SV=1	0.817	1.042	1	0.00	0.19	0.11
844	930	tr|B7G802|B7G802_PHATC	166.50	31	5	4	Carbamidomethylation; Pyro-glu from Q; iTRAQ 4plex (K N-term)	27047	Predicted protein (Fragment) OS=Phaeodactylum tricornutum (strain CCAP 1055/1) GN=PHATRDRAFT_29736 PE=4 SV=1	0.73	0.98	1	0.58	0.63	0.69
811	931	tr|B7GCM3|B7GCM3_PHATC	165.44	47	5	5	Carbamidomethylation; Oxidation (M); iTRAQ 4plex (K N-term)	22479	Flavodoxin OS=Phaeodactylum tricornutum (strain CCAP 1055/1) GN=PHATRDRAFT_23658 PE=4 SV=1	0.293	0.85	1	0.58	1.36	1.71
724	911	tr|B7FRZ2|B7FRZ2_PHATC	164.28	18	5	5	iTRAQ 4plex (K N-term)	25152	Predicted protein OS=Phaeodactylum tricornutum (strain CCAP 1055/1) GN=PHATRDRAFT_43356 PE=4 SV=1	1.231	1.041	1	0.00	0.13	0.07
660	5358	tr|B5Y3S8|B5Y3S8_PHATC	164.27	21	12	12	Carbamidomethylation; Oxidation (M); iTRAQ 4plex (K N-term)	71013	Predicted protein OS=Phaeodactylum tricornutum (strain CCAP 1055/1) GN=PHATR_46790 PE=4 SV=1	1.255	1.028	1	0.00	0.13	0.13
797	741	tr|B7FPH1|B7FPH1_PHATC	164.16	44	8	8	Carbamidomethylation; iTRAQ 4plex (K N-term)	20832	Predicted protein OS=Phaeodactylum tricornutum (strain CCAP 1055/1) GN=PHATRDRAFT_31834 PE=4 SV=1	0.692	0.665	1	0.58	0.47	57.23
802	641	tr|B7GDH3|B7GDH3_PHATC	164.09	56	7	7	Carbamidomethylation; Oxidation (M); iTRAQ 4plex (K N-term)	15166	Predicted protein OS=Phaeodactylum tricornutum (strain CCAP 1055/1) GN=rpl14 PE=3 SV=1	0.721	1.118	1	0.00	0.34	0.34
550	671	tr|B7G1S8|B7G1S8_PHATC	163.67	29	9	8	Carbamidomethylation; iTRAQ 4plex (K N-term)	40241	Predicted protein (Fragment) OS=Phaeodactylum tricornutum (strain CCAP 1055/1) GN=PHATRDRAFT_12989 PE=4 SV=1	0.559	1.024	1	0.00	0.40	0.43
515	434	tr|B7G1Y4|B7G1Y4_PHATC	163.54	24	6	5	Carbamidomethylation; Oxidation (M); iTRAQ 4plex (K N-term)	36465	Serine/threonine-protein phosphatase OS=Phaeodactylum tricornutum (strain CCAP 1055/1) GN=PHATRDRAFT_51017 PE=3 SV=1	1.24	0.955	1	0.58	0.36	0.40
515	435	tr|B7S3I9|B7S3I9_PHATC	163.54	24	6	5	Carbamidomethylation; Oxidation (M); iTRAQ 4plex (K N-term)	36451	Serine/threonine-protein phosphatase OS=Phaeodactylum tricornutum (strain CCAP 1055/1) GN=PHATRDRAFT_bd800 PE=3 SV=1	1.24	0.955	1	0.58	0.36	0.40
503	296	tr|B7FRJ9|B7FRJ9_PHATC	163.45	27	17	16	Oxidation (M); iTRAQ 4plex (K N-term)	55768	3-deoxy-7-phosphoheptulonate synthase OS=Phaeodactylum tricornutum (strain CCAP 1055/1) GN=AroA PE=4 SV=1	1.562	1.021	1	0.00	0.12	0.09
487	516	tr|B5Y3T7|B5Y3T7_PHATC	163.25	63	14	14	Carbamidomethylation; Oxidation (M); iTRAQ 4plex (K N-term)	27545	Predicted protein OS=Phaeodactylum tricornutum (strain CCAP 1055/1) GN=PHATR_36840 PE=4 SV=1	1.448	0.953	1	0.00	0.01	0.08
733	494	tr|B5Y470|B5Y470_PHATC	162.92	46	12	12	Oxidation (M); iTRAQ 4plex (K N-term)	21112	Predicted protein OS=Phaeodactylum tricornutum (strain CCAP 1055/1) GN=PHATR_46917 PE=4 SV=1	0.755	0.914	1	0.00	0.32	0.49
488	400	tr|B5Y4I5|B5Y4I5_PHATC	162.86	41	11	9	Carbamidomethylation; Oxidation (M); iTRAQ 4plex (K N-term)	31418	Predicted protein OS=Phaeodactylum tricornutum (strain CCAP 1055/1) GN=PHATR_41778 PE=3 SV=1	1.337	1.029	1	0.00	0.01	0.02
698	538	tr|B7S3W8|B7S3W8_PHATC	162.82	17	6	6	Carbamidomethylation; Oxidation (M); iTRAQ 4plex (K N-term)	49037	Predicted protein (Fragment) OS=Phaeodactylum tricornutum (strain CCAP 1055/1) GN=PHATRDRAFT_bd870 PE=3 SV=1	1.244	0.978	1	0.00	0.06	0.07
479	565	tr|B7G6Y2|B7G6Y2_PHATC	162.59	23	8	8	Oxidation (M); iTRAQ 4plex (K N-term)	31527	Predicted protein OS=Phaeodactylum tricornutum (strain CCAP 1055/1) GN=PHATRDRAFT_48383 PE=4 SV=1	0.297	1.004	1	0.58	1.43	1.54
502	658	tr|B7FSB1|B7FSB1_PHATC	161.68	33	14	14	Carbamidomethylation; Oxidation (M); iTRAQ 4plex (K N-term)	48796	Predicted protein OS=Phaeodactylum tricornutum (strain CCAP 1055/1) GN=AP2mu PE=4 SV=1	0.756	0.963	1	0.00	0.07	0.11
548	445	tr|B7G3Y2|B7G3Y2_PHATC	161.52	19	12	8	Carbamidomethylation; Oxidation (M); Pyro-glu from Q; iTRAQ 4plex (K N-term)	79670	Predicted protein OS=Phaeodactylum tricornutum (strain CCAP 1055/1) GN=Hsp70_2 PE=3 SV=1	1.292	0.938	1	0.00	0.06	0.07
241	580	tr|B7G5T8|B7G5T8_PHATC	160.95	31	5	5	Carbamidomethylation; Oxidation (M); iTRAQ 4plex (K N-term)	28794	TRD2 OS=Phaeodactylum tricornutum (strain CCAP 1055/1) GN=TRD2 PE=4 SV=1	0	0	0	0.00	0.00	0.00
465	491	tr|B7G3S4|B7G3S4_PHATC	160.87	27	12	12	Carbamidomethylation; Oxidation (M); iTRAQ 4plex (K N-term)	45236	Regulatory proteasome non-atpase subunit 6 (Fragment) OS=Phaeodactylum tricornutum (strain CCAP 1055/1) GN=RPN6 PE=4 SV=1	1.206	1.033	1	0.00	0.10	0.07
800	5309	tr|B7GDM2|B7GDM2_PHATC	160.00	24	6	6	Oxidation (M); iTRAQ 4plex (K N-term)	30440	Predicted protein (Fragment) OS=Phaeodactylum tricornutum (strain CCAP 1055/1) GN=PHATRDRAFT_2819 PE=4 SV=1	1.27	1.047	1	0.00	0.09	0.21
569	372	tr|B7FQH4|B7FQH4_PHATC	159.35	49	11	11	Carbamidomethylation; Oxidation (M); Pyro-glu from E; iTRAQ 4plex (K N-term)	29853	Calcyclin-binding protein OS=Phaeodactylum tricornutum (strain CCAP 1055/1) GN=CacyBP PE=4 SV=1	1.31	0.987	1	0.00	0.05	0.04
439	521	tr|B7G746|B7G746_PHATC	158.33	31	13	13	Carbamidomethylation; iTRAQ 4plex (K N-term)	35859	Predicted protein OS=Phaeodactylum tricornutum (strain CCAP 1055/1) GN=PHATRDRAFT_48436 PE=4 SV=1	1.324	0.964	1	0.00	0.07	0.08
621	539	tr|B5Y3G9|B5Y3G9_PHATC	158.27	29	8	8	Carbamidomethylation; iTRAQ 4plex (K N-term)	30787	Predicted protein OS=Phaeodactylum tricornutum (strain CCAP 1055/1) GN=PHATR_46690 PE=4 SV=1	1.338	1.052	1	0.00	0.11	0.08
843	16389	tr|B7G5M1|B7G5M1_PHATC	158.10	29	7	7	Carbamidomethylation; iTRAQ 4plex (K N-term)	34970	Predicted protein OS=Phaeodactylum tricornutum (strain CCAP 1055/1) GN=PHATRDRAFT_29212 PE=4 SV=1	1.362	0.99	1	0.00	0.09	0.12
505	629	tr|B5Y4U4|B5Y4U4_PHATC	157.35	30	9	8	iTRAQ 4plex (K N-term)	27266	Predicted protein OS=Phaeodactylum tricornutum (strain CCAP 1055/1) GN=PHATR_43939 PE=4 SV=1	1.748	1.106	1	0.00	0.20	0.25
489	717	tr|B7S3K7|B7S3K7_PHATC	157.18	18	7	6	Carbamidomethylation; iTRAQ 4plex (K N-term)	54117	Predicted protein OS=Phaeodactylum tricornutum (strain CCAP 1055/1) GN=PHATRDRAFT_bd1554 PE=3 SV=1	1.326	0.997	1	0.58	0.35	0.38
489	662	tr|B7GDB6|B7GDB6_PHATC	157.18	18	7	6	Carbamidomethylation; iTRAQ 4plex (K N-term)	54264	Predicted protein OS=Phaeodactylum tricornutum (strain CCAP 1055/1) GN=PHATRDRAFT_50210 PE=3 SV=1	1.326	0.997	1	0.58	0.35	0.38
774	993	tr|B7FS83|B7FS83_PHATC	156.87	33	11	10	Carbamidomethylation; Oxidation (M); Pyro-glu from E; iTRAQ 4plex (K N-term)	40047	Predicted protein OS=Phaeodactylum tricornutum (strain CCAP 1055/1) GN=CK2_1 PE=4 SV=1	1.431	1.009	1	0.00	0.15	0.11
793	680	tr|B7G195|B7G195_PHATC	156.84	28	8	8	Carbamidomethylation; iTRAQ 4plex (K N-term)	31711	Predicted protein OS=Phaeodactylum tricornutum (strain CCAP 1055/1) GN=PHATRDRAFT_46448 PE=3 SV=1	1.256	0.956	1	0.00	0.13	0.13
740	450	tr|B7FX21|B7FX21_PHATC	154.78	18	10	10	Oxidation (M); iTRAQ 4plex (K N-term)	49836	Predicted protein OS=Phaeodactylum tricornutum (strain CCAP 1055/1) GN=AP1mu PE=4 SV=1	1.338	0.925	1	0.00	0.04	0.04
713	2897	tr|B5Y3N8|B5Y3N8_PHATC	152.71	34	10	9	Oxidation (M); iTRAQ 4plex (K N-term)	28407	Predicted protein OS=Phaeodactylum tricornutum (strain CCAP 1055/1) GN=PHATR_46750 PE=4 SV=1	0.77	1.039	1	0.00	0.35	0.25
778	1028	tr|B7G7F7|B7G7F7_PHATC	152.16	25	8	8	iTRAQ 4plex (K N-term)	34157	Predicted protein OS=Phaeodactylum tricornutum (strain CCAP 1055/1) GN=PHATRDRAFT_48704 PE=4 SV=1	0.717	1.075	1	0.00	0.17	0.18
619	575	tr|B7G933|B7G933_PHATC	151.99	24	8	7	Carbamidomethylation; Oxidation (M); iTRAQ 4plex (K N-term)	38801	ATPase ASNA1 homolog OS=Phaeodactylum tricornutum (strain CCAP 1055/1) GN=PHATRDRAFT_22896 PE=3 SV=1	1.233	1.009	1	0.00	0.08	0.06
662	745	tr|B7GB86|B7GB86_PHATC	151.21	59	9	9	Carbamidomethylation; Oxidation (M); iTRAQ 4plex (K N-term)	16994	Predicted protein OS=Phaeodactylum tricornutum (strain CCAP 1055/1) GN=PHATRDRAFT_30486 PE=3 SV=1	0.662	0.954	1	0.00	0.06	0.06
718	697	tr|B7G651|B7G651_PHATC	150.46	39	7	7	Carbamidomethylation; Oxidation (M); iTRAQ 4plex (K N-term)	22184	Predicted protein OS=Phaeodactylum tricornutum (strain CCAP 1055/1) GN=PHATRDRAFT_38534 PE=4 SV=1	1.223	0.989	1	0.00	0.03	0.02
636	5325	tr|B7G9J2|B7G9J2_PHATC	150.35	40	3	3	Carbamidomethylation; Oxidation (M); iTRAQ 4plex (K N-term)	11404	Predicted protein (Fragment) OS=Phaeodactylum tricornutum (strain CCAP 1055/1) GN=PHATRDRAFT_8113 PE=4 SV=1	1.873	0.888	1	0.58	0.22	0.27
988	559	tr|B7G866|B7G866_PHATC	149.82	15	5	5	Carbamidomethylation; iTRAQ 4plex (K N-term)	43668	Predicted protein OS=Phaeodactylum tricornutum (strain CCAP 1055/1) GN=PHATRDRAFT_48730 PE=4 SV=1	0.112	0.852	1	0.58	57.45	57.41
794	996	tr|B7FZ92|B7FZ92_PHATC	149.40	26	10	10	Carbamidomethylation; Oxidation (M); iTRAQ 4plex (K N-term)	41788	Predicted protein OS=Phaeodactylum tricornutum (strain CCAP 1055/1) GN=PHATRDRAFT_45947 PE=3 SV=1	1.319	0.969	1	0.00	0.08	0.12
766	944	tr|B7G659|B7G659_PHATC	148.92	25	8	8	Oxidation (M); iTRAQ 4plex (K N-term)	40532	Metacaspase OS=Phaeodactylum tricornutum (strain CCAP 1055/1) GN=PHATRDRAFT_48151 PE=4 SV=1	0.796	0.892	1	0.00	0.15	0.18
547	605	tr|B7G685|B7G685_PHATC	148.43	18	7	7	Carbamidomethylation; Oxidation (M); iTRAQ 4plex (K N-term)	48237	Predicted protein OS=Phaeodactylum tricornutum (strain CCAP 1055/1) GN=PHATRDRAFT_54869 PE=4 SV=1	1.241	1.044	1	0.00	0.21	0.26
661	1370	tr|B7G696|B7G696_PHATC	147.85	25	9	9	Carbamidomethylation; Oxidation (M); iTRAQ 4plex (K N-term)	40407	Serine/threonine-protein phosphatase OS=Phaeodactylum tricornutum (strain CCAP 1055/1) GN=PHATRDRAFT_22247 PE=3 SV=1	1.261	0.983	1	0.00	0.06	0.08
654	667	tr|B7G468|B7G468_PHATC	146.86	14	5	5	Carbamidomethylation; Oxidation (M); iTRAQ 4plex (K N-term)	46225	Predicted protein OS=Phaeodactylum tricornutum (strain CCAP 1055/1) GN=PHATRDRAFT_47589 PE=4 SV=1	1.255	1.009	1	0.00	0.22	0.15
567	546	tr|A0T0E5|A0T0E5_PHATC	146.73	37	10	9	iTRAQ 4plex (K N-term)	28167	Iron-sulfur cluster formation ABC transporter ATP-binding subunit OS=Phaeodactylum tricornutum (strain CCAP 1055/1) GN=sufC PE=3 SV=1	1.291	1.041	1	0.00	0.11	0.14
543	556	tr|B7GBA5|B7GBA5_PHATC	146.48	20	15	14	Carbamidomethylation; iTRAQ 4plex (K N-term)	69762	Predicted protein OS=Phaeodactylum tricornutum (strain CCAP 1055/1) GN=PHATRDRAFT_49634 PE=4 SV=1	1.258	1.041	1	0.00	0.13	0.13
763	847	tr|B5Y3J5|B5Y3J5_PHATC	146.47	20	14	14	iTRAQ 4plex (K N-term)	67765	Predicted protein OS=Phaeodactylum tricornutum (strain CCAP 1055/1) GN=PHATR_46711 PE=4 SV=1	1.394	0.95	1	0.00	0.02	0.01
841	793	tr|B7G8I4|B7G8I4_PHATC	146.40	20	4	3	Carbamidomethylation; iTRAQ 4plex (K N-term)	35364	Predicted protein OS=Phaeodactylum tricornutum (strain CCAP 1055/1) GN=PHATRDRAFT_48827 PE=4 SV=1	0.553	0.931	1	0.71	0.97	1.11
1026	903	tr|B7GD91|B7GD91_PHATC	146.22	28	2	2	iTRAQ 4plex (K N-term)	14597	Predicted protein OS=Phaeodactylum tricornutum (strain CCAP 1055/1) GN=PHATRDRAFT_50191 PE=4 SV=1	0	0	0	0.00	0.00	0.00
626	526	tr|B7FTS0|B7FTS0_PHATC	146.07	36	11	10	Carbamidomethylation; Oxidation (M); iTRAQ 4plex (K N-term)	41073	Predicted protein OS=Phaeodactylum tricornutum (strain CCAP 1055/1) GN=PHATRDRAFT_44341 PE=4 SV=1	1.273	1.06	1	0.58	0.39	0.39
994	907	A0T0J3|RK6_PHATC	145.04	35	4	4	iTRAQ 4plex (K N-term)	19786	50S ribosomal protein L6 chloroplastic OS=Phaeodactylum tricornutum (strain CCAP 1055/1) GN=rpl6 PE=3 SV=1	0	0	0	0.00	0.00	0.00
529	1082	tr|B7S4K0|B7S4K0_PHATC	144.94	30	6	4	Carbamidomethylation; iTRAQ 4plex (K N-term)	30589	TRD4 OS=Phaeodactylum tricornutum (strain CCAP 1055/1) GN=TRD4 PE=4 SV=1	0.597	1.075	1	0.58	0.85	0.84
600	448	tr|B7G2V7|B7G2V7_PHATC	144.56	26	12	12	Oxidation (M); iTRAQ 4plex (K N-term)	59229	Predicted protein OS=Phaeodactylum tricornutum (strain CCAP 1055/1) GN=PHATRDRAFT_47215 PE=4 SV=1	1.575	1.074	1	0.00	0.03	0.04
719	550	tr|B7FX68|B7FX68_PHATC	144.21	44	5	5	iTRAQ 4plex (K N-term)	11383	Histone H4 OS=Phaeodactylum tricornutum (strain CCAP 1055/1) GN=H4-1b PE=3 SV=1	0.74	0.993	1	0.00	0.24	0.20
645	430	tr|B7FPJ1|B7FPJ1_PHATC	144.18	24	9	9	Carbamidomethylation; iTRAQ 4plex (K N-term)	45890	Predicted protein OS=Phaeodactylum tricornutum (strain CCAP 1055/1) GN=PHATRDRAFT_42786 PE=4 SV=1	1.278	0.932	1	0.00	0.08	0.13
561	461	tr|B7FRC7|B7FRC7_PHATC	142.93	29	14	14	Carbamidomethylation; Oxidation (M); iTRAQ 4plex (K N-term)	47890	Predicted protein OS=Phaeodactylum tricornutum (strain CCAP 1055/1) GN=PHATRDRAFT_9090 PE=3 SV=1	1.28	1	1	0.00	0.04	0.03
595	366	tr|B5Y576|B5Y576_PHATC	142.67	17	7	7	Carbamidomethylation; iTRAQ 4plex (K N-term)	58538	Predicted protein OS=Phaeodactylum tricornutum (strain CCAP 1055/1) GN=PHATR_44054 PE=4 SV=1	1.34	1.009	1	0.00	0.14	0.14
814	1042	tr|B7FY09|B7FY09_PHATC	140.99	25	4	4	Carbamidomethylation; Oxidation (M); iTRAQ 4plex (K N-term)	19597	Predicted protein OS=Phaeodactylum tricornutum (strain CCAP 1055/1) GN=PHATRDRAFT_35262 PE=4 SV=1	1.23	1.006	1	0.00	0.08	0.10
1071	966	tr|B7FQS5|B7FQS5_PHATC	140.88	23	3	3	Carbamidomethylation; iTRAQ 4plex (K N-term)	20769	Predicted protein OS=Phaeodactylum tricornutum (strain CCAP 1055/1) GN=PHATRDRAFT_43143 PE=4 SV=1	1.416	1.079	1	0.58	0.36	0.36
504	361	tr|B7FU89|B7FU89_PHATC	140.87	30	13	13	Carbamidomethylation; Oxidation (M); iTRAQ 4plex (K N-term)	36118	Farnesyltranstransferase OS=Phaeodactylum tricornutum (strain CCAP 1055/1) GN=PHATRDRAFT_19000 PE=3 SV=1	1.558	1.069	1	0.00	0.16	0.23
859	379	tr|B7GEE7|B7GEE7_PHATC	140.66	24	10	9	Carbamidomethylation; Oxidation (M); iTRAQ 4plex (K N-term)	44368	Predicted protein OS=Phaeodactylum tricornutum (strain CCAP 1055/1) GN=PHATRDRAFT_41508 PE=4 SV=1	1.499	1.05	1	0.00	0.23	0.26
469	670	tr|B7FPD9|B7FPD9_PHATC	140.28	19	7	7	Oxidation (M); iTRAQ 4plex (K N-term)	40854	Triose phosphate/phosphate translocator OS=Phaeodactylum tricornutum (strain CCAP 1055/1) GN=Tpt1 PE=4 SV=1	0.728	0.932	1	0.00	0.46	0.31
799	487	tr|B7FPH5|B7FPH5_PHATC	140.12	15	8	8	Oxidation (M); iTRAQ 4plex (K N-term)	61084	Bifunctional 6-phosphofructo-2-kinase OS=Phaeodactylum tricornutum (strain CCAP 1055/1) GN=PF2K1 PE=4 SV=1	1.345	1.041	1	0.00	0.19	0.21
753	5331	tr|B7G6F8|B7G6F8_PHATC	139.55	20	4	4	Oxidation (M); iTRAQ 4plex (K N-term)	28565	Predicted protein OS=Phaeodactylum tricornutum (strain CCAP 1055/1) GN=PHATRDRAFT_48233 PE=4 SV=1	0.779	0.909	1	0.58	0.55	0.65
837	1298	tr|B7G259|B7G259_PHATC	139.53	6	5	5	Oxidation (M); iTRAQ 4plex (K N-term)	111901	Endo-1 3-beta-glucosidase OS=Phaeodactylum tricornutum (strain CCAP 1055/1) GN=PHATRDRAFT_54681 PE=4 SV=1	0	0	0	0.00	0.00	0.00
730	842	tr|B7FSB5|B7FSB5_PHATC	138.87	28	13	13	Carbamidomethylation; Oxidation (M); iTRAQ 4plex (K N-term)	55008	Predicted protein OS=Phaeodactylum tricornutum (strain CCAP 1055/1) GN=PHATRDRAFT_43466 PE=3 SV=1	2.217	1.042	1	0.00	0.09	0.13
608	893	tr|B7FTV6|B7FTV6_PHATC	137.37	14	8	8	iTRAQ 4plex (K N-term)	51515	Predicted protein OS=Phaeodactylum tricornutum (strain CCAP 1055/1) GN=PHATRDRAFT_26029 PE=4 SV=1	0.605	0.881	1	0.00	0.28	0.17
906	644	tr|B7G8S8|B7G8S8_PHATC	135.87	14	6	5	iTRAQ 4plex (K N-term)	50621	Predicted protein OS=Phaeodactylum tricornutum (strain CCAP 1055/1) GN=PHATRDRAFT_48900 PE=4 SV=1	0.784	0.912	1	0.58	57.31	57.23
949	736	tr|B7G419|B7G419_PHATC	135.85	17	5	5	Carbamidomethylation; iTRAQ 4plex (K N-term)	35579	Predicted protein OS=Phaeodactylum tricornutum (strain CCAP 1055/1) GN=PHATRDRAFT_47546 PE=4 SV=1	1.223	0.992	1	0.71	0.47	0.50
672	841	tr|B7GCN8|B7GCN8_PHATC	135.20	9	8	7	Oxidation (M); iTRAQ 4plex (K N-term)	79913	Predicted protein OS=Phaeodactylum tricornutum (strain CCAP 1055/1) GN=PHATRDRAFT_50026 PE=3 SV=1	0.709	1.159	1	0.00	0.08	0.11
895	1488	tr|B7FTV7|B7FTV7_PHATC	134.57	34	6	6	Carbamidomethylation; iTRAQ 4plex (K N-term)	17592	Predicted protein (Fragment) OS=Phaeodactylum tricornutum (strain CCAP 1055/1) GN=PHATRDRAFT_10774 PE=3 SV=1	0.827	1.044	1	0.00	0.12	0.13
1048	622	tr|B7G8M1|B7G8M1_PHATC	133.29	19	9	9	Carbamidomethylation; Oxidation (M); iTRAQ 4plex (K N-term)	48905	Predicted protein OS=Phaeodactylum tricornutum (strain CCAP 1055/1) GN=PHATRDRAFT_48859 PE=4 SV=1	1.249	0.942	1	0.00	0.03	0.08
865	1303	tr|B7G0C7|B7G0C7_PHATC	133.14	29	8	8	Carbamidomethylation; iTRAQ 4plex (K N-term)	28086	Predicted protein OS=Phaeodactylum tricornutum (strain CCAP 1055/1) GN=PHATRDRAFT_46187 PE=4 SV=1	0.795	1.025	1	0.58	0.61	0.63
422	462	tr|B7G632|B7G632_PHATC	132.46	48	8	8	Carbamidomethylation; Oxidation (M); iTRAQ 4plex (K N-term)	26053	TRD1 OS=Phaeodactylum tricornutum (strain CCAP 1055/1) GN=TRD1 PE=4 SV=1	1.238	1.026	1	0.00	0.04	0.07
858	702	tr|B7G7C2|B7G7C2_PHATC	131.53	16	5	4	Carbamidomethylation; iTRAQ 4plex (K N-term)	58895	Predicted protein OS=Phaeodactylum tricornutum (strain CCAP 1055/1) GN=PHATRDRAFT_38966 PE=3 SV=1	1.348	0.764	1	0.58	0.33	0.39
824	5319	tr|B5Y4C7|B5Y4C7_PHATC	131.42	14	6	5	Carbamidomethylation; iTRAQ 4plex (K N-term)	49559	Predicted protein OS=Phaeodactylum tricornutum (strain CCAP 1055/1) GN=PHATR_43801 PE=4 SV=1	0.747	1.206	1	0.00	0.24	0.13
764	489	tr|B7G518|B7G518_PHATC	131.21	24	11	11	Carbamidomethylation; Oxidation (M); iTRAQ 4plex (K N-term)	64547	Isocitrate lyase OS=Phaeodactylum tricornutum (strain CCAP 1055/1) GN=PHATRDRAFT_51088 PE=3 SV=1	1.618	0.981	1	0.00	0.10	0.06
604	5374	tr|B7FYB2|B7FYB2_PHATC	130.75	29	7	6	Carbamidomethylation; Oxidation (M); iTRAQ 4plex (K N-term)	27200	Predicted protein OS=Phaeodactylum tricornutum (strain CCAP 1055/1) GN=PHATRDRAFT_45623 PE=4 SV=1	0.722	1.011	1	0.00	0.18	0.20
607	655	tr|B7G0R5|B7G0R5_PHATC	130.26	44	8	8	Carbamidomethylation; Oxidation (M); iTRAQ 4plex (K N-term)	21210	60S ribosomal protein L18a OS=Phaeodactylum tricornutum (strain CCAP 1055/1) GN=PHATRDRAFT_36226 PE=3 SV=1	0.647	1.194	1	0.00	0.17	0.11
481	522	tr|B7FR98|B7FR98_PHATC	130.03	29	7	7	Oxidation (M); iTRAQ 4plex (K N-term)	24136	Predicted protein (Fragment) OS=Phaeodactylum tricornutum (strain CCAP 1055/1) GN=PHATRDRAFT_4937 PE=4 SV=1	0.763	1.051	1	0.00	0.21	0.16
1298	908	tr|B5Y5B4|B5Y5B4_PHATC	129.48	18	3	3	Carbamidomethylation; iTRAQ 4plex (K N-term)	41775	Predicted protein OS=Phaeodactylum tricornutum (strain CCAP 1055/1) GN=PHATR_44091 PE=4 SV=1	0	0	0	0.00	0.00	0.00
700	656	tr|B7FYR8|B7FYR8_PHATC	127.66	21	7	7	Carbamidomethylation; iTRAQ 4plex (K N-term)	34774	Regulatory proteasome non-atpase subunit 11 OS=Phaeodactylum tricornutum (strain CCAP 1055/1) GN=RPN11 PE=4 SV=1	1.307	1.089	1	0.00	0.09	0.07
609	562	tr|B7G593|B7G593_PHATC	127.61	29	7	7	Oxidation (M); iTRAQ 4plex (K N-term)	26396	Predicted protein OS=Phaeodactylum tricornutum (strain CCAP 1055/1) GN=PHATRDRAFT_47887 PE=4 SV=1	1.4	1.096	1	0.00	0.13	0.12
981	749	tr|B7FR19|B7FR19_PHATC	127.23	22	6	6	iTRAQ 4plex (K N-term)	31142	Predicted protein OS=Phaeodactylum tricornutum (strain CCAP 1055/1) GN=PHATRDRAFT_43225 PE=4 SV=1	0.68	0.769	1	0.58	0.59	0.78
1002	1109	tr|B7FUY8|B7FUY8_PHATC	127.10	11	8	7	Carbamidomethylation; Oxidation (M); iTRAQ 4plex (K N-term)	117272	Predicted protein OS=Phaeodactylum tricornutum (strain CCAP 1055/1) GN=PHATRDRAFT_44695 PE=4 SV=1	0.389	1.158	1	0.58	57.52	57.49
721	607	tr|B7FZS7|B7FZS7_PHATC	126.97	17	3	1	iTRAQ 4plex (K N-term)	14700	Histone H2A OS=Phaeodactylum tricornutum (strain CCAP 1055/1) GN=H2A-m2 PE=3 SV=1	0.739	0.93	1	0.00	0.00	0.00
747	707	tr|B7FR27|B7FR27_PHATC	126.89	18	10	3	Carbamidomethylation; iTRAQ 4plex (K N-term)	60103	Predicted protein OS=Phaeodactylum tricornutum (strain CCAP 1055/1) GN=PHATRDRAFT_43232 PE=4 SV=1	1.422	1.332	1	0.00	0.44	0.22
725	548	tr|B7G9C0|B7G9C0_PHATC	126.49	14	5	5	Carbamidomethylation; Oxidation (M); iTRAQ 4plex (K N-term)	35953	3-hydroxyacyl-coenzyme A dehydrogenase OS=Phaeodactylum tricornutum (strain CCAP 1055/1) GN=HAD2 PE=4 SV=1	1.297	1.073	1	0.00	0.09	0.09
709	3431	tr|B7G0R3|B7G0R3_PHATC	126.28	21	16	16	Carbamidomethylation; Oxidation (M); iTRAQ 4plex (K N-term)	87653	Predicted protein OS=Phaeodactylum tricornutum (strain CCAP 1055/1) GN=PHATRDRAFT_27821 PE=3 SV=1	1.226	0.953	1	0.00	0.18	0.25
1532	1176	tr|B7G7B6|B7G7B6_PHATC	126.16	12	6	6	iTRAQ 4plex (K N-term)	62994	Predicted protein OS=Phaeodactylum tricornutum (strain CCAP 1055/1) GN=PHATRDRAFT_48488 PE=4 SV=1	0.429	1.051	1	0.58	57.37	57.41
855	654	tr|B7FV10|B7FV10_PHATC	125.88	14	10	10	Carbamidomethylation; iTRAQ 4plex (K N-term)	82861	1-hydroxy-2-methyl-2-(E)-butenyl-4-diphosphate synthase OS=Phaeodactylum tricornutum (strain CCAP 1055/1) GN=HDS PE=3 SV=1	1.305	0.998	1	0.00	0.24	0.25
795	578	tr|B7G7A5|B7G7A5_PHATC	125.60	37	13	13	Carbamidomethylation; Oxidation (M); iTRAQ 4plex (K N-term)	34819	Coproporphyrinogen III oxidase OS=Phaeodactylum tricornutum (strain CCAP 1055/1) GN=HemF_1 PE=4 SV=1	1.64	1.029	1	0.00	0.06	0.08
929	1330	tr|B7GA70|B7GA70_PHATC	125.03	24	5	5	Carbamidomethylation; Oxidation (M); iTRAQ 4plex (K N-term)	21928	Predicted protein OS=Phaeodactylum tricornutum (strain CCAP 1055/1) GN=PHATRDRAFT_49313 PE=4 SV=1	0.674	0.946	1	0.58	57.20	57.11
940	764	tr|B7G045|B7G045_PHATC	124.77	19	6	5	iTRAQ 4plex (K N-term)	28723	Predicted protein OS=Phaeodactylum tricornutum (strain CCAP 1055/1) GN=PHATRDRAFT_36006 PE=4 SV=1	1.637	0.898	1	0.58	0.29	0.36
1091	1046	tr|B7G630|B7G630_PHATC	124.60	13	5	5	iTRAQ 4plex (K N-term)	54784	Ubiquitin carboxyl-terminal hydrolase OS=Phaeodactylum tricornutum (strain CCAP 1055/1) GN=PHATRDRAFT_29340 PE=3 SV=1	1.261	0.949	1	0.58	0.44	0.47
890	5313	tr|B7FVE9|B7FVE9_PHATC	124.12	47	9	9	Carbamidomethylation; Oxidation (M); iTRAQ 4plex (K N-term)	15839	Predicted protein OS=Phaeodactylum tricornutum (strain CCAP 1055/1) GN=PHATRDRAFT_44724 PE=4 SV=1	1.517	1.002	1	0.00	0.03	0.02
1032	1318	tr|B7FX04|B7FX04_PHATC	124.05	20	4	4	Oxidation (M); iTRAQ 4plex (K N-term)	28147	Predicted protein OS=Phaeodactylum tricornutum (strain CCAP 1055/1) GN=PHATRDRAFT_34898 PE=4 SV=1	1.293	1.013	1	0.00	0.04	0.04
748	1005	tr|B7G4U5|B7G4U5_PHATC	123.36	18	7	6	Carbamidomethylation; Pyro-glu from E; iTRAQ 4plex (K N-term)	37803	G protein beta subunit OS=Phaeodactylum tricornutum (strain CCAP 1055/1) GN=PHATRDRAFT_21897 PE=4 SV=1	0.81	0.761	1	0.58	0.46	57.28
847	5533	tr|B7S4A8|B7S4A8_PHATC	123.06	10	3	3	iTRAQ 4plex (K N-term)	35332	GrpE protein HSP90 cofactor chloroplast targeted OS=Phaeodactylum tricornutum (strain CCAP 1055/1) GN=GrpE PE=4 SV=1	1.555	1.088	1	0.58	0.32	0.32
653	5318	tr|B7FPG7|B7FPG7_PHATC	123.05	24	6	6	Oxidation (M); iTRAQ 4plex (K N-term)	20069	Predicted protein OS=Phaeodactylum tricornutum (strain CCAP 1055/1) GN=PHATRDRAFT_42765 PE=3 SV=1	1.276	0.953	1	0.00	0.34	0.32
603	581	tr|B7G647|B7G647_PHATC	122.97	43	7	7	iTRAQ 4plex (K N-term)	15895	Predicted protein (Fragment) OS=Phaeodactylum tricornutum (strain CCAP 1055/1) GN=PHATRDRAFT_14696 PE=3 SV=1	1.348	1.003	1	0.00	0.15	0.15
738	1819	tr|B7FX40|B7FX40_PHATC	121.65	17	7	7	Carbamidomethylation; iTRAQ 4plex (K N-term)	55171	Predicted protein OS=Phaeodactylum tricornutum (strain CCAP 1055/1) GN=PHATRDRAFT_45277 PE=4 SV=1	0.467	0.534	1	0.58	0.59	57.18
671	786	tr|B7FY15|B7FY15_PHATC	121.24	37	10	10	Carbamidomethylation; iTRAQ 4plex (K N-term)	23970	Predicted protein OS=Phaeodactylum tricornutum (strain CCAP 1055/1) GN=PHATRDRAFT_45541 PE=4 SV=1	0.812	0.965	1	0.00	0.07	0.08
867	935	tr|B7S4L0|B7S4L0_PHATC	120.74	41	4	4	iTRAQ 4plex (K N-term)	14306	Predicted protein OS=Phaeodactylum tricornutum (strain CCAP 1055/1) GN=PHATRDRAFT_bd611 PE=4 SV=1	0.817	1.004	1	0.58	57.28	57.24
1283	5321	tr|B7GER1|B7GER1_PHATC	120.61	13	4	4	Carbamidomethylation; Oxidation (M); iTRAQ 4plex (K N-term)	55949	Predicted protein OS=Phaeodactylum tricornutum (strain CCAP 1055/1) GN=PHATRDRAFT_50625 PE=4 SV=1	1.211	1.079	1	0.58	0.42	0.41
726	5490	tr|B7G4Q4|B7G4Q4_PHATC	120.43	15	2	2	Oxidation (M); iTRAQ 4plex (K N-term)	17197	Predicted protein OS=Phaeodactylum tricornutum (strain CCAP 1055/1) GN=PHATRDRAFT_21882 PE=3 SV=1	0.591	1.016	1	0.58	0.81	0.85
649	767	tr|B7GA99|B7GA99_PHATC	120.37	19	5	3	Carbamidomethylation; iTRAQ 4plex (K N-term)	26354	Predicted protein OS=Phaeodactylum tricornutum (strain CCAP 1055/1) GN=Rab7 PE=3 SV=1	1.276	0.988	1	0.00	0.09	0.07
691	843	tr|B7G8H7|B7G8H7_PHATC	120.06	27	11	11	Oxidation (M); iTRAQ 4plex (K N-term)	35988	Predicted protein OS=Phaeodactylum tricornutum (strain CCAP 1055/1) GN=PHATRDRAFT_29885 PE=3 SV=1	1.349	1.076	1	0.00	0.12	0.10
905	927	tr|B7FQZ3|B7FQZ3_PHATC	119.96	12	6	6	iTRAQ 4plex (K N-term)	71463	Predicted protein OS=Phaeodactylum tricornutum (strain CCAP 1055/1) GN=SLY1 PE=4 SV=1	1.297	0.904	1	0.00	0.08	0.14
1062	5384	tr|B7FRQ3|B7FRQ3_PHATC	119.78	29	9	8	Oxidation (M); iTRAQ 4plex (K N-term)	27121	Predicted protein OS=Phaeodactylum tricornutum (strain CCAP 1055/1) GN=PHATRDRAFT_42559 PE=4 SV=1	1.312	1.068	1	0.00	0.14	0.16
1280	5726	tr|B7FW77|B7FW77_PHATC	119.44	20	5	5	iTRAQ 4plex (K N-term)	31575	Peroxisomal 2 4-dienoyl-CoA reductase OS=Phaeodactylum tricornutum (strain CCAP 1055/1) GN=DER1 PE=4 SV=1	1.228	1.028	1	0.58	0.43	0.43
816	1296	tr|B7G576|B7G576_PHATC	119.38	28	3	1	Carbamidomethylation; iTRAQ 4plex (K N-term)	18996	Predicted protein (Fragment) OS=Phaeodactylum tricornutum (strain CCAP 1055/1) GN=PHATRDRAFT_52304 PE=4 SV=1	0	0	0	0.00	0.00	0.00
925	790	tr|B7FWC9|B7FWC9_PHATC	119.36	32	14	14	Carbamidomethylation; Oxidation (M); iTRAQ 4plex (K N-term)	52078	Predicted protein OS=Phaeodactylum tricornutum (strain CCAP 1055/1) GN=PHATRDRAFT_19568 PE=4 SV=1	1.233	0.966	1	0.00	0.09	0.25
939	5308	tr|B7G9J8|B7G9J8_PHATC	119.25	37	7	7	Oxidation (M); Pyro-glu from Q; iTRAQ 4plex (K N-term)	28812	Predicted protein OS=Phaeodactylum tricornutum (strain CCAP 1055/1) GN=PHATRDRAFT_49120 PE=4 SV=1	0.683	0.971	1	0.58	57.53	57.53
1415	20215	tr|B7G9B1|B7G9B1_PHATC	118.28	13	3	3	Carbamidomethylation; Oxidation (M); iTRAQ 4plex (K N-term)	34655	Iron starvation induced protein OS=Phaeodactylum tricornutum (strain CCAP 1055/1) GN=ISIP2B PE=4 SV=1	0.832	0.811	1	0.58	0.55	0.57
707	11123	tr|B7FPR6|B7FPR6_PHATC	117.61	21	6	6	iTRAQ 4plex (K N-term)	22514	Predicted protein OS=Phaeodactylum tricornutum (strain CCAP 1055/1) GN=PHATRDRAFT_42843 PE=4 SV=1	0.961	0.819	1	0.00	0.05	0.08
950	753	tr|B5Y3W5|B5Y3W5_PHATC	117.44	15	8	8	Oxidation (M); iTRAQ 4plex (K N-term)	57463	Predicted protein (Fragment) OS=Phaeodactylum tricornutum (strain CCAP 1055/1) GN=PHATR_1155 PE=4 SV=1	0.697	0.889	1	0.00	0.32	0.61
852	1592	tr|B7GC89|B7GC89_PHATC	116.97	27	7	7	Carbamidomethylation; Pyro-glu from E; iTRAQ 4plex (K N-term)	27088	Predicted protein (Fragment) OS=Phaeodactylum tricornutum (strain CCAP 1055/1) GN=PHATRDRAFT_5512 PE=3 SV=1	0.924	0.798	1	0.00	0.07	0.31
812	696	tr|B7FT25|B7FT25_PHATC	116.31	21	4	4	iTRAQ 4plex (K N-term)	21344	Predicted protein OS=Phaeodactylum tricornutum (strain CCAP 1055/1) GN=PHATRDRAFT_43671 PE=4 SV=1	0.752	0.88	1	0.00	0.13	0.17
767	661	tr|B7GAC1|B7GAC1_PHATC	115.46	32	10	10	Oxidation (M); iTRAQ 4plex (K N-term)	24558	Predicted protein OS=Phaeodactylum tricornutum (strain CCAP 1055/1) GN=PHATRDRAFT_40048 PE=3 SV=1	1.364	1.039	1	0.00	0.08	0.10
1304	1336	tr|B7GCB8|B7GCB8_PHATC	114.89	7	4	4	iTRAQ 4plex (K N-term)	61464	Predicted protein OS=Phaeodactylum tricornutum (strain CCAP 1055/1) GN=PHATRDRAFT_49924 PE=4 SV=1	0.753	0.804	1	0.58	0.54	57.21
924	724	tr|B7GDF0|B7GDF0_PHATC	114.78	17	9	8	Oxidation (M); iTRAQ 4plex (K N-term)	31464	Predicted protein OS=Phaeodactylum tricornutum (strain CCAP 1055/1) GN=PHATRDRAFT_50240 PE=4 SV=1	0.759	0.971	1	0.00	0.10	0.13
833	787	tr|B7G0X2|B7G0X2_PHATC	114.70	18	7	7	Carbamidomethylation; Oxidation (M); iTRAQ 4plex (K N-term)	39842	Predicted protein OS=Phaeodactylum tricornutum (strain CCAP 1055/1) GN=PHATRDRAFT_50961 PE=4 SV=1	1.23	1.06	1	0.00	0.17	0.08
2303	5579	tr|B7FST3|B7FST3_PHATC	114.25	25	2	2	iTRAQ 4plex (K N-term)	16819	Glycine decarboxylase OS=Phaeodactylum tricornutum (strain CCAP 1055/1) GN=GDCH PE=3 SV=1	0	0	0	0.00	0.00	0.00
984	1037	tr|B7S4E5|B7S4E5_PHATC	114.12	26	7	7	iTRAQ 4plex (K N-term)	21208	Predicted protein (Fragment) OS=Phaeodactylum tricornutum (strain CCAP 1055/1) GN=PHATRDRAFT_bd1471 PE=4 SV=1	0.804	0.808	1	0.00	0.08	0.03
1155	4721	tr|B7G8E3|B7G8E3_PHATC	113.06	27	4	4	Oxidation (M); iTRAQ 4plex (K N-term)	21115	Predicted protein OS=Phaeodactylum tricornutum (strain CCAP 1055/1) GN=PHATRDRAFT_48795 PE=4 SV=1	0.776	0.917	1	0.00	0.25	0.31
695	515	tr|B7GBV6|B7GBV6_PHATC	112.83	8	6	6	Oxidation (M); iTRAQ 4plex (K N-term)	64215	Purine permease (Fragment) OS=Phaeodactylum tricornutum (strain CCAP 1055/1) GN=PHATRDRAFT_52619 PE=4 SV=1	0.572	0.803	1	0.00	0.22	0.25
1740	1410	tr|B7G9B3|B7G9B3_PHATC	112.70	24	4	4	Carbamidomethylation; iTRAQ 4plex (K N-term)	23013	Cellular repressor of e1a-stimulated gene-like protein OS=Phaeodactylum tricornutum (strain CCAP 1055/1) GN=CREG1 PE=4 SV=1	0	0	1	0.00	0.00	70.71
1086	5467	tr|B7FZ86|B7FZ86_PHATC	112.58	14	2	1	Carbamidomethylation; iTRAQ 4plex (K N-term)	35273	Predicted protein OS=Phaeodactylum tricornutum (strain CCAP 1055/1) GN=PHATRDRAFT_45944 PE=4 SV=1	0	0	0	0.00	0.00	0.00
821	720	tr|B7FSL5|B7FSL5_PHATC	112.32	21	12	11	Carbamidomethylation; Oxidation (M); iTRAQ 4plex (K N-term)	57265	Predicted protein OS=Phaeodactylum tricornutum (strain CCAP 1055/1) GN=PHATRDRAFT_25331 PE=3 SV=1	1.426	1.047	1	0.00	0.13	0.13
881	675	tr|B7FQL7|B7FQL7_PHATC	112.14	18	12	11	Carbamidomethylation; iTRAQ 4plex (K N-term)	74512	Predicted protein OS=Phaeodactylum tricornutum (strain CCAP 1055/1) GN=PHATRDRAFT_43097 PE=3 SV=1	1.091	0.777	1	0.00	0.09	0.06
899	794	tr|B7GE60|B7GE60_PHATC	112.07	22	5	5	iTRAQ 4plex (K N-term)	30023	Predicted protein OS=Phaeodactylum tricornutum (strain CCAP 1055/1) GN=PHATRDRAFT_50453 PE=3 SV=1	1.201	0.907	1	0.00	0.04	0.11
568	5749	tr|B7FSU1|B7FSU1_PHATC	111.35	14	6	6	Oxidation (M); iTRAQ 4plex (K N-term)	59244	Predicted protein OS=Phaeodactylum tricornutum (strain CCAP 1055/1) GN=PHATRDRAFT_43604 PE=3 SV=1	1.854	1.166	1	0.58	0.36	0.29
1752	915	tr|B7FW25|B7FW25_PHATC	111.10	11	6	5	Carbamidomethylation; iTRAQ 4plex (K N-term)	65602	Predicted protein OS=Phaeodactylum tricornutum (strain CCAP 1055/1) GN=PHATRDRAFT_54319 PE=3 SV=1	0.966	1.218	1	0.71	0.73	0.64
1563	16390	tr|B7G2D1|B7G2D1_PHATC	111.04	16	4	3	Oxidation (M); iTRAQ 4plex (K N-term)	36102	Predicted protein OS=Phaeodactylum tricornutum (strain CCAP 1055/1) GN=PHATRDRAFT_47077 PE=4 SV=1	1.538	0.808	1	0.58	0.31	0.45
1877	5744	tr|B7G5M9|B7G5M9_PHATC	110.73	9	2	2	Carbamidomethylation; iTRAQ 4plex (K N-term)	48328	Predicted protein OS=Phaeodactylum tricornutum (strain CCAP 1055/1) GN=PHATRDRAFT_29223 PE=4 SV=1	0	0	0	0.00	0.00	0.00
813	974	tr|B7G3Q9|B7G3Q9_PHATC	110.09	12	4	4	iTRAQ 4plex (K N-term)	35777	Branched-chain-amino-acid aminotransferase (Fragment) OS=Phaeodactylum tricornutum (strain CCAP 1055/1) GN=PHATRDRAFT_28585 PE=3 SV=1	0.806	1.168	1	0.00	0.07	0.12
736	700	tr|B7FR43|B7FR43_PHATC	108.85	6	7	7	Oxidation (M); iTRAQ 4plex (K N-term)	149010	Predicted protein OS=Phaeodactylum tricornutum (strain CCAP 1055/1) GN=PHATRDRAFT_43245 PE=4 SV=1	0.747	0.95	1	0.00	0.21	0.25
1633	5729	tr|B7G4L9|B7G4L9_PHATC	108.84	10	2	2	iTRAQ 4plex (K N-term)	35001	Predicted protein OS=Phaeodactylum tricornutum (strain CCAP 1055/1) GN=PHATRDRAFT_47708 PE=4 SV=1	3.046	1.157	1	0.71	0.22	0.20
1141	730	tr|B7G988|B7G988_PHATC	107.75	21	7	6	Oxidation (M); iTRAQ 4plex (K N-term)	33850	Predicted protein OS=Phaeodactylum tricornutum (strain CCAP 1055/1) GN=PHATRDRAFT_39648 PE=4 SV=1	0.94	1.215	1	0.58	0.56	0.57
808	623	tr|B5Y460|B5Y460_PHATC	107.23	7	5	5	iTRAQ 4plex (K N-term)	78841	Predicted protein OS=Phaeodactylum tricornutum (strain CCAP 1055/1) GN=PHATR_21183 PE=3 SV=1	0.632	0.915	1	0.00	0.19	0.17
1018	1205	tr|B7GAD9|B7GAD9_PHATC	107.22	15	5	4	Carbamidomethylation; iTRAQ 4plex (K N-term)	38183	Predicted protein OS=Phaeodactylum tricornutum (strain CCAP 1055/1) GN=RFC2 PE=4 SV=1	0.071	0.049	1	0.58	0.33	57.43
520	650	tr|B7FR39|B7FR39_PHATC	107.05	36	7	2	Oxidation (M); iTRAQ 4plex (K N-term)	15312	Histone H3 OS=Phaeodactylum tricornutum (strain CCAP 1055/1) GN=H3-1c PE=3 SV=1	0.736	1.111	1	0.00	0.06	0.04
1251	614	tr|B7G5L2|B7G5L2_PHATC	106.91	10	6	6	iTRAQ 4plex (K N-term)	66620	Replication protein a large 70 kD subunit OS=Phaeodactylum tricornutum (strain CCAP 1055/1) GN=RPA1 PE=4 SV=1	1.752	0.939	1	0.58	0.25	0.29
1128	1428	tr|B7S436|B7S436_PHATC	106.45	11	7	6	Oxidation (M); iTRAQ 4plex (K N-term)	69472	Predicted protein OS=Phaeodactylum tricornutum (strain CCAP 1055/1) GN=PHATRDRAFT_bd714 PE=4 SV=1	0.601	1.27	1	0.71	1.22	1.02
1306	2783	tr|B7G1Q3|B7G1Q3_PHATC	105.10	10	3	3	iTRAQ 4plex (K N-term)	33679	Predicted protein OS=Phaeodactylum tricornutum (strain CCAP 1055/1) GN=PHATRDRAFT_46579 PE=4 SV=1	0.764	1.073	1	0.00	0.24	0.01
951	5502	tr|B7GE44|B7GE44_PHATC	104.85	46	6	6	Oxidation (M); iTRAQ 4plex (K N-term)	15720	Predicted protein OS=Phaeodactylum tricornutum (strain CCAP 1055/1) GN=PHATRDRAFT_50437 PE=4 SV=1	0.783	0.794	1	0.58	0.48	0.64
776	618	tr|B5Y592|B5Y592_PHATC	104.66	23	6	6	Oxidation (M); iTRAQ 4plex (K N-term)	19597	Predicted protein (Fragment) OS=Phaeodactylum tricornutum (strain CCAP 1055/1) GN=PHATR_10284 PE=3 SV=1	1.305	1.069	1	0.00	0.03	0.03
1008	1050	tr|B7G9X0|B7G9X0_PHATC	103.38	9	6	6	Carbamidomethylation; iTRAQ 4plex (K N-term)	70785	Fomate-tetrahydrofolate ligase OS=Phaeodactylum tricornutum (strain CCAP 1055/1) GN=FTHFS PE=3 SV=1	0.862	0.751	1	0.00	0.14	0.18
1281	722	tr|B7G4E5|B7G4E5_PHATC	103.38	19	5	5	iTRAQ 4plex (K N-term)	33073	Predicted protein OS=Phaeodactylum tricornutum (strain CCAP 1055/1) GN=PHATRDRAFT_47649 PE=4 SV=1	1.138	0.769	1	0.58	0.32	57.58
1167	1031	tr|B7FQF7|B7FQF7_PHATC	103.19	15	5	5	Oxidation (M); iTRAQ 4plex (K N-term)	58058	CRTISO5 carotenoid isomerase 5 phytoene dehydrogenase-related protein (Fragment) OS=Phaeodactylum tricornutum (strain CCAP 1055/1) GN=CRTISO5 PE=4 SV=1	1.372	0.998	1	0.00	0.16	0.14
834	5357	tr|B7FQL4|B7FQL4_PHATC	102.95	23	7	7	Carbamidomethylation; Oxidation (M); iTRAQ 4plex (K N-term)	29003	Predicted protein OS=Phaeodactylum tricornutum (strain CCAP 1055/1) GN=PHATRDRAFT_32237 PE=4 SV=1	0.541	0.552	1	0.58	0.46	57.13
1241	1097	tr|B7GBI0|B7GBI0_PHATC	102.84	15	8	8	Carbamidomethylation; iTRAQ 4plex (K N-term)	68622	Predicted protein OS=Phaeodactylum tricornutum (strain CCAP 1055/1) GN=PHATRDRAFT_51225 PE=4 SV=1	0.997	0.815	1	0.00	0.17	0.37
1270	780	tr|B7G6V2|B7G6V2_PHATC	102.29	7	3	3	iTRAQ 4plex (K N-term)	60367	Predicted protein OS=Phaeodactylum tricornutum (strain CCAP 1055/1) GN=PHATRDRAFT_38794 PE=4 SV=1	0.82	0.828	1	0.58	0.48	0.64
938	1185	tr|B7G4C8|B7G4C8_PHATC	102.28	25	9	8	Carbamidomethylation; Oxidation (M); iTRAQ 4plex (K N-term)	44053	Predicted protein OS=Phaeodactylum tricornutum (strain CCAP 1055/1) GN=PHATRDRAFT_42151 PE=4 SV=1	1.555	1.012	1	0.00	0.04	0.03
952	5330	tr|B7GC02|B7GC02_PHATC	102.03	27	6	6	Carbamidomethylation; iTRAQ 4plex (K N-term)	29031	Predicted protein OS=Phaeodactylum tricornutum (strain CCAP 1055/1) GN=PHATRDRAFT_49832 PE=4 SV=1	1.225	1.052	1	0.00	0.18	0.20
617	689	tr|B7G218|B7G218_PHATC	101.30	32	6	1	Oxidation (M); iTRAQ 4plex (K N-term)	15327	Histone H3 OS=Phaeodactylum tricornutum (strain CCAP 1055/1) GN=H3.3 PE=3 SV=1	0.752	1.107	1	0.00	0.00	0.00
975	2082	tr|B7G6B4|B7G6B4_PHATC	101.19	21	16	16	Oxidation (M); iTRAQ 4plex (K N-term)	77374	Predicted protein OS=Phaeodactylum tricornutum (strain CCAP 1055/1) GN=PHATRDRAFT_48198 PE=4 SV=1	0.816	0.99	1	0.00	0.03	0.12
770	669	tr|B7GDI2|B7GDI2_PHATC	101.08	27	7	7	iTRAQ 4plex (K N-term)	24886	Glyoxalase OS=Phaeodactylum tricornutum (strain CCAP 1055/1) GN=GLO_1 PE=4 SV=1	0.959	1.25	1	0.00	0.06	0.07
1405	5307	tr|B7FT57|B7FT57_PHATC	101.07	15	5	5	Oxidation (M); iTRAQ 4plex (K N-term)	39614	Branched-chain-amino-acid aminotransferase OS=Phaeodactylum tricornutum (strain CCAP 1055/1) GN=PHATRDRAFT_43697 PE=3 SV=1	1.447	1.007	1	0.00	0.07	0.05
979	2235	tr|B7G3H8|B7G3H8_PHATC	101.03	30	10	10	iTRAQ 4plex (K N-term)	36192	Predicted protein OS=Phaeodactylum tricornutum (strain CCAP 1055/1) GN=PHATRDRAFT_47477 PE=4 SV=1	1.434	1.046	1	0.00	0.11	0.10
1015	563	tr|B7FVI8|B7FVI8_PHATC	100.89	11	7	7	iTRAQ 4plex (K N-term)	71419	Predicted protein OS=Phaeodactylum tricornutum (strain CCAP 1055/1) GN=PHATRDRAFT_44756 PE=3 SV=1	0.777	0.738	1	0.00	0.12	0.19
995	1842	tr|B7G423|B7G423_PHATC	100.32	12	4	4	iTRAQ 4plex (K N-term)	33219	Predicted protein OS=Phaeodactylum tricornutum (strain CCAP 1055/1) GN=PHATRDRAFT_37793 PE=3 SV=1	1.429	0.923	1	0.00	0.06	0.10
818	1022	tr|B5Y3C2|B5Y3C2_PHATC	100.21	28	3	3	Oxidation (M); Pyro-glu from Q; iTRAQ 4plex (K N-term)	11600	Predicted protein OS=Phaeodactylum tricornutum (strain CCAP 1055/1) GN=PHATR_20948 PE=3 SV=1	0.772	0.831	1	0.58	57.28	57.13
935	872	tr|B7FUD1|B7FUD1_PHATC	99.80	12	5	5	iTRAQ 4plex (K N-term)	38347	Predicted protein OS=Phaeodactylum tricornutum (strain CCAP 1055/1) GN=PHATRDRAFT_44512 PE=4 SV=1	1.205	1.016	1	0.00	0.10	0.13
1406	799	tr|B7FR44|B7FR44_PHATC	99.70	8	4	4	iTRAQ 4plex (K N-term)	51393	Chromatin assembly factor subunit c OS=Phaeodactylum tricornutum (strain CCAP 1055/1) GN=NURF-55 PE=4 SV=1	1.418	1.013	1	0.00	0.02	0.02
1284	1161	tr|B7G8C0|B7G8C0_PHATC	99.10	17	4	4	iTRAQ 4plex (K N-term)	28931	Predicted protein OS=Phaeodactylum tricornutum (strain CCAP 1055/1) GN=PHATRDRAFT_39325 PE=4 SV=1	1.211	1.068	1	0.58	0.38	0.50
1143	11000	tr|B7G0P5|B7G0P5_PHATC	98.39	18	4	4	iTRAQ 4plex (K N-term)	18537	Thioredoxin f OS=Phaeodactylum tricornutum (strain CCAP 1055/1) GN=Trx-f PE=4 SV=1	0.723	0.982	1	0.00	0.24	0.24
958	1455	tr|B7FP05|B7FP05_PHATC	98.33	8	5	5	Carbamidomethylation; iTRAQ 4plex (K N-term)	59399	Xanthine/uracil permease OS=Phaeodactylum tricornutum (strain CCAP 1055/1) GN=PHATRDRAFT_17344 PE=4 SV=1	0.642	1.048	1	0.00	0.20	0.14
838	987	tr|B7FYT9|B7FYT9_PHATC	97.90	15	8	8	Carbamidomethylation; iTRAQ 4plex (K N-term)	61636	Malate synthase OS=Phaeodactylum tricornutum (strain CCAP 1055/1) GN=MS PE=3 SV=1	1.214	0.914	1	0.00	0.09	0.26
878	1300	tr|B5Y5J0|B5Y5J0_PHATC	97.16	7	1	1	iTRAQ 4plex (K N-term)	15445	Predicted protein (Fragment) OS=Phaeodactylum tricornutum (strain CCAP 1055/1) GN=PHATR_10261 PE=4 SV=1	0.475	1.009	1	0.00	0.00	0.00
1625	1323	tr|B7FZY4|B7FZY4_PHATC	96.96	16	2	2	iTRAQ 4plex (K N-term)	20013	Predicted protein OS=Phaeodactylum tricornutum (strain CCAP 1055/1) GN=PHATRDRAFT_46071 PE=4 SV=1	1.301	0.966	1	0.71	0.43	0.47
1614	1426	tr|B7FQ31|B7FQ31_PHATC	96.93	25	3	3	iTRAQ 4plex (K N-term)	14575	Peptidyl-prolyl cis-trans isomerase (Fragment) OS=Phaeodactylum tricornutum (strain CCAP 1055/1) GN=PHATRDRAFT_9267 PE=4 SV=1	0.952	0.804	1	0.00	0.12	0.20
1171	5500	tr|B7FPD1|B7FPD1_PHATC	96.81	20	6	6	Oxidation (M); iTRAQ 4plex (K N-term)	36524	Predicted protein OS=Phaeodactylum tricornutum (strain CCAP 1055/1) GN=PHATRDRAFT_42739 PE=4 SV=1	1.267	1.101	1	0.00	0.25	0.10
926	663	tr|B7G2A6|B7G2A6_PHATC	96.78	9	10	9	Oxidation (M); iTRAQ 4plex (K N-term)	136529	Predicted protein OS=Phaeodactylum tricornutum (strain CCAP 1055/1) GN=PHATRDRAFT_54686 PE=4 SV=1	0.774	0.923	1	0.00	0.42	0.85
956	24451	tr|B7G1L9|B7G1L9_PHATC	96.39	25	5	5	Oxidation (M); iTRAQ 4plex (K N-term)	22145	Predicted protein OS=Phaeodactylum tricornutum (strain CCAP 1055/1) GN=PHATRDRAFT_46550 PE=4 SV=1	0.821	1.097	1	0.00	0.07	0.12
1068	657	tr|B7G5V4|B7G5V4_PHATC	96.38	8	5	5	Carbamidomethylation; iTRAQ 4plex (K N-term)	57218	Predicted protein OS=Phaeodactylum tricornutum (strain CCAP 1055/1) GN=PHATRDRAFT_38433 PE=4 SV=1	1.204	0.942	1	0.00	0.08	0.12
801	640	tr|B7G228|B7G228_PHATC	95.64	41	7	7	Oxidation (M); iTRAQ 4plex (K N-term)	16574	Predicted protein OS=Phaeodactylum tricornutum (strain CCAP 1055/1) GN=PHATRDRAFT_46991 PE=4 SV=1	0.799	0.97	1	0.00	0.02	0.11
1074	1147	tr|B7FR41|B7FR41_PHATC	95.61	11	4	4	Carbamidomethylation; iTRAQ 4plex (K N-term)	47647	Predicted protein OS=Phaeodactylum tricornutum (strain CCAP 1055/1) GN=PHATRDRAFT_43243 PE=4 SV=1	1.382	1.192	1	0.71	0.50	0.45
693	16364	tr|B7FRP2|B7FRP2_PHATC	95.50	22	7	7	Carbamidomethylation; iTRAQ 4plex (K N-term)	37573	Regulatory proteasome non-atpase subunit 8 OS=Phaeodactylum tricornutum (strain CCAP 1055/1) GN=RPN8 PE=4 SV=1	1.212	1.034	1	0.58	0.40	0.41
845	1412	tr|B5Y3P7|B5Y3P7_PHATC	94.91	36	5	5	Oxidation (M); iTRAQ 4plex (K N-term)	12386	Predicted protein OS=Phaeodactylum tricornutum (strain CCAP 1055/1) GN=PHATR_21073 PE=4 SV=1	0.601	0.987	1	0.00	0.09	0.17
1020	5511	tr|B7FWP2|B7FWP2_PHATC	94.41	9	4	4	iTRAQ 4plex (K N-term)	50264	Iron-containing dehydrogenase OS=Phaeodactylum tricornutum (strain CCAP 1055/1) GN=PHATRDRAFT_19659 PE=4 SV=1	1.466	1.098	1	0.00	0.25	0.21
1178	5554	tr|B7FTD2|B7FTD2_PHATC	94.19	19	5	5	Carbamidomethylation; iTRAQ 4plex (K N-term)	27094	Predicted protein OS=Phaeodactylum tricornutum (strain CCAP 1055/1) GN=PHATRDRAFT_25521 PE=3 SV=1	1.299	0.95	1	0.00	0.05	0.18
1409	20235	tr|B5Y4C1|B5Y4C1_PHATC	94.01	10	4	4	iTRAQ 4plex (K N-term)	38765	Heat shock protein Hsp20 OS=Phaeodactylum tricornutum (strain CCAP 1055/1) GN=HSP20B PE=3 SV=1	1.833	0.835	1	0.00	0.05	0.10
1288	1322	tr|B7GBB8|B7GBB8_PHATC	93.86	8	3	3	iTRAQ 4plex (K N-term)	34227	Predicted protein OS=Phaeodactylum tricornutum (strain CCAP 1055/1) GN=PHATRDRAFT_49648 PE=4 SV=1	1.627	0.871	1	0.00	0.09	0.19
873	5465	tr|B7G9S7|B7G9S7_PHATC	93.59	23	3	3	Oxidation (M); iTRAQ 4plex (K N-term)	13824	Predicted protein OS=Phaeodactylum tricornutum (strain CCAP 1055/1) GN=PHATRDRAFT_15844 PE=4 SV=1	0.716	0.895	1	0.58	0.57	0.76
1447	11081	tr|B7GC24|B7GC24_PHATC	93.42	18	3	3	iTRAQ 4plex (K N-term)	24179	Predicted protein OS=Phaeodactylum tricornutum (strain CCAP 1055/1) GN=PHATRDRAFT_40658 PE=4 SV=1	0	0	0	0.00	0.00	0.00
983	1174	tr|B7GCV4|B7GCV4_PHATC	93.29	19	8	8	Carbamidomethylation; iTRAQ 4plex (K N-term)	41766	Predicted protein OS=Phaeodactylum tricornutum (strain CCAP 1055/1) GN=PHATRDRAFT_16499 PE=4 SV=1	0.719	1.095	1	0.00	0.05	0.18
911	752	tr|B7FUN0|B7FUN0_PHATC	93.11	16	4	4	iTRAQ 4plex (K N-term)	28929	Predicted protein (Fragment) OS=Phaeodactylum tricornutum (strain CCAP 1055/1) GN=PHATRDRAFT_10848 PE=4 SV=1	0.742	0.846	1	0.58	0.53	0.68
986	5345	tr|B7FQZ8|B7FQZ8_PHATC	93.04	12	9	9	Carbamidomethylation; Oxidation (M); iTRAQ 4plex (K N-term)	77714	Predicted protein OS=Phaeodactylum tricornutum (strain CCAP 1055/1) GN=PHATRDRAFT_43207 PE=4 SV=1	1.263	1.078	1	0.00	0.06	0.06
1623	1903	tr|B7G8S3|B7G8S3_PHATC	92.79	11	2	2	iTRAQ 4plex (K N-term)	36294	Predicted protein (Fragment) OS=Phaeodactylum tricornutum (strain CCAP 1055/1) GN=PHATRDRAFT_3924 PE=4 SV=1	1.232	1.009	1	0.71	0.47	0.50
1130	5487	tr|B7G0L8|B7G0L8_PHATC	92.61	24	5	5	Carbamidomethylation; Oxidation (M); Pyro-glu from Q; iTRAQ 4plex (K N-term)	25960	Predicted protein OS=Phaeodactylum tricornutum (strain CCAP 1055/1) GN=PHATRDRAFT_46257 PE=4 SV=1	1.217	1.007	1	0.00	0.13	0.14
1137	453	tr|B7GE61|B7GE61_PHATC	92.41	11	7	7	Carbamidomethylation; Oxidation (M); iTRAQ 4plex (K N-term)	91652	Heat shock protein Hsp70 OS=Phaeodactylum tricornutum (strain CCAP 1055/1) GN=HSP70F PE=3 SV=1	1.217	0.94	1	0.00	0.07	0.12
1013	24459	tr|B7FYE0|B7FYE0_PHATC	91.77	23	3	3	Carbamidomethylation; iTRAQ 4plex (K N-term)	13388	Predicted protein (Fragment) OS=Phaeodactylum tricornutum (strain CCAP 1055/1) GN=PHATRDRAFT_7208 PE=4 SV=1	0.792	0.892	1	0.00	0.22	0.21
1835	16394	tr|B7G3I2|B7G3I2_PHATC	91.50	9	4	4	Oxidation (M); iTRAQ 4plex (K N-term)	92688	Predicted protein OS=Phaeodactylum tricornutum (strain CCAP 1055/1) GN=PHATRDRAFT_28794 PE=4 SV=1	0.674	0.681	1	0.58	0.47	0.74
993	3939	tr|B7GCZ6|B7GCZ6_PHATC	91.50	13	5	5	iTRAQ 4plex (K N-term)	39080	Enyol-coa hydratase OS=Phaeodactylum tricornutum (strain CCAP 1055/1) GN=PHATRDRAFT_40988 PE=3 SV=1	0.817	1.014	1	0.00	0.30	0.35
1601	1340	tr|B5Y485|B5Y485_PHATC	91.42	17	3	3	iTRAQ 4plex (K N-term)	22512	Predicted protein OS=Phaeodactylum tricornutum (strain CCAP 1055/1) GN=PHATR_21198 PE=4 SV=1	1.359	1.053	1	0.00	0.14	0.10
1802	3536	tr|B7G135|B7G135_PHATC	90.88	11	4	4	iTRAQ 4plex (K N-term)	51320	Predicted protein OS=Phaeodactylum tricornutum (strain CCAP 1055/1) GN=PHATRDRAFT_46402 PE=4 SV=1	1.318	0.949	1	0.58	0.34	0.38
1770	1327	tr|B7G1G5|B7G1G5_PHATC	90.88	10	5	5	Oxidation (M); iTRAQ 4plex (K N-term)	56676	Predicted protein OS=Phaeodactylum tricornutum (strain CCAP 1055/1) GN=PHATRDRAFT_36476 PE=4 SV=1	1.283	0.878	1	0.71	0.39	0.48
1878	951	tr|B7FWB9|B7FWB9_PHATC	89.98	8	2	2	iTRAQ 4plex (K N-term)	44956	Predicted protein OS=Phaeodactylum tricornutum (strain CCAP 1055/1) GN=PHATRDRAFT_45058 PE=4 SV=1	0.993	0.796	1	0.71	0.46	0.62
966	821	tr|B7FW73|B7FW73_PHATC	89.45	18	4	4	iTRAQ 4plex (K N-term)	24263	Predicted protein (Fragment) OS=Phaeodactylum tricornutum (strain CCAP 1055/1) GN=PHATRDRAFT_11363 PE=4 SV=1	1.2	0.956	1	0.00	0.15	0.23
857	797	tr|B7GD07|B7GD07_PHATC	88.85	14	8	8	Carbamidomethylation; iTRAQ 4plex (K N-term)	70665	Phosphoglucomutase OS=Phaeodactylum tricornutum (strain CCAP 1055/1) GN=PGM_2 PE=4 SV=1	1.223	0.989	1	0.00	0.04	0.05
1080	12947	tr|B7FTR5|B7FTR5_PHATC	88.20	16	7	7	Carbamidomethylation; Oxidation (M); iTRAQ 4plex (K N-term)	55180	Predicted protein OS=Phaeodactylum tricornutum (strain CCAP 1055/1) GN=PHATRDRAFT_44335 PE=4 SV=1	1.563	0.843	1	0.00	0.11	0.12
1416	5781	tr|B5Y428|B5Y428_PHATC	88.03	7	4	4	iTRAQ 4plex (K N-term)	64278	Predicted protein OS=Phaeodactylum tricornutum (strain CCAP 1055/1) GN=PHATR_46880 PE=4 SV=1	1.163	1.333	1	0.71	0.66	0.53
901	599	tr|B7FU57|B7FU57_PHATC	87.78	17	5	5	iTRAQ 4plex (K N-term)	34876	Predicted protein OS=Phaeodactylum tricornutum (strain CCAP 1055/1) GN=PHATRDRAFT_44450 PE=4 SV=1	1.5	0.992	1	0.00	0.07	0.09
1021	1110	tr|B7G898|B7G898_PHATC	87.50	11	4	4	iTRAQ 4plex (K N-term)	41767	Predicted protein OS=Phaeodactylum tricornutum (strain CCAP 1055/1) GN=PHATRDRAFT_39304 PE=4 SV=1	1.262	1.027	1	0.58	0.37	0.39
1119	1449	tr|B7FSS8|B7FSS8_PHATC	87.21	29	8	8	Carbamidomethylation; Oxidation (M); iTRAQ 4plex (K N-term)	22442	Predicted protein OS=Phaeodactylum tricornutum (strain CCAP 1055/1) GN=PHATRDRAFT_25375 PE=4 SV=1	0.729	1.15	1	0.58	0.74	0.69
1567	932	tr|B7G613|B7G613_PHATC	87.13	17	4	4	Carbamidomethylation; iTRAQ 4plex (K N-term)	35085	Predicted protein OS=Phaeodactylum tricornutum (strain CCAP 1055/1) GN=PHATRDRAFT_38494 PE=4 SV=1	0	0	0	0.00	0.00	0.00
1376	1689	tr|B7FY37|B7FY37_PHATC	87.09	16	6	5	Oxidation (M); iTRAQ 4plex (K N-term)	37341	Predicted protein OS=Phaeodactylum tricornutum (strain CCAP 1055/1) GN=RFC5 PE=4 SV=1	1.208	0.968	1	0.00	0.34	0.39
1266	5369	tr|B7FTU7|B7FTU7_PHATC	86.94	17	5	4	Carbamidomethylation; iTRAQ 4plex (K N-term)	36495	Serine/threonine-protein phosphatase OS=Phaeodactylum tricornutum (strain CCAP 1055/1) GN=PHATRDRAFT_18899 PE=3 SV=1	1.208	1.044	1	0.00	0.00	0.03
889	1513	tr|B5Y4X4|B5Y4X4_PHATC	86.65	26	8	8	Carbamidomethylation; Oxidation (M); iTRAQ 4plex (K N-term)	27777	40S ribosomal protein S6 OS=Phaeodactylum tricornutum (strain CCAP 1055/1) GN=PHATR_18559 PE=3 SV=1	1.381	1.025	1	0.00	0.19	0.19
2328	1293	tr|B7FWD0|B7FWD0_PHATC	86.56	5	1	1		50803	Predicted protein OS=Phaeodactylum tricornutum (strain CCAP 1055/1) GN=PHATRDRAFT_45068 PE=4 SV=1	0	0	0	0.00	0.00	0.00
2304	20321	tr|B7G336|B7G336_PHATC	86.51	13	2	2	Carbamidomethylation; iTRAQ 4plex (K N-term)	37063	Predicted protein OS=Phaeodactylum tricornutum (strain CCAP 1055/1) GN=PHATRDRAFT_47363 PE=4 SV=1	0	0	0	0.00	0.00	0.00
1064	635	tr|B7G5H9|B7G5H9_PHATC	86.50	14	7	7	Oxidation (M); iTRAQ 4plex (K N-term)	59439	Aspartokinase OS=Phaeodactylum tricornutum (strain CCAP 1055/1) GN=PHATRDRAFT_47956 PE=3 SV=1	1.783	1.109	1	0.00	0.17	0.13
1003	5946	tr|B7GCM7|B7GCM7_PHATC	86.26	10	5	5	iTRAQ 4plex (K N-term)	50102	Xylose isomerase OS=Phaeodactylum tricornutum (strain CCAP 1055/1) GN=PHATRDRAFT_30786 PE=3 SV=1	1.263	1.057	1	0.00	0.10	0.09
850	2642	tr|B7FY95|B7FY95_PHATC	86.18	24	12	10	Carbamidomethylation; Oxidation (M); iTRAQ 4plex (K N-term)	46106	Predicted protein OS=Phaeodactylum tricornutum (strain CCAP 1055/1) GN=PHATRDRAFT_45609 PE=4 SV=1	1.312	0.978	1	0.00	0.09	0.08
1408	1032	tr|B7FVU7|B7FVU7_PHATC	85.37	6	4	4	iTRAQ 4plex (K N-term)	80602	Elongation factor G mitochondrial OS=Phaeodactylum tricornutum (strain CCAP 1055/1) GN=PHATRDRAFT_11189 PE=3 SV=1	0.719	0.683	1	0.00	0.11	0.26
1037	1304	A0T0A9|PSBH_PHATC	84.99	21	1	1	iTRAQ 4plex (K N-term)	7389	Photosystem II reaction center protein H OS=Phaeodactylum tricornutum (strain CCAP 1055/1) GN=psbH PE=3 SV=1	0	0	0	0.00	0.00	0.00
1124	947	tr|B7GAJ6|B7GAJ6_PHATC	84.68	10	6	6	Oxidation (M); iTRAQ 4plex (K N-term)	50883	Predicted protein OS=Phaeodactylum tricornutum (strain CCAP 1055/1) GN=PHATRDRAFT_49426 PE=4 SV=1	1.231	1.04	1	0.00	0.12	0.17
1389	1086	tr|B7GBH2|B7GBH2_PHATC	84.46	7	5	5	Carbamidomethylation; iTRAQ 4plex (K N-term)	78903	Delta l-pyrroline-5-carboxylate synthetase OS=Phaeodactylum tricornutum (strain CCAP 1055/1) GN=P5CS PE=4 SV=1	0.495	0.579	1	0.71	0.67	1.24
1629	1691	tr|B7G063|B7G063_PHATC	84.24	28	2	2	iTRAQ 4plex (K N-term)	13585	Predicted protein OS=Phaeodactylum tricornutum (strain CCAP 1055/1) GN=PHATRDRAFT_46133 PE=4 SV=1	0.813	0.839	1	0.71	0.59	0.76
1092	2573	tr|B7G5M4|B7G5M4_PHATC	83.69	17	6	6	iTRAQ 4plex (K N-term)	43962	Predicted protein OS=Phaeodactylum tricornutum (strain CCAP 1055/1) GN=PHATRDRAFT_29217 PE=4 SV=1	1.386	0.906	1	0.00	0.01	0.02
1442	3580	tr|B7FZP8|B7FZP8_PHATC	83.50	8	3	3	iTRAQ 4plex (K N-term)	56331	D-lactate dehydrogenase OS=Phaeodactylum tricornutum (strain CCAP 1055/1) GN=D-LCR PE=4 SV=1	1.26	0.98	1	0.58	0.37	0.40
1188	1487	tr|B7FZM6|B7FZM6_PHATC	83.08	18	2	2	iTRAQ 4plex (K N-term)	17280	Predicted protein OS=Phaeodactylum tricornutum (strain CCAP 1055/1) GN=PHATRDRAFT_35516 PE=4 SV=1	1.205	0.987	1	0.71	0.47	0.51
1233	5370	tr|B7G6B0|B7G6B0_PHATC	83.02	55	6	6	Carbamidomethylation; Oxidation (M); Pyro-glu from E; iTRAQ 4plex (K N-term)	12409	Predicted protein OS=Phaeodactylum tricornutum (strain CCAP 1055/1) GN=PHATRDRAFT_48195 PE=4 SV=1	0.824	0.899	1	0.00	0.16	0.15
728	5333	tr|B7G7I0|B7G7I0_PHATC	82.97	32	5	5	iTRAQ 4plex (K N-term)	13138	Predicted protein OS=Phaeodactylum tricornutum (strain CCAP 1055/1) GN=PHATRDRAFT_48507 PE=4 SV=1	0.76	0.936	1	0.00	0.14	0.14
1620	1312	tr|B7FRD4|B7FRD4_PHATC	82.63	9	4	4	iTRAQ 4plex (K N-term)	48909	Predicted protein OS=Phaeodactylum tricornutum (strain CCAP 1055/1) GN=PHATRDRAFT_42457 PE=4 SV=1	1.463	1.051	1	0.71	0.41	0.42
1624	24999	tr|B7FWC7|B7FWC7_PHATC	82.48	27	2	2	Carbamidomethylation; Oxidation (M); iTRAQ 4plex (K N-term)	15339	6 7-dimethyl-8-ribityllumazine synthase (Fragment) OS=Phaeodactylum tricornutum (strain CCAP 1055/1) GN=PHATRDRAFT_7173 PE=3 SV=1	0	0	0	0.00	0.00	0.00
1285	3193	tr|B7G342|B7G342_PHATC	82.46	12	4	4	Carbamidomethylation; iTRAQ 4plex (K N-term)	38976	Predicted protein OS=Phaeodactylum tricornutum (strain CCAP 1055/1) GN=PHATRDRAFT_47367 PE=4 SV=1	0.809	0.922	1	0.00	0.17	0.14
1269	11043	tr|B7G1L6|B7G1L6_PHATC	82.44	11	4	4	Carbamidomethylation; iTRAQ 4plex (K N-term)	27767	Predicted protein OS=Phaeodactylum tricornutum (strain CCAP 1055/1) GN=PHATRDRAFT_36529 PE=4 SV=1	0.755	1.17	1	0.00	0.50	0.16
910	1055	tr|B7G2B4|B7G2B4_PHATC	81.56	11	5	5	iTRAQ 4plex (K N-term)	41191	Predicted protein OS=Phaeodactylum tricornutum (strain CCAP 1055/1) GN=PHATRDRAFT_47062 PE=4 SV=1	1.209	0.94	1	0.00	0.14	0.14
1803	5648	tr|B7FWL2|B7FWL2_PHATC	81.54	9	4	4	Carbamidomethylation; iTRAQ 4plex (K N-term)	65306	Predicted protein OS=Phaeodactylum tricornutum (strain CCAP 1055/1) GN=PHATRDRAFT_45140 PE=4 SV=1	0	0	0	0.00	0.00	0.00
1426	1364	tr|B7G398|B7G398_PHATC	81.33	19	4	4	iTRAQ 4plex (K N-term)	16658	Glutaredoxin OS=Phaeodactylum tricornutum (strain CCAP 1055/1) GN=GLRXM1 PE=4 SV=1	0.747	0.9	1	0.58	0.66	57.11
1636	25691	tr|B7FRX6|B7FRX6_PHATC	81.25	18	1	1	iTRAQ 4plex (K N-term)	7856	Acyl carrier protein (Fragment) OS=Phaeodactylum tricornutum (strain CCAP 1055/1) GN=PHATRDRAFT_9709 PE=3 SV=1	0	0	0	0.00	0.00	0.00
2237	5604	tr|B5Y453|B5Y453_PHATC	81.23	15	3	3	iTRAQ 4plex (K N-term)	34515	Predicted protein OS=Phaeodactylum tricornutum (strain CCAP 1055/1) GN=PHATR_21181 PE=4 SV=1	1.331	1.016	1	0.71	0.44	0.46
1212	863	tr|B7FYP3|B7FYP3_PHATC	81.18	11	11	11	Carbamidomethylation; Oxidation (M); iTRAQ 4plex (K N-term)	137397	Predicted protein OS=Phaeodactylum tricornutum (strain CCAP 1055/1) GN=PHATRDRAFT_45792 PE=4 SV=1	1.246	0.95	1	0.00	0.12	0.12
1265	3831	tr|B5Y5J7|B5Y5J7_PHATC	80.51	10	6	6	Oxidation (M); iTRAQ 4plex (K N-term)	62348	Glutathione synthase. glutathione synthetase. GSH synthetase OS=Phaeodactylum tricornutum (strain CCAP 1055/1) GN=gshB PE=4 SV=1	1.278	1.076	1	0.00	0.06	0.04
1321	1301	tr|B7FW21|B7FW21_PHATC	80.47	9	2	2	iTRAQ 4plex (K N-term)	31776	Predicted protein OS=Phaeodactylum tricornutum (strain CCAP 1055/1) GN=PHATRDRAFT_44899 PE=4 SV=1	0	0	0	0.00	0.00	0.00
1595	5746	tr|B7GDB2|B7GDB2_PHATC	80.35	8	3	3	Pyro-glu from Q; iTRAQ 4plex (K N-term)	39721	Predicted protein OS=Phaeodactylum tricornutum (strain CCAP 1055/1) GN=PHATRDRAFT_30977 PE=4 SV=1	0.982	0.73	1	0.00	0.03	0.14
1595	5747	tr|B7S3L1|B7S3L1_PHATC	80.35	8	3	3	Pyro-glu from Q; iTRAQ 4plex (K N-term)	39717	Predicted protein OS=Phaeodactylum tricornutum (strain CCAP 1055/1) GN=PHATRDRAFT_bd626 PE=4 SV=1	0.982	0.73	1	0.00	0.03	0.14
1172	1354	tr|B7FZ93|B7FZ93_PHATC	80.33	16	3	3	Oxidation (M); iTRAQ 4plex (K N-term)	23401	Predicted protein (Fragment) OS=Phaeodactylum tricornutum (strain CCAP 1055/1) GN=PHATRDRAFT_12373 PE=4 SV=1	1.285	0.987	1	0.58	0.37	0.39
1242	1238	tr|B7FT65|B7FT65_PHATC	80.20	15	5	3	Carbamidomethylation; Oxidation (M); iTRAQ 4plex (K N-term)	42684	Predicted protein (Fragment) OS=Phaeodactylum tricornutum (strain CCAP 1055/1) GN=PHATRDRAFT_1990 PE=3 SV=1	0	0	0	0.00	0.00	0.00
3332	25690	tr|B7G9X1|B7G9X1_PHATC	80.15	5	1	1	iTRAQ 4plex (K N-term)	40525	Predicted protein OS=Phaeodactylum tricornutum (strain CCAP 1055/1) GN=PHATRDRAFT_39894 PE=4 SV=1	0	0	0	0.00	0.00	0.00
1566	11038	tr|B7GEL9|B7GEL9_PHATC	80.11	11	4	4	Oxidation (M); iTRAQ 4plex (K N-term)	56125	Predicted protein OS=Phaeodactylum tricornutum (strain CCAP 1055/1) GN=PHATRDRAFT_50592 PE=4 SV=1	0.504	0.824	1	0.58	0.79	1.09
977	5267	tr|B7GD52|B7GD52_PHATC	79.89	10	12	11	Oxidation (M); iTRAQ 4plex (K N-term)	163955	Predicted protein OS=Phaeodactylum tricornutum (strain CCAP 1055/1) GN=PHATRDRAFT_50157 PE=4 SV=1	0.835	0.813	1	0.00	0.14	0.31
1412	870	tr|B7G0E8|B7G0E8_PHATC	79.75	8	4	4	iTRAQ 4plex (K N-term)	57646	Predicted protein OS=Phaeodactylum tricornutum (strain CCAP 1055/1) GN=PHATRDRAFT_46199 PE=4 SV=1	1.323	1.136	1	0.00	0.29	0.26
1383	5730	tr|B5Y4Y5|B5Y4Y5_PHATC	79.08	6	3	3	iTRAQ 4plex (K N-term)	41547	Regulatory proteasome non-atpase subunit 10 OS=Phaeodactylum tricornutum (strain CCAP 1055/1) GN=RPN10 PE=4 SV=1	0.622	1.09	1	0.71	1.01	0.99
1366	747	tr|B7FZQ5|B7FZQ5_PHATC	78.95	13	7	6	iTRAQ 4plex (K N-term)	53832	Predicted protein OS=Phaeodactylum tricornutum (strain CCAP 1055/1) GN=PHATRDRAFT_27323 PE=3 SV=1	1.277	0.936	1	0.00	0.12	0.23
1228	1692	tr|B7GCM8|B7GCM8_PHATC	78.58	12	8	7	Oxidation (M); iTRAQ 4plex (K N-term)	81997	Predicted protein OS=Phaeodactylum tricornutum (strain CCAP 1055/1) GN=PHATRDRAFT_50019 PE=4 SV=1	0.831	0.791	1	0.00	0.28	0.49
1175	1095	tr|B7G9U5|B7G9U5_PHATC	78.40	4	3	3	iTRAQ 4plex (K N-term)	34515	Predicted protein OS=Phaeodactylum tricornutum (strain CCAP 1055/1) GN=PHATRDRAFT_49211 PE=4 SV=1	3.943	1.232	1	0.00	0.10	0.11
2111	10997	tr|B7G5R1|B7G5R1_PHATC	77.73	11	4	4	Oxidation (M); iTRAQ 4plex (K N-term)	40938	Dehydrogenase OS=Phaeodactylum tricornutum (strain CCAP 1055/1) GN=PHATRDRAFT_54834 PE=4 SV=1	0.72	1.308	1	0.71	1.05	0.86
2329	1295	tr|B7FU51|B7FU51_PHATC	77.40	6	1	1	iTRAQ 4plex (K N-term)	50562	Predicted protein OS=Phaeodactylum tricornutum (strain CCAP 1055/1) GN=PHATRDRAFT_33885 PE=4 SV=1	0	0	0	0.00	0.00	0.00
937	5381	tr|B7G0Z3|B7G0Z3_PHATC	77.07	7	5	1	iTRAQ 4plex (K N-term)	47567	Predicted protein OS=Phaeodactylum tricornutum (strain CCAP 1055/1) GN=PHATRDRAFT_46365 PE=4 SV=1	0	0	0	0.00	0.00	0.00
1562	6120	tr|B7FYW4|B7FYW4_PHATC	77.05	14	6	6	iTRAQ 4plex (K N-term)	62262	Zeaxanthin epoxidase OS=Phaeodactylum tricornutum (strain CCAP 1055/1) GN=ZEP1 PE=4 SV=1	0.751	0.992	1	0.58	0.62	0.66
953	709	tr|B7FVQ8|B7FVQ8_PHATC	76.35	7	5	5	Carbamidomethylation; iTRAQ 4plex (K N-term)	64725	Predicted protein OS=Phaeodactylum tricornutum (strain CCAP 1055/1) GN=PHATRDRAFT_19329 PE=4 SV=1	1.409	1.015	1	0.00	0.10	0.15
947	2734	tr|B7G133|B7G133_PHATC	76.06	11	7	7	Carbamidomethylation; iTRAQ 4plex (K N-term)	64048	Predicted protein OS=Phaeodactylum tricornutum (strain CCAP 1055/1) GN=PHATRDRAFT_46400 PE=4 SV=1	0.668	0.934	1	0.00	0.19	0.19
1600	953	tr|B7GBU6|B7GBU6_PHATC	75.95	5	3	3	iTRAQ 4plex (K N-term)	57629	Dehydrogenase methylmalonate-semialdhyde dehydrogenase OS=Phaeodactylum tricornutum (strain CCAP 1055/1) GN=PHATRDRAFT_23467 PE=3 SV=1	1.303	1.161	1	0.00	0.33	0.23
1538	803	tr|B7GBX2|B7GBX2_PHATC	75.94	3	5	5	Carbamidomethylation; Oxidation (M); iTRAQ 4plex (K N-term)	208080	Predicted protein OS=Phaeodactylum tricornutum (strain CCAP 1055/1) GN=PHATRDRAFT_23497 PE=3 SV=1	0.749	0.949	1	0.00	0.02	0.16
1294	768	tr|B5Y5B5|B5Y5B5_PHATC	75.85	8	3	3	iTRAQ 4plex (K N-term)	28432	Predicted protein OS=Phaeodactylum tricornutum (strain CCAP 1055/1) GN=PHATR_44092 PE=4 SV=1	2.347	1.155	1	0.00	0.12	0.12
1571	2692	tr|B7FXG0|B7FXG0_PHATC	75.81	9	4	3	iTRAQ 4plex (K N-term)	40966	Predicted protein OS=Phaeodactylum tricornutum (strain CCAP 1055/1) GN=PHATRDRAFT_45371 PE=4 SV=1	1.994	1.133	1	0.00	0.00	0.00
1293	8716	tr|B7GB46|B7GB46_PHATC	75.67	12	3	3	iTRAQ 4plex (K N-term)	23869	Predicted protein (Fragment) OS=Phaeodactylum tricornutum (strain CCAP 1055/1) GN=PHATRDRAFT_4014 PE=4 SV=1	1.265	0.893	1	0.00	0.14	0.07
1219	6045	tr|B7S3M6|B7S3M6_PHATC	75.57	17	6	6	Carbamidomethylation; iTRAQ 4plex (K N-term)	42973	Predicted protein OS=Phaeodactylum tricornutum (strain CCAP 1055/1) GN=PHATRDRAFT_bd356 PE=4 SV=1	1.681	1.092	1	0.00	0.17	0.13
1219	819	tr|B7FZJ4|B7FZJ4_PHATC	75.57	17	6	6	Carbamidomethylation; iTRAQ 4plex (K N-term)	43010	Predicted protein OS=Phaeodactylum tricornutum (strain CCAP 1055/1) GN=PHATRDRAFT_50914 PE=4 SV=1	1.681	1.092	1	0.00	0.17	0.13
1378	4483	A0T0G3|RK21_PHATC	75.52	29	4	4	iTRAQ 4plex (K N-term)	12409	50S ribosomal protein L21 chloroplastic OS=Phaeodactylum tricornutum (strain CCAP 1055/1) GN=rpl21 PE=3 SV=1	0.794	0.873	1	0.00	0.19	0.15
1602	5509	tr|B7S480|B7S480_PHATC	75.39	28	3	3	Oxidation (M); iTRAQ 4plex (K N-term)	14527	Predicted protein OS=Phaeodactylum tricornutum (strain CCAP 1055/1) GN=PHATRDRAFT_bd1704 PE=4 SV=1	1.005	0.826	1	0.71	0.47	0.61
1192	1326	tr|B7G8S9|B7G8S9_PHATC	75.19	6	2	2	Oxidation (M); iTRAQ 4plex (K N-term)	33874	Predicted protein OS=Phaeodactylum tricornutum (strain CCAP 1055/1) GN=PHATRDRAFT_48901 PE=4 SV=1	1.011	1.311	1	0.00	0.29	0.18
2958	8898	tr|B7G738|B7G738_PHATC	74.96	5	2	2	iTRAQ 4plex (K N-term)	64365	Predicted protein OS=Phaeodactylum tricornutum (strain CCAP 1055/1) GN=PHATRDRAFT_48430 PE=4 SV=1	0	0	0	0.00	0.00	0.00
1377	1043	tr|B7FZM3|B7FZM3_PHATC	74.78	18	5	4	iTRAQ 4plex (K N-term)	24917	Predicted protein OS=Phaeodactylum tricornutum (strain CCAP 1055/1) GN=PHATRDRAFT_35513 PE=4 SV=1	1.261	0.986	1	0.00	0.05	0.02
1079	1472	tr|B7FUM4|B7FUM4_PHATC	74.69	6	2	1	iTRAQ 4plex (K N-term)	37009	Calcium/calmodulin-dependent protein kinase OS=Phaeodactylum tricornutum (strain CCAP 1055/1) GN=CaMK2 PE=4 SV=1	0	0	0	0.00	0.00	0.00
1564	4038	tr|B7FUL0|B7FUL0_PHATC	74.65	10	5	5	Carbamidomethylation; iTRAQ 4plex (K N-term)	51653	Hydroxymethylbutenyl diphosphate reductase OS=Phaeodactylum tricornutum (strain CCAP 1055/1) GN=HDR PE=3 SV=1	1.476	1.168	1	0.58	0.62	0.48
963	24479	tr|B7G054|B7G054_PHATC	74.50	17	3	3	Oxidation (M); iTRAQ 4plex (K N-term)	18694	Predicted protein OS=Phaeodactylum tricornutum (strain CCAP 1055/1) GN=PHATRDRAFT_46126 PE=4 SV=1	0.5	0.666	1	0.58	0.62	57.01
1158	1858	tr|B7G9G2|B7G9G2_PHATC	74.50	23	5	5	iTRAQ 4plex (K N-term)	19202	60S ribosomal protein L13 (Fragment) OS=Phaeodactylum tricornutum (strain CCAP 1055/1) GN=PHATRDRAFT_15619 PE=3 SV=1	0.889	1.228	1	0.00	0.40	0.15
1751	11050	tr|B7FPK3|B7FPK3_PHATC	74.37	38	5	5	Oxidation (M); iTRAQ 4plex (K N-term)	16183	Predicted protein OS=Phaeodactylum tricornutum (strain CCAP 1055/1) GN=PHATRDRAFT_17519 PE=3 SV=1	0.514	1.453	1	0.58	1.42	0.99
1441	822	tr|B7G9I8|B7G9I8_PHATC	74.21	10	4	4	Carbamidomethylation; iTRAQ 4plex (K N-term)	54086	Predicted protein OS=Phaeodactylum tricornutum (strain CCAP 1055/1) GN=PHATRDRAFT_49112 PE=4 SV=1	1.37	1.057	1	0.00	0.09	0.11
1407	6254	tr|B7GC61|B7GC61_PHATC	74.15	23	6	5	Carbamidomethylation; iTRAQ 4plex (K N-term)	24828	Predicted protein OS=Phaeodactylum tricornutum (strain CCAP 1055/1) GN=PHATRDRAFT_49876 PE=4 SV=1	0.942	1.206	1	0.00	0.36	0.23
1801	20408	tr|B7G089|B7G089_PHATC	74.11	10	5	5	Carbamidomethylation; iTRAQ 4plex (K N-term)	63344	Predicted protein OS=Phaeodactylum tricornutum (strain CCAP 1055/1) GN=PHATRDRAFT_46157 PE=4 SV=1	0.782	0.764	1	0.58	0.47	0.71
3333	16391	tr|B7G0K6|B7G0K6_PHATC	74.08	5	1	1	iTRAQ 4plex (K N-term)	36869	Predicted protein OS=Phaeodactylum tricornutum (strain CCAP 1055/1) GN=PHATRDRAFT_36168 PE=4 SV=1	0	0	0	0.00	0.00	0.00
1444	2017	tr|B7FWA7|B7FWA7_PHATC	74.07	10	3	3	iTRAQ 4plex (K N-term)	30833	Predicted protein (Fragment) OS=Phaeodactylum tricornutum (strain CCAP 1055/1) GN=PHATRDRAFT_11792 PE=4 SV=1	1.242	1.191	1	0.00	0.34	0.24
1067	5538	tr|B5Y5T3|B5Y5T3_PHATC	73.94	9	3	3	iTRAQ 4plex (K N-term)	36298	Predicted protein OS=Phaeodactylum tricornutum (strain CCAP 1055/1) GN=PHATR_44234 PE=4 SV=1	0.745	0.865	1	0.71	0.67	70.08
1315	5548	tr|B7G7W3|B7G7W3_PHATC	73.69	12	2	2	iTRAQ 4plex (K N-term)	18079	Predicted protein OS=Phaeodactylum tricornutum (strain CCAP 1055/1) GN=AP2sigma PE=4 SV=1	0.625	0.852	1	0.71	0.79	0.98
1431	1543	tr|B7G2D9|B7G2D9_PHATC	73.64	8	2	2	Oxidation (M); iTRAQ 4plex (K N-term)	22504	Predicted protein (Fragment) OS=Phaeodactylum tricornutum (strain CCAP 1055/1) GN=PHATRDRAFT_5491 PE=4 SV=1	1.248	0.959	1	0.00	0.12	0.15
2239	5806	tr|B5Y4I4|B5Y4I4_PHATC	73.29	27	3	3	iTRAQ 4plex (K N-term)	15003	Predicted protein (Fragment) OS=Phaeodactylum tricornutum (strain CCAP 1055/1) GN=PHATR_33159 PE=4 SV=1	1.313	0.914	1	0.71	0.40	0.47
1085	940	tr|B7G1X1|B7G1X1_PHATC	73.05	5	3	3	iTRAQ 4plex (K N-term)	51719	Predicted protein (Fragment) OS=Phaeodactylum tricornutum (strain CCAP 1055/1) GN=PHATRDRAFT_13078 PE=4 SV=1	0.667	0.85	1	0.00	0.26	0.29
1165	1059	tr|B7G3S5|B7G3S5_PHATC	72.97	9	4	4	iTRAQ 4plex (K N-term)	45703	Predicted protein OS=Phaeodactylum tricornutum (strain CCAP 1055/1) GN=PHATRDRAFT_47263 PE=4 SV=1	1.3	1.074	1	0.00	0.06	0.00
2330	5732	tr|B7G2C6|B7G2C6_PHATC	72.69	11	1	1	Carbamidomethylation; iTRAQ 4plex (K N-term)	15122	Predicted protein (Fragment) OS=Phaeodactylum tricornutum (strain CCAP 1055/1) GN=PHATRDRAFT_6626 PE=4 SV=1	0	0	0	0.00	0.00	0.00
1392	3071	tr|B7GB24|B7GB24_PHATC	72.27	9	3	3	iTRAQ 4plex (K N-term)	38408	Predicted protein OS=Phaeodactylum tricornutum (strain CCAP 1055/1) GN=PHATRDRAFT_49567 PE=3 SV=1	0.754	0.969	1	0.00	0.62	0.39
1596	4780	tr|B7FVA7|B7FVA7_PHATC	72.06	9	3	3	iTRAQ 4plex (K N-term)	34103	Predicted protein OS=Phaeodactylum tricornutum (strain CCAP 1055/1) GN=PHATRDRAFT_45016 PE=4 SV=1	1.297	0.925	1	0.00	0.02	0.04
1180	1051	tr|B7G805|B7G805_PHATC	71.98	12	4	4	iTRAQ 4plex (K N-term)	34055	Predicted protein (Fragment) OS=Phaeodactylum tricornutum (strain CCAP 1055/1) GN=PHATRDRAFT_15180 PE=3 SV=1	1.203	0.953	1	0.00	0.18	0.42
2306	11174	tr|B7FU91|B7FU91_PHATC	71.94	26	2	2	Oxidation (M); iTRAQ 4plex (K N-term)	9990	30S ribosomal protein S15 (Fragment) OS=Phaeodactylum tricornutum (strain CCAP 1055/1) GN=PHATRDRAFT_7893 PE=3 SV=1	0.746	1.139	1	0.71	0.88	0.83
942	1064	tr|B7G1E6|B7G1E6_PHATC	71.21	23	5	4	Oxidation (M); iTRAQ 4plex (K N-term)	26771	Predicted protein (Fragment) OS=Phaeodactylum tricornutum (strain CCAP 1055/1) GN=PHATRDRAFT_12969 PE=4 SV=1	1.151	1.22	1	0.00	0.46	0.25
2316	7774	tr|B7G9M0|B7G9M0_PHATC	71.09	17	2	2	Carbamidomethylation; iTRAQ 4plex (K N-term)	20401	Predicted protein OS=Phaeodactylum tricornutum (strain CCAP 1055/1) GN=PHATRDRAFT_49140 PE=4 SV=1	0	0	0	0.00	0.00	0.00
1100	1442	tr|B7FWS5|B7FWS5_PHATC	70.43	8	2	0	Carbamidomethylation; iTRAQ 4plex (K N-term)	34702	Serine/threonine-protein phosphatase OS=Phaeodactylum tricornutum (strain CCAP 1055/1) GN=PHATRDRAFT_11777 PE=3 SV=1	0	0	0	0.00	0.00	0.00
1809	24533	tr|B7FSY0|B7FSY0_PHATC	69.53	14	4	3	Oxidation (M); iTRAQ 4plex (K N-term)	26106	Predicted protein OS=Phaeodactylum tricornutum (strain CCAP 1055/1) GN=PHATRDRAFT_25420 PE=3 SV=1	1.349	0.979	1	0.00	0.04	0.01
2234	24572	tr|B7G9S4|B7G9S4_PHATC	69.33	15	3	2	iTRAQ 4plex (K N-term)	20213	Predicted protein OS=Phaeodactylum tricornutum (strain CCAP 1055/1) GN=PHATRDRAFT_49189 PE=4 SV=1	1.264	1.032	1	0.71	0.47	0.49
2264	25454	tr|B7FTU9|B7FTU9_PHATC	69.28	6	2	2	iTRAQ 4plex (K N-term)	46791	Predicted protein OS=Phaeodactylum tricornutum (strain CCAP 1055/1) GN=PHATRDRAFT_44360 PE=4 SV=1	1.281	0.954	1	0.00	0.00	0.00
1443	1360	tr|B7GE14|B7GE14_PHATC	68.71	5	4	3	iTRAQ 4plex (K N-term)	73522	Predicted protein OS=Phaeodactylum tricornutum (strain CCAP 1055/1) GN=PHATRDRAFT_41365 PE=4 SV=1	1.513	1.049	1	0.00	0.10	0.12
1617	1347	tr|B7G4V2|B7G4V2_PHATC	68.30	8	4	3	iTRAQ 4plex (K N-term)	65115	Predicted protein OS=Phaeodactylum tricornutum (strain CCAP 1055/1) GN=PHATRDRAFT_29029 PE=3 SV=1	0.858	1.411	1	0.71	0.95	0.72
2012	5981	tr|B7GBL5|B7GBL5_PHATC	68.21	23	6	6	iTRAQ 4plex (K N-term)	31256	Predicted protein OS=Phaeodactylum tricornutum (strain CCAP 1055/1) GN=PHATRDRAFT_40626 PE=4 SV=1	1.771	1.033	1	0.71	0.34	0.35
2602	24719	tr|B7FPU2|B7FPU2_PHATC	68.08	15	4	3	Oxidation (M); iTRAQ 4plex (K N-term)	28219	Predicted protein OS=Phaeodactylum tricornutum (strain CCAP 1055/1) GN=PHATRDRAFT_31963 PE=4 SV=1	0	0	0	0.00	0.00	0.00
1424	1263	tr|B7FQJ5|B7FQJ5_PHATC	67.82	11	3	3	iTRAQ 4plex (K N-term)	27343	Predicted protein OS=Phaeodactylum tricornutum (strain CCAP 1055/1) GN=PHATRDRAFT_32219 PE=4 SV=1	1.273	0.941	1	0.00	0.03	0.06
1235	1547	tr|B7GDY6|B7GDY6_PHATC	67.51	10	4	4	iTRAQ 4plex (K N-term)	41937	Predicted protein OS=Phaeodactylum tricornutum (strain CCAP 1055/1) GN=PHATRDRAFT_50387 PE=4 SV=1	1.617	0.986	1	0.00	0.04	0.06
1123	716	tr|B7FQI2|B7FQI2_PHATC	67.13	11	7	7	Oxidation (M); iTRAQ 4plex (K N-term)	71654	Predicted protein OS=Phaeodactylum tricornutum (strain CCAP 1055/1) GN=PHATRDRAFT_41702 PE=3 SV=1	1.296	1.036	1	0.00	0.08	0.14
2073	941	tr|B7GEG8|B7GEG8_PHATC	67.02	3	4	4	Carbamidomethylation; iTRAQ 4plex (K N-term)	160758	CPS III carbamoyl-phosphate synthase mitochindrial OS=Phaeodactylum tricornutum (strain CCAP 1055/1) GN=PHATRDRAFT_24195 PE=3 SV=1	0	0	0	0.00	0.00	0.00
1358	1171	tr|B5Y5K7|B5Y5K7_PHATC	66.61	10	5	5	Pyro-glu from Q; iTRAQ 4plex (K N-term)	51442	Predicted protein OS=Phaeodactylum tricornutum (strain CCAP 1055/1) GN=PHATR_44172 PE=4 SV=1	1.223	1.024	1	0.00	0.19	0.19
3114	25386	tr|B7FWR1|B7FWR1_PHATC	66.34	40	2	2	iTRAQ 4plex (K N-term)	7340	Predicted protein (Fragment) OS=Phaeodactylum tricornutum (strain CCAP 1055/1) GN=PHATRDRAFT_8445 PE=4 SV=1	0	0	0	0.00	0.00	0.00
1772	3859	tr|B7FPS3|B7FPS3_PHATC	66.31	13	4	4	Oxidation (M); iTRAQ 4plex (K N-term)	42946	Predicted protein OS=Phaeodactylum tricornutum (strain CCAP 1055/1) GN=PHATRDRAFT_42848 PE=3 SV=1	1.214	1.004	1	0.71	0.48	0.51
1884	5520	tr|B7FTY0|B7FTY0_PHATC	66.02	3	2	2	iTRAQ 4plex (K N-term)	54535	Predicted protein OS=Phaeodactylum tricornutum (strain CCAP 1055/1) GN=PHATRDRAFT_44391 PE=4 SV=1	0.859	0.793	1	0.00	0.01	0.36
1300	791	tr|B7G0H1|B7G0H1_PHATC	65.79	9	3	3	Oxidation (M); iTRAQ 4plex (K N-term)	34594	Predicted protein OS=Phaeodactylum tricornutum (strain CCAP 1055/1) GN=PHATRDRAFT_46215 PE=4 SV=1	0.866	0.804	1	0.00	0.12	0.33
1073	2965	tr|B7G945|B7G945_PHATC	65.75	11	5	5	iTRAQ 4plex (K N-term)	47862	Endo-1 3-beta-glucosidase OS=Phaeodactylum tricornutum (strain CCAP 1055/1) GN=PHATRDRAFT_54973 PE=4 SV=1	0.678	0.958	1	0.00	0.23	0.26
2307	5543	tr|B7FR42|B7FR42_PHATC	65.34	10	2	2	iTRAQ 4plex (K N-term)	18593	Predicted protein OS=Phaeodactylum tricornutum (strain CCAP 1055/1) GN=PHATRDRAFT_43244 PE=4 SV=1	1.323	0.976	1	0.00	0.01	0.00
1881	5850	tr|B5Y4Y7|B5Y4Y7_PHATC	65.28	5	2	2	Oxidation (M); iTRAQ 4plex (K N-term)	54760	Predicted protein OS=Phaeodactylum tricornutum (strain CCAP 1055/1) GN=PHATR_43976 PE=4 SV=1	0.751	0.753	1	0.71	0.58	70.02
1753	6828	tr|B7G2T6|B7G2T6_PHATC	65.13	8	5	5	iTRAQ 4plex (K N-term)	79387	Predicted protein OS=Phaeodactylum tricornutum (strain CCAP 1055/1) GN=PHATRDRAFT_47193 PE=4 SV=1	0.957	0.805	1	0.00	0.02	0.13
1161	1512	tr|B7FQ09|B7FQ09_PHATC	65.08	9	3	3	iTRAQ 4plex (K N-term)	27134	Predicted protein OS=Phaeodactylum tricornutum (strain CCAP 1055/1) GN=PHATRDRAFT_32031 PE=4 SV=1	1.201	1.081	1	0.00	0.05	0.07
1292	1151	tr|B7G0W5|B7G0W5_PHATC	65.07	15	3	3	iTRAQ 4plex (K N-term)	19066	Predicted protein OS=Phaeodactylum tricornutum (strain CCAP 1055/1) GN=PHATRDRAFT_46343 PE=4 SV=1	1.429	0.992	1	0.00	0.04	0.03
1369	1193	tr|B7G9W9|B7G9W9_PHATC	64.87	3	6	5	Oxidation (M); iTRAQ 4plex (K N-term)	195604	Predicted protein OS=Phaeodactylum tricornutum (strain CCAP 1055/1) GN=PHATRDRAFT_49228 PE=4 SV=1	0	0	0	0.00	0.00	0.00
2158	1362	tr|B7G7C7|B7G7C7_PHATC	64.85	10	4	3	Oxidation (M); iTRAQ 4plex (K N-term)	49947	Predicted protein OS=Phaeodactylum tricornutum (strain CCAP 1055/1) GN=PHATRDRAFT_48495 PE=3 SV=1	0.323	0.914	1	0.71	1.63	1.91
1342	1331	tr|B7FYB8|B7FYB8_PHATC	64.71	16	4	4	iTRAQ 4plex (K N-term)	27690	Predicted protein OS=Phaeodactylum tricornutum (strain CCAP 1055/1) GN=PHATRDRAFT_12161 PE=4 SV=1	0.803	0.943	1	0.00	0.00	0.00
3102	25282	tr|B5Y4L1|B5Y4L1_PHATC	64.49	9	2	2	iTRAQ 4plex (K N-term)	27280	Predicted protein OS=Phaeodactylum tricornutum (strain CCAP 1055/1) GN=PHATR_33189 PE=4 SV=1	0	0	0	0.00	0.00	0.00
1626	934	tr|B7G8J8|B7G8J8_PHATC	63.61	3	2	2	iTRAQ 4plex (K N-term)	88237	Early-response-to-dehydration protein OS=Phaeodactylum tricornutum (strain CCAP 1055/1) GN=ERD PE=4 SV=1	0.793	0.877	1	0.71	0.64	0.78
1222	2890	tr|B5Y477|B5Y477_PHATC	63.43	22	6	5	iTRAQ 4plex (K N-term)	21480	Predicted protein OS=Phaeodactylum tricornutum (strain CCAP 1055/1) GN=PHATR_46924 PE=4 SV=1	0.774	1.063	1	0.00	0.18	0.20
3108	25298	tr|B7GDH0|B7GDH0_PHATC	63.42	15	2	2	iTRAQ 4plex (K N-term)	19820	Predicted protein OS=Phaeodactylum tricornutum (strain CCAP 1055/1) GN=PHATRDRAFT_50256 PE=4 SV=1	0	0	0	0.00	0.00	0.00
2311	20323	tr|B5Y400|B5Y400_PHATC	63.34	11	2	2	iTRAQ 4plex (K N-term)	26912	Predicted protein OS=Phaeodactylum tricornutum (strain CCAP 1055/1) GN=PHATR_46855 PE=3 SV=1	0.786	0.747	1	0.71	0.55	0.78
1421	766	tr|B7G5H0|B7G5H0_PHATC	63.28	12	3	2	iTRAQ 4plex (K N-term)	30451	Predicted protein OS=Phaeodactylum tricornutum (strain CCAP 1055/1) GN=PHATRDRAFT_47951 PE=4 SV=1	1.615	0.971	1	0.71	0.35	0.38
1882	1430	tr|B7FPQ7|B7FPQ7_PHATC	63.12	6	2	2	iTRAQ 4plex (K N-term)	40488	Predicted protein OS=Phaeodactylum tricornutum (strain CCAP 1055/1) GN=PHATRDRAFT_42835 PE=4 SV=1	1.41	1.007	1	0.00	0.07	0.03
1430	1365	tr|B5Y572|B5Y572_PHATC	63.02	27	3	3	Carbamidomethylation; iTRAQ 4plex (K N-term)	14203	Predicted protein (Fragment) OS=Phaeodactylum tricornutum (strain CCAP 1055/1) GN=PHATR_7646 PE=4 SV=1	1.615	1.1	1	0.71	0.39	0.38
2910	5615	tr|B7FZA7|B7FZA7_PHATC	62.90	8	3	3	Oxidation (M); iTRAQ 4plex (K N-term)	62190	Carboxypeptidase OS=Phaeodactylum tricornutum (strain CCAP 1055/1) GN=PHATRDRAFT_45960 PE=3 SV=1	0	0	0	0.00	0.00	0.00
1838	4225	tr|B7G3F1|B7G3F1_PHATC	62.79	11	3	3	iTRAQ 4plex (K N-term)	37248	Predicted protein OS=Phaeodactylum tricornutum (strain CCAP 1055/1) GN=PHATRDRAFT_13987 PE=4 SV=1	0	0	0	0.00	0.00	0.00
1391	11072	tr|B7G7K4|B7G7K4_PHATC	62.71	7	4	3	iTRAQ 4plex (K N-term)	35103	Predicted protein OS=Phaeodactylum tricornutum (strain CCAP 1055/1) GN=PHATRDRAFT_15125 PE=3 SV=1	0.799	1.172	1	0.00	0.10	0.03
2331	25692	tr|B7FR61|B7FR61_PHATC	62.65	23	1	1	iTRAQ 4plex (K N-term)	6975	Predicted protein (Fragment) OS=Phaeodactylum tricornutum (strain CCAP 1055/1) GN=PHATRDRAFT_9323 PE=4 SV=1	0	0	0	0.00	0.00	0.00
1396	1684	tr|B7FTC7|B7FTC7_PHATC	62.56	12	3	3	Carbamidomethylation; iTRAQ 4plex (K N-term)	20844	Predicted protein (Fragment) OS=Phaeodactylum tricornutum (strain CCAP 1055/1) GN=PHATRDRAFT_9829 PE=3 SV=1	1.295	0.933	1	0.00	0.01	0.01
1541	4637	tr|B5Y557|B5Y557_PHATC	62.42	5	3	1	iTRAQ 4plex (K N-term)	57664	Predicted protein (Fragment) OS=Phaeodactylum tricornutum (strain CCAP 1055/1) GN=PHATR_51604 PE=4 SV=1	0	0	0	0.00	0.00	0.00
1455	25038	tr|B7G163|B7G163_PHATC	62.27	8	2	2	iTRAQ 4plex (K N-term)	32304	Predicted protein OS=Phaeodactylum tricornutum (strain CCAP 1055/1) GN=PHATRDRAFT_46427 PE=4 SV=1	0.668	0.846	1	0.71	0.73	0.92
2233	3149	tr|B7FVS1|B7FVS1_PHATC	62.22	9	3	3	iTRAQ 4plex (K N-term)	42269	Predicted protein OS=Phaeodactylum tricornutum (strain CCAP 1055/1) GN=PHATRDRAFT_44822 PE=4 SV=1	1.114	0.796	1	0.00	0.13	0.02
2931	11084	tr|B7G1C0|B7G1C0_PHATC	61.79	13	3	3	iTRAQ 4plex (K N-term)	38987	Predicted protein OS=Phaeodactylum tricornutum (strain CCAP 1055/1) GN=PHATRDRAFT_46468 PE=4 SV=1	0	0	0	0.00	0.00	0.00
1568	5109	tr|B7GAG2|B7GAG2_PHATC	61.55	7	5	5	Oxidation (M); iTRAQ 4plex (K N-term)	69809	Phosphatase (Fragment) OS=Phaeodactylum tricornutum (strain CCAP 1055/1) GN=PHATRDRAFT_1048 PE=3 SV=1	1.355	0.904	1	0.00	0.18	0.16
2315	25185	tr|B7G139|B7G139_PHATC	61.27	4	2	2	Carbamidomethylation; iTRAQ 4plex (K N-term)	50806	Predicted protein OS=Phaeodactylum tricornutum (strain CCAP 1055/1) GN=PHATRDRAFT_46406 PE=4 SV=1	1.211	1.021	1	0.00	0.00	0.00
980	1607	tr|B7FP70|B7FP70_PHATC	61.24	8	12	11	Carbamidomethylation; iTRAQ 4plex (K N-term)	189001	Predicted protein OS=Phaeodactylum tricornutum (strain CCAP 1055/1) GN=PHATRDRAFT_42689 PE=4 SV=1	0	0.998	1	0.00	0.00	0.00
1145	1252	tr|B7G2B5|B7G2B5_PHATC	61.19	23	4	4	Oxidation (M); iTRAQ 4plex (K N-term)	15296	Predicted protein OS=Phaeodactylum tricornutum (strain CCAP 1055/1) GN=PHATRDRAFT_21323 PE=3 SV=1	0.746	1.051	1	0.00	0.25	0.34
2254	25134	tr|B7FWY9|B7FWY9_PHATC	60.56	6	2	2	iTRAQ 4plex (K N-term)	44511	Predicted protein OS=Phaeodactylum tricornutum (strain CCAP 1055/1) GN=PHATRDRAFT_34884 PE=4 SV=1	0	0.738	1	0.00	0.00	0.00
1607	11170	tr|B7FNW4|B7FNW4_PHATC	60.54	7	2	2	Carbamidomethylation; iTRAQ 4plex (K N-term)	39182	Predicted protein OS=Phaeodactylum tricornutum (strain CCAP 1055/1) GN=PHATRDRAFT_24439 PE=4 SV=1	1.306	1.07	1	0.00	0.00	0.00
1307	1558	tr|B7FQU5|B7FQU5_PHATC	60.49	6	4	4	Carbamidomethylation; iTRAQ 4plex (K N-term)	55509	Predicted protein OS=Phaeodactylum tricornutum (strain CCAP 1055/1) GN=PHATRDRAFT_43160 PE=4 SV=1	1.785	1.11	1	0.00	0.15	0.16
1432	6343	tr|B7FWA5|B7FWA5_PHATC	60.31	12	2	2	Carbamidomethylation; Oxidation (M); iTRAQ 4plex (K N-term)	16342	Predicted protein OS=Phaeodactylum tricornutum (strain CCAP 1055/1) GN=PHATRDRAFT_45046 PE=4 SV=1	1.784	0.958	1	0.00	0.03	0.02
2113	20158	tr|B7FZE1|B7FZE1_PHATC	60.24	5	5	5	iTRAQ 4plex (K N-term)	87797	Precursor of dehydrogenase pyruvate dehydrogenase E1 alpha and beta subunits OS=Phaeodactylum tricornutum (strain CCAP 1055/1) GN=PDH1 PE=4 SV=1	0.571	0.466	1	0.00	0.09	0.07
1272	1223	tr|B7G817|B7G817_PHATC	60.19	7	4	3	iTRAQ 4plex (K N-term)	55335	Predicted protein OS=Phaeodactylum tricornutum (strain CCAP 1055/1) GN=PHATRDRAFT_48664 PE=4 SV=1	1.319	1.013	1	0.00	0.21	0.16
1853	5736	tr|B7G191|B7G191_PHATC	60.02	11	2	2	iTRAQ 4plex (K N-term)	23421	Predicted protein OS=Phaeodactylum tricornutum (strain CCAP 1055/1) GN=PHATRDRAFT_36403 PE=4 SV=1	0	0	0	0.00	0.00	0.00
1267	1004	tr|B7G0G3|B7G0G3_PHATC	59.79	6	4	4	Carbamidomethylation; iTRAQ 4plex (K N-term)	70892	Predicted protein OS=Phaeodactylum tricornutum (strain CCAP 1055/1) GN=PHATRDRAFT_27709 PE=4 SV=1	1.236	1.11	1	0.58	0.45	0.43
3135	25526	tr|B7G0X7|B7G0X7_PHATC	59.76	10	2	2	iTRAQ 4plex (K N-term)	35474	Predicted protein (Fragment) OS=Phaeodactylum tricornutum (strain CCAP 1055/1) GN=PHATRDRAFT_13160 PE=4 SV=1	0	0	0	0.00	0.00	0.00
853	2158	tr|B7S4H2|B7S4H2_PHATC	59.69	5	8	4	Carbamidomethylation; Oxidation (M); iTRAQ 4plex (K N-term)	150993	Predicted protein (Fragment) OS=Phaeodactylum tricornutum (strain CCAP 1055/1) GN=PHATRDRAFT_bd1500 PE=4 SV=1	1.266	1.048	1	0.00	0.00	0.00
2074	823	tr|B7G3A5|B7G3A5_PHATC	59.13	4	5	5	iTRAQ 4plex (K N-term)	141883	Predicted protein OS=Phaeodactylum tricornutum (strain CCAP 1055/1) GN=PHATRDRAFT_47412 PE=4 SV=1	0	0	0	0.00	0.00	0.00
1166	5754	tr|B7FSJ7|B7FSJ7_PHATC	59.09	11	4	3	iTRAQ 4plex (K N-term)	34259	Predicted protein OS=Phaeodactylum tricornutum (strain CCAP 1055/1) GN=CDKD1 PE=4 SV=1	0	0	0	0.00	0.00	0.00
1894	25693	tr|B7G039|B7G039_PHATC	58.99	12	1	1	iTRAQ 4plex (K N-term)	13302	Predicted protein OS=Phaeodactylum tricornutum (strain CCAP 1055/1) GN=PHATRDRAFT_12868 PE=4 SV=1	0	0	0	0.00	0.00	0.00
1841	1192	tr|B7GD39|B7GD39_PHATC	58.96	4	3	3	iTRAQ 4plex (K N-term)	61889	Transport protein Sec61 alpha subunit OS=Phaeodactylum tricornutum (strain CCAP 1055/1) GN=Sec61alpha PE=3 SV=1	0.762	0.905	1	0.00	0.03	0.09
2250	11207	tr|B7FZ24|B7FZ24_PHATC	58.45	12	2	2	iTRAQ 4plex (K N-term)	21468	Predicted protein OS=Phaeodactylum tricornutum (strain CCAP 1055/1) GN=PHATRDRAFT_45891 PE=4 SV=1	0.728	0.919	1	0.71	0.73	0.85
1627	1837	tr|B7FZQ6|B7FZQ6_PHATC	58.42	6	2	2	Carbamidomethylation; iTRAQ 4plex (K N-term)	39832	Predicted protein OS=Phaeodactylum tricornutum (strain CCAP 1055/1) GN=PHATRDRAFT_45763 PE=4 SV=1	1.339	1.142	1	0.71	0.49	0.46
2314	12851	tr|B7GAI2|B7GAI2_PHATC	58.32	3	2	2	iTRAQ 4plex (K N-term)	71020	Predicted protein OS=Phaeodactylum tricornutum (strain CCAP 1055/1) GN=PHATRDRAFT_30334 PE=4 SV=1	0.796	0.861	1	0.00	0.00	0.00
1771	1047	tr|B7G2L2|B7G2L2_PHATC	58.26	4	3	3	iTRAQ 4plex (K N-term)	75618	Predicted protein OS=Phaeodactylum tricornutum (strain CCAP 1055/1) GN=PHATRDRAFT_47134 PE=4 SV=1	1.465	1.034	1	0.00	0.09	0.12
976	1846	tr|B5Y411|B5Y411_PHATC	58.09	4	7	5	Oxidation (M); iTRAQ 4plex (K N-term)	178379	Predicted protein OS=Phaeodactylum tricornutum (strain CCAP 1055/1) GN=PHATR_46863 PE=4 SV=1	0	0	0	0.00	0.00	0.00
1024	5831	tr|B7G5N3|B7G5N3_PHATC	57.88	18	4	4	Carbamidomethylation; iTRAQ 4plex (K N-term)	31519	Predicted protein (Fragment) OS=Phaeodactylum tricornutum (strain CCAP 1055/1) GN=PHATRDRAFT_14518 PE=4 SV=1	1.337	1.006	1	0.00	0.20	0.12
1637	1344	tr|B5Y3K8|B5Y3K8_PHATC	57.77	5	1	1	iTRAQ 4plex (K N-term)	26513	Predicted protein (Fragment) OS=Phaeodactylum tricornutum (strain CCAP 1055/1) GN=PHATR_21039 PE=4 SV=1	1.361	1.005	1	0.00	0.00	0.00
2236	3191	tr|B5Y5M0|B5Y5M0_PHATC	57.70	10	3	2	iTRAQ 4plex (K N-term)	31974	Predicted protein (Fragment) OS=Phaeodactylum tricornutum (strain CCAP 1055/1) GN=PHATR_18769 PE=4 SV=1	1.472	1.015	1	0.71	0.40	0.42
2918	1332	tr|B7FVA8|B7FVA8_PHATC	57.53	6	3	3	Carbamidomethylation; iTRAQ 4plex (K N-term)	89325	Predicted protein OS=Phaeodactylum tricornutum (strain CCAP 1055/1) GN=PHATRDRAFT_45017 PE=4 SV=1	0	0	0	0.00	0.00	0.00
1360	1742	tr|B7FS34|B7FS34_PHATC	57.37	7	4	2	Oxidation (M); iTRAQ 4plex (K N-term)	59905	Predicted protein (Fragment) OS=Phaeodactylum tricornutum (strain CCAP 1055/1) GN=PHATRDRAFT_25218 PE=4 SV=1	0.754	0.843	1	0.00	0.00	0.00
1078	1451	tr|B7GC23|B7GC23_PHATC	57.12	9	3	3	Oxidation (M); iTRAQ 4plex (K N-term)	23630	Predicted protein (Fragment) OS=Phaeodactylum tricornutum (strain CCAP 1055/1) GN=PHATRDRAFT_16334 PE=4 SV=1	0.722	0.953	1	0.00	0.21	0.04
3113	1847	tr|B7G8K9|B7G8K9_PHATC	57.09	8	2	2	Carbamidomethylation; iTRAQ 4plex (K N-term)	36640	Predicted protein OS=Phaeodactylum tricornutum (strain CCAP 1055/1) GN=PHATRDRAFT_48851 PE=4 SV=1	0	0	0	0.00	0.00	0.00
2961	25325	tr|B7FUR2|B7FUR2_PHATC	57.02	8	2	2	Oxidation (M); iTRAQ 4plex (K N-term)	40812	Predicted protein OS=Phaeodactylum tricornutum (strain CCAP 1055/1) GN=PHATRDRAFT_44631 PE=4 SV=1	0	0	0	0.00	0.00	0.00
1843	2879	tr|B7G976|B7G976_PHATC	56.91	10	3	3	iTRAQ 4plex (K N-term)	41234	Predicted protein OS=Phaeodactylum tricornutum (strain CCAP 1055/1) GN=PHATRDRAFT_39635 PE=4 SV=1	1.429	1.057	1	0.00	0.04	0.02
1552	2257	tr|B7GAM2|B7GAM2_PHATC	56.76	8	3	3	iTRAQ 4plex (K N-term)	35753	Predicted protein OS=Phaeodactylum tricornutum (strain CCAP 1055/1) GN=PHATRDRAFT_40154 PE=4 SV=1	1.324	1.007	1	0.00	0.14	0.11
2196	1209	tr|B7FX80|B7FX80_PHATC	56.67	9	2	2	Carbamidomethylation; iTRAQ 4plex (K N-term)	28325	Predicted protein OS=Phaeodactylum tricornutum (strain CCAP 1055/1) GN=PHATRDRAFT_34976 PE=3 SV=1	3.446	1.09	1	0.00	0.00	0.00
1622	1125	tr|B7GDU6|B7GDU6_PHATC	56.39	7	3	3	iTRAQ 4plex (K N-term)	41534	Predicted protein OS=Phaeodactylum tricornutum (strain CCAP 1055/1) GN=PHATRDRAFT_51277 PE=4 SV=1	1.308	0.925	1	0.00	0.08	0.26
2163	5359	tr|B7FXM9|B7FXM9_PHATC	55.85	22	3	3	iTRAQ 4plex (K N-term)	20424	Predicted protein (Fragment) OS=Phaeodactylum tricornutum (strain CCAP 1055/1) GN=PHATRDRAFT_12238 PE=4 SV=1	1.218	0.975	1	0.00	0.14	0.08
1845	5406	tr|B7FUI1|B7FUI1_PHATC	55.66	6	3	3	Carbamidomethylation; iTRAQ 4plex (K N-term)	65381	Predicted protein OS=Phaeodactylum tricornutum (strain CCAP 1055/1) GN=PHATRDRAFT_50806 PE=3 SV=1	1.228	0.991	1	0.00	0.00	0.00
1148	1076	tr|B7FYB1|B7FYB1_PHATC	55.64	18	4	4	Carbamidomethylation; Oxidation (M); iTRAQ 4plex (K N-term)	31896	Predicted protein OS=Phaeodactylum tricornutum (strain CCAP 1055/1) GN=PHATRDRAFT_45622 PE=4 SV=1	0.746	0.972	1	0.00	0.03	0.11
1245	1106	tr|B7FRL8|B7FRL8_PHATC	55.32	29	6	6	Oxidation (M); iTRAQ 4plex (K N-term)	20219	Predicted protein OS=Phaeodactylum tricornutum (strain CCAP 1055/1) GN=PHATRDRAFT_42529 PE=4 SV=1	1.301	1.15	1	0.00	0.16	0.15
2159	2447	tr|B7FQ23|B7FQ23_PHATC	54.98	14	4	4	Oxidation (M); iTRAQ 4plex (K N-term)	34049	Predicted protein OS=Phaeodactylum tricornutum (strain CCAP 1055/1) GN=PHATRDRAFT_42930 PE=3 SV=1	0	0	0	0.00	0.00	0.00
1434	16407	A0T0I0|RK23_PHATC	54.88	21	2	2	iTRAQ 4plex (K N-term)	11824	50S ribosomal protein L23 chloroplastic OS=Phaeodactylum tricornutum (strain CCAP 1055/1) GN=rpl23 PE=3 SV=1	0	0	0	0.00	0.00	0.00
1456	4058	tr|B7GAK4|B7GAK4_PHATC	54.74	5	2	2	iTRAQ 4plex (K N-term)	49541	Predicted protein OS=Phaeodactylum tricornutum (strain CCAP 1055/1) GN=PHATRDRAFT_40135 PE=4 SV=1	0.786	0.89	1	0.00	0.14	0.20
1076	2323	tr|B7GB04|B7GB04_PHATC	54.72	5	4	3	Oxidation (M); iTRAQ 4plex (K N-term)	72097	Predicted protein OS=Phaeodactylum tricornutum (strain CCAP 1055/1) GN=PHATRDRAFT_49550 PE=4 SV=1	1.297	1.073	1	0.00	0.16	0.08
1413	2119	tr|B7FVT6|B7FVT6_PHATC	54.64	14	5	5	iTRAQ 4plex (K N-term)	38696	Predicted protein (Fragment) OS=Phaeodactylum tricornutum (strain CCAP 1055/1) GN=PHATRDRAFT_11288 PE=4 SV=1	1.425	0.928	1	0.58	0.31	0.36
1755	3051	tr|B7FTY8|B7FTY8_PHATC	54.22	6	3	3	Carbamidomethylation; Oxidation (M); iTRAQ 4plex (K N-term)	84589	Predicted protein OS=Phaeodactylum tricornutum (strain CCAP 1055/1) GN=PHATRDRAFT_44398 PE=4 SV=1	0.67	0.97	1	0.71	0.83	0.92
1639	1376	tr|B7G144|B7G144_PHATC	53.99	3	1	1	iTRAQ 4plex (K N-term)	51768	Predicted protein OS=Phaeodactylum tricornutum (strain CCAP 1055/1) GN=Albino3 PE=3 SV=1	1.462	1.083	1	0.00	0.00	0.00
1784	1341	B7FNU7|LIS1_PHATC	53.86	13	3	3	Carbamidomethylation; iTRAQ 4plex (K N-term)	48656	Lissencephaly-1 homolog OS=Phaeodactylum tricornutum (strain CCAP 1055/1) GN=PHATRDRAFT_17300 PE=3 SV=1	0	0	0	0.00	0.00	0.00
1370	1595	tr|B7GDG8|B7GDG8_PHATC	53.48	3	3	2	iTRAQ 4plex (K N-term)	93523	Predicted protein OS=Phaeodactylum tricornutum (strain CCAP 1055/1) GN=PHATRDRAFT_50255 PE=4 SV=1	0	0	0	0.00	0.00	0.00
2308	5471	tr|B7G4J3|B7G4J3_PHATC	53.46	4	2	2	iTRAQ 4plex (K N-term)	65154	Predicted protein OS=Phaeodactylum tricornutum (strain CCAP 1055/1) GN=PHATRDRAFT_47685 PE=4 SV=1	1.286	1.045	1	0.71	0.47	0.48
1597	10960	tr|B7G725|B7G725_PHATC	53.41	4	4	4	Carbamidomethylation; iTRAQ 4plex (K N-term)	98351	Predicted protein OS=Phaeodactylum tricornutum (strain CCAP 1055/1) GN=PEPCase_2 PE=3 SV=1	0.998	1.293	1	0.00	0.16	0.10
1367	1596	tr|B7FRA9|B7FRA9_PHATC	53.27	4	4	3	Oxidation (M); Pyro-glu from E; iTRAQ 4plex (K N-term)	103223	Predicted protein OS=Phaeodactylum tricornutum (strain CCAP 1055/1) GN=PHATRDRAFT_42442 PE=4 SV=1	0.79	0.878	1	0.00	0.00	0.00
1077	1714	tr|B5Y583|B5Y583_PHATC	53.20	3	4	3	Carbamidomethylation; Oxidation (M); iTRAQ 4plex (K N-term)	219610	Predicted protein OS=Phaeodactylum tricornutum (strain CCAP 1055/1) GN=PHATR_44062 PE=4 SV=1	0	0	0	0.00	0.00	0.00
1014	1321	tr|B7G534|B7G534_PHATC	52.94	3	2	2	Carbamidomethylation; iTRAQ 4plex (K N-term)	100065	Predicted protein OS=Phaeodactylum tricornutum (strain CCAP 1055/1) GN=PHATRDRAFT_47839 PE=4 SV=1	1.327	1.054	1	0.00	0.00	0.00
1276	1748	tr|B7GBP5|B7GBP5_PHATC	52.91	4	3	2	Oxidation (M); iTRAQ 4plex (K N-term)	80884	Predicted protein OS=Phaeodactylum tricornutum (strain CCAP 1055/1) GN=PHATRDRAFT_49726 PE=3 SV=1	0	0	0	0.00	0.00	0.00
2114	874	A0T0K2|RR9_PHATC	52.83	15	3	2	iTRAQ 4plex (K N-term)	15758	30S ribosomal protein S9 chloroplastic OS=Phaeodactylum tricornutum (strain CCAP 1055/1) GN=rps9 PE=3 SV=1	0.869	0.832	1	0.00	0.00	0.00
1419	24484	tr|B7FXC3|B7FXC3_PHATC	52.81	12	4	4	iTRAQ 4plex (K N-term)	36499	Predicted protein OS=Phaeodactylum tricornutum (strain CCAP 1055/1) GN=PHATRDRAFT_45339 PE=4 SV=1	1.208	0.946	1	0.00	0.07	0.05
1808	1093	tr|B7G4M9|B7G4M9_PHATC	52.71	10	4	4	Carbamidomethylation; iTRAQ 4plex (K N-term)	33428	Predicted protein OS=Phaeodactylum tricornutum (strain CCAP 1055/1) GN=PHATRDRAFT_47716 PE=4 SV=1	1.306	1.071	1	0.00	0.48	0.39
1863	1527	tr|B7S3S3|B7S3S3_PHATC	52.52	2	1	1	Carbamidomethylation; iTRAQ 4plex (K N-term)	78525	Predicted protein OS=Phaeodactylum tricornutum (strain CCAP 1055/1) GN=PHATRDRAFT_bd1249 PE=4 SV=1	0.36	0.72	1	0.00	0.00	0.00
3105	7068	tr|B7GC20|B7GC20_PHATC	52.40	16	2	1	iTRAQ 4plex (K N-term)	9145	40S ribosomal protein S21 OS=Phaeodactylum tricornutum (strain CCAP 1055/1) GN=PHATRDRAFT_30670 PE=3 SV=1	0.742	0.723	1	0.00	0.00	0.00
2231	24541	tr|B7FZL3|B7FZL3_PHATC	52.08	26	3	3	iTRAQ 4plex (K N-term)	13464	Peptidyl-prolyl cis-trans isomerase (Fragment) OS=Phaeodactylum tricornutum (strain CCAP 1055/1) GN=PHATRDRAFT_12411 PE=4 SV=1	1.243	1.035	1	0.71	0.48	0.50
1559	1743	tr|B7FWE1|B7FWE1_PHATC	52.03	3	2	1	iTRAQ 4plex (K N-term)	66902	Predicted protein OS=Phaeodactylum tricornutum (strain CCAP 1055/1) GN=PHATRDRAFT_34685 PE=4 SV=1	0	0	0	0.00	0.00	0.00
1604	1396	tr|B7FPT2|B7FPT2_PHATC	51.93	3	3	3	iTRAQ 4plex (K N-term)	85633	Palmitoyltransferase OS=Phaeodactylum tricornutum (strain CCAP 1055/1) GN=PHATRDRAFT_42854 PE=3 SV=1	1.664	0.875	1	0.00	0.00	0.00
2232	1128	tr|B7S490|B7S490_PHATC	51.90	9	3	3	Oxidation (M); iTRAQ 4plex (K N-term)	55881	Predicted protein (Fragment) OS=Phaeodactylum tricornutum (strain CCAP 1055/1) GN=PHATRDRAFT_bd36 PE=4 SV=1	0	0	0	0.00	0.00	0.00
1291	1798	tr|B7GAM7|B7GAM7_PHATC	51.78	16	4	4	iTRAQ 4plex (K N-term)	22427	Predicted protein OS=Phaeodactylum tricornutum (strain CCAP 1055/1) GN=PHATRDRAFT_49453 PE=4 SV=1	0.662	1.056	1	0.00	0.00	0.00
1301	1492	tr|B7GDH7|B7GDH7_PHATC	51.70	17	2	2	Carbamidomethylation; iTRAQ 4plex (K N-term)	10102	Predicted protein (Fragment) OS=Phaeodactylum tricornutum (strain CCAP 1055/1) GN=PHATRDRAFT_7801 PE=4 SV=1	1.279	1.043	1	0.00	0.05	0.08
1460	11299	tr|B7G4E3|B7G4E3_PHATC	51.66	2	1	1	iTRAQ 4plex (K N-term)	72824	Predicted protein OS=Phaeodactylum tricornutum (strain CCAP 1055/1) GN=PHATRDRAFT_47648 PE=4 SV=1	0	0	0	0.00	0.00	0.00
1318	1099	tr|B7GD99|B7GD99_PHATC	51.49	5	2	2	iTRAQ 4plex (K N-term)	41503	Predicted protein OS=Phaeodactylum tricornutum (strain CCAP 1055/1) GN=PHATRDRAFT_41094 PE=4 SV=1	1.449	0.997	1	0.00	0.10	0.09
1117	4406	tr|B7G341|B7G341_PHATC	51.49	3	4	3	iTRAQ 4plex (K N-term)	148074	Predicted protein OS=Phaeodactylum tricornutum (strain CCAP 1055/1) GN=PHATRDRAFT_21548 PE=3 SV=1	0	0	0	0.00	0.00	0.00
1598	4670	tr|B7FNV9|B7FNV9_PHATC	51.39	8	4	4	iTRAQ 4plex (K N-term)	48030	Methionine aminopeptidase 2 OS=Phaeodactylum tricornutum (strain CCAP 1055/1) GN=PHATRDRAFT_17304 PE=3 SV=1	1.206	1.005	1	0.00	0.13	0.05
2280	5762	tr|B7GBQ0|B7GBQ0_PHATC	51.01	12	1	1	iTRAQ 4plex (K N-term)	10115	Predicted protein (Fragment) OS=Phaeodactylum tricornutum (strain CCAP 1055/1) GN=PHATRDRAFT_16243 PE=4 SV=1	1.199	1.216	1	0.00	0.00	0.00
2117	11166	tr|B7G6R9|B7G6R9_PHATC	50.84	16	3	3	iTRAQ 4plex (K N-term)	24453	Predicted protein OS=Phaeodactylum tricornutum (strain CCAP 1055/1) GN=PHATRDRAFT_48329 PE=4 SV=1	0	0	0	0.00	0.00	0.00
3111	5786	tr|B5Y3X3|B5Y3X3_PHATC	50.66	5	2	2	Carbamidomethylation; iTRAQ 4plex (K N-term)	63172	Predicted protein (Fragment) OS=Phaeodactylum tricornutum (strain CCAP 1055/1) GN=PHATR_46834 PE=4 SV=1	1.186	0.783	1	0.00	0.00	0.00
2051	2727	tr|B7G0P6|B7G0P6_PHATC	50.52	7	5	5	Carbamidomethylation; Oxidation (M); Pyro-glu from E; iTRAQ 4plex (K N-term)	102177	Predicted protein OS=Phaeodactylum tricornutum (strain CCAP 1055/1) GN=PHATRDRAFT_46281 PE=4 SV=1	0	0	0	0.00	0.00	0.00
1951	1181	tr|B7S475|B7S475_PHATC	50.40	17	8	7	Carbamidomethylation; Oxidation (M); iTRAQ 4plex (K N-term)	63460	Predicted protein OS=Phaeodactylum tricornutum (strain CCAP 1055/1) GN=PHATRDRAFT_bd920 PE=3 SV=1	0.85	1.275	1	0.00	0.00	0.00
2242	24678	tr|B7G457|B7G457_PHATC	49.95	12	3	3	iTRAQ 4plex (K N-term)	29307	Predicted protein OS=Phaeodactylum tricornutum (strain CCAP 1055/1) GN=PHATRDRAFT_47579 PE=4 SV=1	0.401	0.573	1	0.00	0.36	1.56
2075	1372	tr|B7G2Z1|B7G2Z1_PHATC	49.94	7	6	6	Pyro-glu from Q; iTRAQ 4plex (K N-term)	88038	Predicted protein OS=Phaeodactylum tricornutum (strain CCAP 1055/1) GN=PHATRDRAFT_47327 PE=4 SV=1	0.966	0.769	1	0.00	0.00	0.00
1046	886	tr|B7G829|B7G829_PHATC	49.74	3	16	12	Pyro-glu from E; iTRAQ 4plex (K N-term)	532789	Predicted protein OS=Phaeodactylum tricornutum (strain CCAP 1055/1) GN=PHATRDRAFT_48676 PE=4 SV=1	0	0	0	0.00	0.00	0.00
2083	1409	tr|B7GEA4|B7GEA4_PHATC	49.36	10	4	4	Carbamidomethylation; Oxidation (M); Pyro-glu from E; iTRAQ 4plex (K N-term)	74067	Predicted protein OS=Phaeodactylum tricornutum (strain CCAP 1055/1) GN=PHATRDRAFT_50498 PE=4 SV=1	0.996	0.721	1	0.00	0.00	0.00
3103	5757	tr|B7GAW2|B7GAW2_PHATC	49.32	4	2	2	iTRAQ 4plex (K N-term)	64239	L-galactono-1 4-lactone dehydrogenase OS=Phaeodactylum tricornutum (strain CCAP 1055/1) GN=PHATRDRAFT_23292 PE=4 SV=1	1.255	1.101	1	0.00	0.00	0.00
2909	8591	tr|B7FX58|B7FX58_PHATC	49.28	5	3	3	iTRAQ 4plex (K N-term)	78803	Predicted protein OS=Phaeodactylum tricornutum (strain CCAP 1055/1) GN=PHATRDRAFT_19761 PE=3 SV=1	0	0	0	0.00	0.00	0.00
2783	24833	tr|B7S450|B7S450_PHATC	49.11	9	4	4	iTRAQ 4plex (K N-term)	66597	Predicted protein OS=Phaeodactylum tricornutum (strain CCAP 1055/1) GN=PHATRDRAFT_bd1686 PE=4 SV=1	0	0	0	0.00	0.00	0.00
1400	1668	tr|B7FP94|B7FP94_PHATC	49.05	7	3	2	iTRAQ 4plex (K N-term)	38712	Predicted protein OS=Phaeodactylum tricornutum (strain CCAP 1055/1) GN=RFC4 PE=4 SV=1	1.336	1.069	1	0.00	0.00	0.00
1641	1345	tr|B5Y5F3|B5Y5F3_PHATC	49.04	4	1	1	iTRAQ 4plex (K N-term)	37750	Predicted protein OS=Phaeodactylum tricornutum (strain CCAP 1055/1) GN=PHATR_54197 PE=4 SV=1	0	0	0	0.00	0.00	0.00
2309	11214	tr|B5Y3U2|B5Y3U2_PHATC	49.03	5	2	2	iTRAQ 4plex (K N-term)	43042	Predicted protein OS=Phaeodactylum tricornutum (strain CCAP 1055/1) GN=PHATR_36844 PE=4 SV=1	0.924	1.346	1	0.71	0.84	0.67
1323	1392	tr|B7G5U9|B7G5U9_PHATC	49.00	3	1	1	iTRAQ 4plex (K N-term)	33172	Predicted protein OS=Phaeodactylum tricornutum (strain CCAP 1055/1) GN=PHATRDRAFT_48058 PE=4 SV=1	1.219	0.982	1	0.00	0.00	0.00
1883	11520	tr|B7FT16|B7FT16_PHATC	48.91	6	2	2	iTRAQ 4plex (K N-term)	30935	Predicted protein OS=Phaeodactylum tricornutum (strain CCAP 1055/1) GN=PHATRDRAFT_18323 PE=4 SV=1	0.775	1.041	1	0.00	0.23	0.01
1621	24498	tr|B7FPL8|B7FPL8_PHATC	48.78	9	3	3	iTRAQ 4plex (K N-term)	27128	Predicted protein OS=Phaeodactylum tricornutum (strain CCAP 1055/1) GN=PHATRDRAFT_9246 PE=4 SV=1	1.554	0.983	1	0.00	0.02	0.01
1756	1594	tr|B7FRC3|B7FRC3_PHATC	48.74	9	4	4	Carbamidomethylation; iTRAQ 4plex (K N-term)	55411	Predicted protein OS=Phaeodactylum tricornutum (strain CCAP 1055/1) GN=PHATRDRAFT_17166 PE=4 SV=1	1.364	0.982	1	0.00	0.09	0.16
2240	5584	tr|B7G707|B7G707_PHATC	48.51	6	3	3	iTRAQ 4plex (K N-term)	57142	Predicted protein OS=Phaeodactylum tricornutum (strain CCAP 1055/1) GN=PHATRDRAFT_48404 PE=4 SV=1	1.545	1.078	1	0.00	0.01	0.02
3335	25698	tr|B7GB43|B7GB43_PHATC	48.51	3	1	1	iTRAQ 4plex (K N-term)	52172	Predicted protein OS=Phaeodactylum tricornutum (strain CCAP 1055/1) GN=PHATRDRAFT_30461 PE=4 SV=1	0	0	0	0.00	0.00	0.00
3125	11172	tr|B7FPZ7|B7FPZ7_PHATC	48.37	13	2	2	Carbamidomethylation; iTRAQ 4plex (K N-term)	36313	Histidinol dehydrogenase (Fragment) OS=Phaeodactylum tricornutum (strain CCAP 1055/1) GN=PHATRDRAFT_9654 PE=3 SV=1	0.973	1.268	1	0.00	0.00	0.00
2335	1400	tr|B7FUU9|B7FUU9_PHATC	48.28	4	1	1	iTRAQ 4plex (K N-term)	42169	Predicted protein OS=Phaeodactylum tricornutum (strain CCAP 1055/1) GN=PHATRDRAFT_44663 PE=4 SV=1	0	0	0	0.00	0.00	0.00
3336	25699	tr|B7FXY4|B7FXY4_PHATC	48.26	4	1	1	Carbamidomethylation; iTRAQ 4plex (K N-term)	40186	Predicted protein OS=Phaeodactylum tricornutum (strain CCAP 1055/1) GN=PHATRDRAFT_45516 PE=4 SV=1	0	0	0	0.00	0.00	0.00
2334	25697	tr|B7G132|B7G132_PHATC	48.18	3	1	1	iTRAQ 4plex (K N-term)	44571	Predicted protein OS=Phaeodactylum tricornutum (strain CCAP 1055/1) GN=PHATRDRAFT_46399 PE=4 SV=1	0	0	0	0.00	0.00	0.00
2281	1402	tr|B7FXG9|B7FXG9_PHATC	48.14	2	1	1	iTRAQ 4plex (K N-term)	54548	Predicted protein OS=Phaeodactylum tricornutum (strain CCAP 1055/1) GN=PHATRDRAFT_45376 PE=4 SV=1	1.315	0.946	1	0.00	0.00	0.00
1642	5759	tr|B7G1I4|B7G1I4_PHATC	48.12	9	1	1	iTRAQ 4plex (K N-term)	15863	Predicted protein OS=Phaeodactylum tricornutum (strain CCAP 1055/1) GN=PHATRDRAFT_46524 PE=4 SV=1	0.884	0.833	1	0.00	0.00	0.00
2168	3827	tr|B5Y5R0|B5Y5R0_PHATC	48.09	5	4	3	Carbamidomethylation; iTRAQ 4plex (K N-term)	84459	Predicted protein OS=Phaeodactylum tricornutum (strain CCAP 1055/1) GN=PHATR_18793 PE=3 SV=1	0.591	0.289	1	0.00	0.00	0.00
1259	3458	tr|B7FVX2|B7FVX2_PHATC	47.96	8	3	3	iTRAQ 4plex (K N-term)	25280	Predicted protein OS=Phaeodactylum tricornutum (strain CCAP 1055/1) GN=PHATRDRAFT_34392 PE=4 SV=1	0.769	1.078	1	0.00	0.00	0.00
2310	1502	tr|B7FWM6|B7FWM6_PHATC	47.93	3	2	2	Carbamidomethylation; iTRAQ 4plex (K N-term)	56861	Predicted protein OS=Phaeodactylum tricornutum (strain CCAP 1055/1) GN=PHATRDRAFT_45153 PE=3 SV=1	1.598	1.013	1	0.00	0.13	0.18
1536	5038	tr|B7FUN1|B7FUN1_PHATC	47.86	15	5	4	iTRAQ 4plex (K N-term)	36360	Predicted protein (Fragment) OS=Phaeodactylum tricornutum (strain CCAP 1055/1) GN=PHATRDRAFT_10865 PE=4 SV=1	0.749	0.905	1	0.00	0.09	0.15
2161	4715	tr|B7GBG6|B7GBG6_PHATC	47.81	3	3	3	iTRAQ 4plex (K N-term)	74189	Predicted protein OS=Phaeodactylum tricornutum (strain CCAP 1055/1) GN=PHATRDRAFT_49686 PE=4 SV=1	1.243	1.015	1	0.00	0.01	0.06
1741	672	tr|B5Y3Y2|B5Y3Y2_PHATC	47.79	20	6	6	Carbamidomethylation; iTRAQ 4plex (K N-term)	44636	Predicted protein OS=Phaeodactylum tricornutum (strain CCAP 1055/1) GN=PHATR_46842 PE=4 SV=1	1.361	1.004	1	0.00	0.00	0.00
1351	5652	tr|B7GDM3|B7GDM3_PHATC	47.51	10	7	5	iTRAQ 4plex (K N-term)	46038	Predicted protein OS=Phaeodactylum tricornutum (strain CCAP 1055/1) GN=PHATRDRAFT_41220 PE=4 SV=1	1.861	0.933	1	0.00	0.00	0.00
1631	16369	tr|B7S428|B7S428_PHATC	47.35	5	2	2	iTRAQ 4plex (K N-term)	26295	Predicted protein OS=Phaeodactylum tricornutum (strain CCAP 1055/1) GN=PHATRDRAFT_bd706 PE=4 SV=1	1.022	1.253	1	0.00	0.03	0.01
1393	2224	tr|B7FZE8|B7FZE8_PHATC	47.33	8	4	4	iTRAQ 4plex (K N-term)	59805	Predicted protein OS=Phaeodactylum tricornutum (strain CCAP 1055/1) GN=PHATRDRAFT_45990 PE=4 SV=1	0.753	0.887	1	0.00	0.02	0.13
3338	5775	tr|B5Y4G0|B5Y4G0_PHATC	46.77	6	1	1	Carbamidomethylation; iTRAQ 4plex (K N-term)	27861	Predicted protein OS=Phaeodactylum tricornutum (strain CCAP 1055/1) GN=PHATR_10306 PE=3 SV=1	0	0	0	0.00	0.00	0.00
1134	1070	tr|B7G892|B7G892_PHATC	46.64	7	5	5	Carbamidomethylation; Pyro-glu from E; iTRAQ 4plex (K N-term)	121357	Predicted protein OS=Phaeodactylum tricornutum (strain CCAP 1055/1) GN=PHATRDRAFT_48753 PE=4 SV=1	0.73	1.162	1	0.71	0.92	0.84
1890	3998	tr|B7G3E2|B7G3E2_PHATC	46.61	5	2	2	iTRAQ 4plex (K N-term)	33396	Predicted protein (Fragment) OS=Phaeodactylum tricornutum (strain CCAP 1055/1) GN=PHATRDRAFT_14103 PE=4 SV=1	1.281	0.987	1	0.00	0.00	0.00
1605	1835	tr|B5Y563|B5Y563_PHATC	46.48	3	2	2	Carbamidomethylation; iTRAQ 4plex (K N-term)	52517	Predicted protein OS=Phaeodactylum tricornutum (strain CCAP 1055/1) GN=hNpl4 PE=4 SV=1	1.425	0.968	1	0.00	0.08	0.00
1889	5864	tr|B7G177|B7G177_PHATC	46.46	4	2	2	iTRAQ 4plex (K N-term)	47376	3-dehydroquinate synthase OS=Phaeodactylum tricornutum (strain CCAP 1055/1) GN=AroB PE=3 SV=1	1.204	1.067	1	0.00	0.00	0.00
2312	6190	tr|B7G2W7|B7G2W7_PHATC	45.96	10	2	2	Oxidation (M); iTRAQ 4plex (K N-term)	30945	Predicted protein OS=Phaeodactylum tricornutum (strain CCAP 1055/1) GN=PHATRDRAFT_37372 PE=4 SV=1	1.236	1.056	1	0.00	0.00	0.00
1818	2090	tr|B7FT99|B7FT99_PHATC	45.79	4	3	1	iTRAQ 4plex (K N-term)	48682	Predicted protein OS=Phaeodactylum tricornutum (strain CCAP 1055/1) GN=PHATRDRAFT_33014 PE=4 SV=1	0	0	0	0.00	0.00	0.00
2238	17888	tr|B7GEE8|B7GEE8_PHATC	45.74	10	3	3	iTRAQ 4plex (K N-term)	38516	Predicted protein OS=Phaeodactylum tricornutum (strain CCAP 1055/1) GN=PHATRDRAFT_50535 PE=4 SV=1	0.693	0.739	1	0.00	0.06	0.12
1898	5750	tr|B5Y3W0|B5Y3W0_PHATC	45.73	5	1	1	iTRAQ 4plex (K N-term)	22432	Predicted protein OS=Phaeodactylum tricornutum (strain CCAP 1055/1) GN=PHATR_46819 PE=4 SV=1	0.744	0.969	1	0.00	0.00	0.00
1749	3427	tr|B7FTY9|B7FTY9_PHATC	45.38	3	5	5	Oxidation (M); iTRAQ 4plex (K N-term)	151981	Predicted protein OS=Phaeodactylum tricornutum (strain CCAP 1055/1) GN=PHATRDRAFT_44399 PE=4 SV=1	0.835	1.232	1	0.00	0.62	0.38
1540	6735	tr|B7S3J1|B7S3J1_PHATC	45.07	12	6	5	Oxidation (M); iTRAQ 4plex (K N-term)	55007	Predicted protein OS=Phaeodactylum tricornutum (strain CCAP 1055/1) GN=PHATRDRAFT_bd315 PE=4 SV=1	0.68	0.697	1	0.00	0.00	0.00
1540	6739	tr|B7G1Y2|B7G1Y2_PHATC	45.07	11	6	5	Oxidation (M); iTRAQ 4plex (K N-term)	57474	Predicted protein (Fragment) OS=Phaeodactylum tricornutum (strain CCAP 1055/1) GN=PHATRDRAFT_21207 PE=4 SV=1	0.68	0.697	1	0.00	0.00	0.00
3138	25541	tr|B7FSS7|B7FSS7_PHATC	44.83	8	2	2	iTRAQ 4plex (K N-term)	35503	Predicted protein OS=Phaeodactylum tricornutum (strain CCAP 1055/1) GN=PHATRDRAFT_32841 PE=4 SV=1	0.823	1.36	1	0.00	0.00	0.00
749	1612	tr|B5Y4K0|B5Y4K0_PHATC	44.56	9	3	2	iTRAQ 4plex (K N-term)	30430	Fucoxanthin chlorophyll a/c protein lhcr type OS=Phaeodactylum tricornutum (strain CCAP 1055/1) GN=Lhcr9 PE=4 SV=1	1.099	0.819	1	0.00	0.00	0.00
1033	1702	A0T0H9|RK4_PHATC	44.55	11	3	3	iTRAQ 4plex (K N-term)	24095	50S ribosomal protein L4 chloroplastic OS=Phaeodactylum tricornutum (strain CCAP 1055/1) GN=rpl4 PE=3 SV=1	0.805	0.952	1	0.00	0.06	0.02
1888	5954	tr|B5Y5T1|B5Y5T1_PHATC	44.52	9	2	2	iTRAQ 4plex (K N-term)	24870	ATP-dependent Clp protease proteolytic subunit OS=Phaeodactylum tricornutum (strain CCAP 1055/1) GN=PHATR_44232 PE=3 SV=1	1.417	1.076	1	0.00	0.03	0.02
2170	12324	tr|B7FRN9|B7FRN9_PHATC	44.50	7	3	3	Carbamidomethylation; iTRAQ 4plex (K N-term)	46822	Predicted protein OS=Phaeodactylum tricornutum (strain CCAP 1055/1) GN=PHATRDRAFT_42546 PE=4 SV=1	0.96	0.816	1	0.00	0.00	0.00
2338	5853	tr|B7FXQ4|B7FXQ4_PHATC	44.39	4	1	1	iTRAQ 4plex (K N-term)	30623	Predicted protein OS=Phaeodactylum tricornutum (strain CCAP 1055/1) GN=PHATRDRAFT_35154 PE=4 SV=1	1.047	0.719	1	0.00	0.00	0.00
1312	6784	tr|B7GE29|B7GE29_PHATC	43.95	6	3	3	iTRAQ 4plex (K N-term)	50626	Predicted protein OS=Phaeodactylum tricornutum (strain CCAP 1055/1) GN=PHATRDRAFT_50425 PE=4 SV=1	1.313	0.898	1	0.00	0.02	0.05
1660	5431	tr|B7G6U1|B7G6U1_PHATC	43.89	5	11	11	iTRAQ 4plex (K N-term)	291742	Predicted protein OS=Phaeodactylum tricornutum (strain CCAP 1055/1) GN=PHATRDRAFT_48348 PE=4 SV=1	1.319	0.794	1	0.00	0.00	0.00
2078	24596	tr|B7G8X9|B7G8X9_PHATC	43.84	9	3	3	Oxidation (M); iTRAQ 4plex (K N-term)	40226	Predicted protein (Fragment) OS=Phaeodactylum tricornutum (strain CCAP 1055/1) GN=PHATRDRAFT_15595 PE=3 SV=1	0.759	1.105	1	0.00	0.00	0.00
2085	7227	tr|B7G585|B7G585_PHATC	43.79	5	4	4	Oxidation (M); iTRAQ 4plex (K N-term)	110112	Predicted protein OS=Phaeodactylum tricornutum (strain CCAP 1055/1) GN=PPdK PE=4 SV=1	0.745	0.895	1	0.00	0.00	0.00
1193	1443	tr|B7GCT9|B7GCT9_PHATC	43.72	6	2	2	iTRAQ 4plex (K N-term)	20600	ATP-dependent Clp protease proteolytic subunit OS=Phaeodactylum tricornutum (strain CCAP 1055/1) GN=PHATRDRAFT_40933 PE=3 SV=1	1.442	1.069	1	0.00	0.11	0.13
1891	6945	tr|B7G7B5|B7G7B5_PHATC	43.63	4	2	1	Carbamidomethylation; iTRAQ 4plex (K N-term)	44720	PolyAdenylation factor subunit 1 (Fragment) OS=Phaeodactylum tricornutum (strain CCAP 1055/1) GN=PAF1 PE=4 SV=1	1.398	0.962	1	0.00	0.00	0.00
1805	1860	tr|B5Y3H9|B5Y3H9_PHATC	43.62	14	4	4	Carbamidomethylation; iTRAQ 4plex (K N-term)	51720	Predicted protein OS=Phaeodactylum tricornutum (strain CCAP 1055/1) GN=PHATR_46698 PE=4 SV=1	1.36	0.858	1	0.71	0.36	0.45
1573	1638	tr|B7G003|B7G003_PHATC	43.44	12	4	4	Carbamidomethylation; iTRAQ 4plex (K N-term)	40212	Predicted protein OS=Phaeodactylum tricornutum (strain CCAP 1055/1) GN=PHATRDRAFT_46084 PE=4 SV=1	1.26	1.046	1	0.00	0.09	0.08
1899	1371	tr|B7GDK8|B7GDK8_PHATC	43.34	2	1	1	iTRAQ 4plex (K N-term)	55563	Predicted protein OS=Phaeodactylum tricornutum (strain CCAP 1055/1) GN=PHATRDRAFT_23920 PE=3 SV=1	1.368	1.164	1	0.00	0.00	0.00
3340	25704	tr|B7FWU2|B7FWU2_PHATC	43.05	6	1	1	iTRAQ 4plex (K N-term)	22879	Predicted protein OS=Phaeodactylum tricornutum (strain CCAP 1055/1) GN=PHATRDRAFT_45205 PE=4 SV=1	0.874	1.292	1	0.00	0.00	0.00
1646	5777	tr|B7FS04|B7FS04_PHATC	42.67	2	1	1	iTRAQ 4plex (K N-term)	40591	Predicted protein OS=Phaeodactylum tricornutum (strain CCAP 1055/1) GN=PHATRDRAFT_43363 PE=3 SV=1	1.253	1.137	1	0.00	0.00	0.00
1121	4658	tr|B7G2I6|B7G2I6_PHATC	42.67	2	3	2	iTRAQ 4plex (K N-term)	114280	Predicted protein OS=Phaeodactylum tricornutum (strain CCAP 1055/1) GN=PHATRDRAFT_47113 PE=4 SV=1	0	0	0	0.00	0.00	0.00
2177	24846	tr|B5Y458|B5Y458_PHATC	42.56	8	4	4	Carbamidomethylation; iTRAQ 4plex (K N-term)	42446	Predicted protein OS=Phaeodactylum tricornutum (strain CCAP 1055/1) GN=PHATR_46906 PE=4 SV=1	1.441	0.865	1	0.00	0.00	0.00
1146	1567	tr|B7FY44|B7FY44_PHATC	42.54	10	4	4	Oxidation (M); iTRAQ 4plex (K N-term)	37239	Predicted protein OS=Phaeodactylum tricornutum (strain CCAP 1055/1) GN=PHATRDRAFT_45569 PE=4 SV=1	1.201	0.936	1	0.00	0.04	0.06
1887	5598	tr|B7GAC7|B7GAC7_PHATC	42.53	5	2	2	iTRAQ 4plex (K N-term)	41958	Predicted protein OS=Phaeodactylum tricornutum (strain CCAP 1055/1) GN=PHATRDRAFT_49362 PE=4 SV=1	1.518	1.111	1	0.00	0.15	0.19
1814	20581	tr|B7FQW3|B7FQW3_PHATC	42.48	10	3	3	Oxidation (M); iTRAQ 4plex (K N-term)	47487	Predicted protein OS=Phaeodactylum tricornutum (strain CCAP 1055/1) GN=PHATRDRAFT_43176 PE=4 SV=1	0.777	0.499	1	0.71	0.37	70.32
3126	1339	tr|B7G810|B7G810_PHATC	42.31	7	2	2	iTRAQ 4plex (K N-term)	48962	Predicted protein OS=Phaeodactylum tricornutum (strain CCAP 1055/1) GN=PHATRDRAFT_48657 PE=4 SV=1	0	0	0	0.00	0.00	0.00
1644	5776	tr|B7FRM9|B7FRM9_PHATC	42.22	4	1	1	iTRAQ 4plex (K N-term)	31745	Predicted protein OS=Phaeodactylum tricornutum (strain CCAP 1055/1) GN=PHATRDRAFT_42538 PE=3 SV=1	4.278	1.314	1	0.00	0.00	0.00
1775	3367	tr|B7S438|B7S438_PHATC	41.81	4	3	3	iTRAQ 4plex (K N-term)	67823	Predicted protein OS=Phaeodactylum tricornutum (strain CCAP 1055/1) GN=PHATRDRAFT_bd474 PE=4 SV=1	1.249	1.316	1	0.00	0.06	0.28
1302	6551	tr|B7FT86|B7FT86_PHATC	41.77	3	2	1	iTRAQ 4plex (K N-term)	95139	Predicted protein OS=Phaeodactylum tricornutum (strain CCAP 1055/1) GN=PHATRDRAFT_43724 PE=4 SV=1	0	0	0	0.00	0.00	0.00
2212	4622	tr|B7FNY8|B7FNY8_PHATC	41.64	2	1	1	iTRAQ 4plex (K N-term)	61668	Solute carrier OS=Phaeodactylum tricornutum (strain CCAP 1055/1) GN=PHATRDRAFT_31650 PE=4 SV=1	0.586	1.135	1	0.00	0.00	0.00
3351	1254	tr|B7GAE8|B7GAE8_PHATC	41.52	3	1	1	iTRAQ 4plex (K N-term)	30958	Predicted protein OS=Phaeodactylum tricornutum (strain CCAP 1055/1) GN=PHATRDRAFT_40079 PE=4 SV=1	1.586	1.02	1	0.00	0.00	0.00
1806	12476	tr|B7FUW4|B7FUW4_PHATC	41.40	11	4	4	iTRAQ 4plex (K N-term)	40130	Predicted protein OS=Phaeodactylum tricornutum (strain CCAP 1055/1) GN=PHATRDRAFT_34157 PE=4 SV=1	1.298	1.235	1	0.71	0.55	0.47
1773	2810	tr|B7G9U3|B7G9U3_PHATC	41.31	7	4	4	iTRAQ 4plex (K N-term)	57584	Predicted protein OS=Phaeodactylum tricornutum (strain CCAP 1055/1) GN=PHATRDRAFT_49209 PE=4 SV=1	0.409	0.837	1	0.71	1.18	1.50
1047	3419	tr|B7G621|B7G621_PHATC	41.19	4	7	7	iTRAQ 4plex (K N-term)	208567	Predicted protein OS=Phaeodactylum tricornutum (strain CCAP 1055/1) GN=PHATRDRAFT_48121 PE=4 SV=1	1.225	1.116	1	0.00	0.04	0.08
1232	1753	tr|B7FNY0|B7FNY0_PHATC	41.10	6	3	3	Oxidation (M); iTRAQ 4plex (K N-term)	29906	Predicted protein (Fragment) OS=Phaeodactylum tricornutum (strain CCAP 1055/1) GN=PHATRDRAFT_3241 PE=4 SV=1	0.714	1.032	1	0.00	0.16	0.15
1539	12089	tr|B5Y482|B5Y482_PHATC	41.01	15	4	4	iTRAQ 4plex (K N-term)	43120	Predicted protein OS=Phaeodactylum tricornutum (strain CCAP 1055/1) GN=PHATR_46926 PE=4 SV=1	0.806	0.664	1	0.71	0.47	0.76
2824	25232	tr|B7FSW9|B7FSW9_PHATC	40.99	9	2	2	iTRAQ 4plex (K N-term)	24073	Methionine-dependent methyltransferase (Fragment) OS=Phaeodactylum tricornutum (strain CCAP 1055/1) GN=PHATRDRAFT_51541 PE=4 SV=1	1.515	0.903	1	0.00	0.00	0.00
1902	5826	tr|B7GDL0|B7GDL0_PHATC	40.88	2	1	1	iTRAQ 4plex (K N-term)	66612	Glucose-6-phosphate isomerase OS=Phaeodactylum tricornutum (strain CCAP 1055/1) GN=GPI_2 PE=3 SV=1	0.802	0.994	1	0.00	0.00	0.00
1776	11402	tr|B7GB91|B7GB91_PHATC	40.79	6	4	4	iTRAQ 4plex (K N-term)	53735	Succinyl-CoA:3-ketoacid-coenzyme A transferase OS=Phaeodactylum tricornutum (strain CCAP 1055/1) GN=SKT1 PE=3 SV=1	0.766	1.115	1	0.00	0.29	0.01
1903	1648	tr|B7FTQ2|B7FTQ2_PHATC	40.75	2	1	1	iTRAQ 4plex (K N-term)	65296	Predicted protein OS=Phaeodactylum tricornutum (strain CCAP 1055/1) GN=PHATRDRAFT_44323 PE=4 SV=1	1.373	1.071	1	0.00	0.00	0.00
2136	25201	tr|B7FZJ3|B7FZJ3_PHATC	40.73	13	2	2	Carbamidomethylation; iTRAQ 4plex (K N-term)	19874	Predicted protein OS=Phaeodactylum tricornutum (strain CCAP 1055/1) GN=PHATRDRAFT_27282 PE=4 SV=1	0	0	0	0.00	0.00	0.00
1025	4317	tr|B7FW35|B7FW35_PHATC	40.72	3	4	3	iTRAQ 4plex (K N-term)	116707	Predicted protein OS=Phaeodactylum tricornutum (strain CCAP 1055/1) GN=PHATRDRAFT_34457 PE=4 SV=1	0	0	0	0.00	0.00	0.00
3131	11181	tr|B7FQK0|B7FQK0_PHATC	40.39	7	2	2	iTRAQ 4plex (K N-term)	43633	Predicted protein OS=Phaeodactylum tricornutum (strain CCAP 1055/1) GN=PHATRDRAFT_43081 PE=4 SV=1	0	1.084	1	0.00	0.00	0.00
3112	5802	tr|B7G7K1|B7G7K1_PHATC	40.32	15	2	2	Pyro-glu from E; iTRAQ 4plex (K N-term)	15770	Predicted protein (Fragment) OS=Phaeodactylum tricornutum (strain CCAP 1055/1) GN=PHATRDRAFT_6834 PE=4 SV=1	1.218	0.958	1	0.00	0.00	0.00
3341	4295	tr|B7FTJ5|B7FTJ5_PHATC	40.14	5	1	1	iTRAQ 4plex (K N-term)	37476	Predicted protein OS=Phaeodactylum tricornutum (strain CCAP 1055/1) GN=PHATRDRAFT_33675 PE=4 SV=1	0	0	0	0.00	0.00	0.00
2112	5719	tr|B7FP55|B7FP55_PHATC	39.95	12	5	5	Carbamidomethylation; Oxidation (M); iTRAQ 4plex (K N-term)	50500	Inosine-5'-monophosphate dehydrogenase OS=Phaeodactylum tricornutum (strain CCAP 1055/1) GN=PHATRDRAFT_31718 PE=3 SV=1	1.418	1.026	1	0.00	0.06	0.08
2171	5937	tr|B7FYW7|B7FYW7_PHATC	39.77	20	3	3	Carbamidomethylation; iTRAQ 4plex (K N-term)	29804	Predicted protein OS=Phaeodactylum tricornutum (strain CCAP 1055/1) GN=PHATRDRAFT_45848 PE=4 SV=1	1.238	1.087	1	0.00	0.00	0.00
2913	5898	tr|B5Y444|B5Y444_PHATC	39.75	4	3	3	iTRAQ 4plex (K N-term)	56359	Predicted protein (Fragment) OS=Phaeodactylum tricornutum (strain CCAP 1055/1) GN=PHATR_13417 PE=3 SV=1	1.38	1.013	1	0.00	0.00	0.00
1846	2109	tr|B7FPB3|B7FPB3_PHATC	39.46	4	3	2	iTRAQ 4plex (K N-term)	55696	Predicted protein (Fragment) OS=Phaeodactylum tricornutum (strain CCAP 1055/1) GN=PHATRDRAFT_1784 PE=4 SV=1	1.577	1.044	1	0.00	0.00	0.00
1107	1706	tr|B7GBU1|B7GBU1_PHATC	39.34	6	9	9	Carbamidomethylation; iTRAQ 4plex (K N-term)	198073	Predicted protein OS=Phaeodactylum tricornutum (strain CCAP 1055/1) GN=PHATRDRAFT_49766 PE=4 SV=1	0	0.934	1	0.00	0.00	0.00
1108	6053	tr|B7FTN6|B7FTN6_PHATC	39.34	5	8	7	iTRAQ 4plex (K N-term)	160773	Predicted protein OS=Phaeodactylum tricornutum (strain CCAP 1055/1) GN=PHATRDRAFT_44312 PE=4 SV=1	0	0	0	0.00	0.00	0.00
1739	1962	tr|B7S4C6|B7S4C6_PHATC	39.21	7	7	7	Carbamidomethylation; iTRAQ 4plex (K N-term)	98632	Predicted protein OS=Phaeodactylum tricornutum (strain CCAP 1055/1) GN=PtAP1/2beta PE=4 SV=1	1.341	1.161	1	0.00	0.31	0.26
1822	2234	tr|B7GCG0|B7GCG0_PHATC	39.14	5	2	2	iTRAQ 4plex (K N-term)	44241	Predicted protein OS=Phaeodactylum tricornutum (strain CCAP 1055/1) GN=PHATRDRAFT_49960 PE=4 SV=1	0.428	0.933	1	0.00	0.00	0.00
2165	2345	tr|B7FS81|B7FS81_PHATC	38.95	5	3	3	iTRAQ 4plex (K N-term)	67089	Predicted protein OS=Phaeodactylum tricornutum (strain CCAP 1055/1) GN=PHATRDRAFT_43434 PE=4 SV=1	1.531	1.02	1	0.00	0.23	0.28
1177	11271	tr|B7S3L3|B7S3L3_PHATC	38.95	17	2	1	Carbamidomethylation; iTRAQ 4plex (K N-term)	23217	Predicted protein OS=Phaeodactylum tricornutum (strain CCAP 1055/1) GN=PHATRDRAFT_bd1559 PE=4 SV=1	0	0	0	0.00	0.00	0.00
1177	11272	tr|B7S3L2|B7S3L2_PHATC	38.95	7	2	1	Carbamidomethylation; iTRAQ 4plex (K N-term)	54546	Predicted protein OS=Phaeodactylum tricornutum (strain CCAP 1055/1) GN=PHATRDRAFT_bd1558 PE=3 SV=1	0	0	0	0.00	0.00	0.00
1634	5793	tr|B7GC01|B7GC01_PHATC	38.88	13	2	2	iTRAQ 4plex (K N-term)	12468	Predicted protein (Fragment) OS=Phaeodactylum tricornutum (strain CCAP 1055/1) GN=PHATRDRAFT_6066 PE=4 SV=1	0.822	0.975	1	0.00	0.17	0.28
2139	6178	tr|B5Y3B9|B5Y3B9_PHATC	38.84	6	2	2	iTRAQ 4plex (K N-term)	36574	Predicted protein OS=Phaeodactylum tricornutum (strain CCAP 1055/1) GN=PHATR_36666 PE=4 SV=1	1.075	1.268	1	0.00	0.00	0.00
2029	11428	tr|B7FQC6|B7FQC6_PHATC	38.71	20	7	7	iTRAQ 4plex (K N-term)	54956	NADPH:adrenodoxin oxidoreductase mitochondrial OS=Phaeodactylum tricornutum (strain CCAP 1055/1) GN=PHATRDRAFT_43018 PE=3 SV=1	0.701	0.941	1	0.00	0.42	0.06
2317	2365	tr|B7G3L2|B7G3L2_PHATC	38.56	2	2	2	iTRAQ 4plex (K N-term)	148509	Predicted protein OS=Phaeodactylum tricornutum (strain CCAP 1055/1) GN=PHATRDRAFT_37731 PE=4 SV=1	1.603	1.001	1	0.00	0.00	0.00
1790	1461	tr|B7FPE7|B7FPE7_PHATC	38.55	6	3	3		43280	Predicted protein OS=Phaeodactylum tricornutum (strain CCAP 1055/1) GN=PHATRDRAFT_31811 PE=4 SV=1	1.569	1.133	1	0.00	0.00	0.00
2345	1660	tr|B7GCC1|B7GCC1_PHATC	38.51	6	1	1	iTRAQ 4plex (K N-term)	25951	Predicted protein (Fragment) OS=Phaeodactylum tricornutum (strain CCAP 1055/1) GN=PHATRDRAFT_16295 PE=3 SV=1	0	0	0	0.00	0.00	0.00
1341	998	tr|B7GBS0|B7GBS0_PHATC	38.31	5	13	12	Carbamidomethylation; Oxidation (M); iTRAQ 4plex (K N-term)	305573	Predicted protein OS=Phaeodactylum tricornutum (strain CCAP 1055/1) GN=PHATRDRAFT_49748 PE=4 SV=1	0	0	0	0.00	0.00	0.00
2948	16405	tr|B7FNT8|B7FNT8_PHATC	38.30	4	2	2	iTRAQ 4plex (K N-term)	50995	Succinate semialdehyde dehydrogenase OS=Phaeodactylum tricornutum (strain CCAP 1055/1) GN=SSDH PE=3 SV=1	0.806	1.133	1	0.00	0.00	0.00
2318	2036	tr|B7FQE9|B7FQE9_PHATC	38.28	4	2	2	iTRAQ 4plex (K N-term)	57111	Predicted protein (Fragment) OS=Phaeodactylum tricornutum (strain CCAP 1055/1) GN=MARK3 PE=4 SV=1	0	0	0	0.00	0.00	0.00
1437	3421	tr|B7GDE2|B7GDE2_PHATC	38.02	2	2	1	iTRAQ 4plex (K N-term)	80967	Predicted protein OS=Phaeodactylum tricornutum (strain CCAP 1055/1) GN=PHATRDRAFT_23865 PE=4 SV=1	0.674	0.669	1	0.00	0.00	0.00
3117	5779	tr|B7G282|B7G282_PHATC	38.01	9	2	2	iTRAQ 4plex (K N-term)	35800	Predicted protein OS=Phaeodactylum tricornutum (strain CCAP 1055/1) GN=PHATRDRAFT_47033 PE=4 SV=1	0	0	0	0.00	0.00	0.00
3342	1447	tr|B7FR81|B7FR81_PHATC	38.01	4	1	1	iTRAQ 4plex (K N-term)	33043	Probable chorismate mutase OS=Phaeodactylum tricornutum (strain CCAP 1055/1) GN=PHATRDRAFT_43277 PE=4 SV=1	1.397	1.092	1	0.00	0.00	0.00
2341	16446	tr|B7FQB0|B7FQB0_PHATC	37.96	3	1	1	iTRAQ 4plex (K N-term)	37280	Predicted protein OS=Phaeodactylum tricornutum (strain CCAP 1055/1) GN=PHATRDRAFT_32132 PE=4 SV=1	0.771	0.747	1	0.00	0.00	0.00
1354	990	tr|B7G1F2|B7G1F2_PHATC	37.84	3	6	5	Carbamidomethylation; iTRAQ 4plex (K N-term)	239334	Predicted protein OS=Phaeodactylum tricornutum (strain CCAP 1055/1) GN=Sec7D PE=4 SV=1	0.506	0.779	1	0.00	0.00	0.00
3345	11217	tr|B7GAM3|B7GAM3_PHATC	37.79	4	1	1	iTRAQ 4plex (K N-term)	36284	Predicted protein (Fragment) OS=Phaeodactylum tricornutum (strain CCAP 1055/1) GN=PHATRDRAFT_15960 PE=3 SV=1	0.756	1.176	1	0.00	0.00	0.00
1726	2019	tr|B7GE16|B7GE16_PHATC	37.73	12	6	6	Carbamidomethylation; Oxidation (M); iTRAQ 4plex (K N-term)	45663	Predicted protein OS=Phaeodactylum tricornutum (strain CCAP 1055/1) GN=PHATRDRAFT_50411 PE=4 SV=1	0.906	1.311	1	0.00	0.00	0.00
1514	6054	tr|B7FU50|B7FU50_PHATC	37.52	4	5	5	Carbamidomethylation; Oxidation (M); iTRAQ 4plex (K N-term)	153643	Predicted protein OS=Phaeodactylum tricornutum (strain CCAP 1055/1) GN=PHATRDRAFT_44446 PE=4 SV=1	0.835	1.437	1	0.00	0.00	0.00
3346	8866	tr|B7G668|B7G668_PHATC	37.35	2	1	1	iTRAQ 4plex (K N-term)	53572	Predicted protein OS=Phaeodactylum tricornutum (strain CCAP 1055/1) GN=PHATRDRAFT_48157 PE=3 SV=1	0.735	1.235	1	0.00	0.00	0.00
2678	1286	tr|B7G225|B7G225_PHATC	37.29	6	3	3	Carbamidomethylation; iTRAQ 4plex (K N-term)	52393	Predicted protein OS=Phaeodactylum tricornutum (strain CCAP 1055/1) GN=PHATRDRAFT_46990 PE=4 SV=1	1.316	1.057	1	0.00	0.00	0.00
2774	20367	tr|B5Y3D6|B5Y3D6_PHATC	37.10	5	4	4	iTRAQ 4plex (K N-term)	75510	Predicted protein OS=Phaeodactylum tricornutum (strain CCAP 1055/1) GN=PHATR_46664 PE=4 SV=1	0.65	0.711	1	0.00	0.00	0.00
1149	11900	tr|B7GDG2|B7GDG2_PHATC	37.06	11	5	3	iTRAQ 4plex (K N-term)	46533	Predicted protein (Fragment) OS=Phaeodactylum tricornutum (strain CCAP 1055/1) GN=PHATRDRAFT_1719 PE=3 SV=1	0	0	0	0.00	0.00	0.00
1839	933	tr|B5Y4Z7|B5Y4Z7_PHATC	37.04	7	4	4	iTRAQ 4plex (K N-term)	56254	Predicted protein OS=Phaeodactylum tricornutum (strain CCAP 1055/1) GN=PHATR_18579 PE=4 SV=1	1.724	1.051	1	0.00	0.00	0.00
1150	2197	tr|B7GCA0|B7GCA0_PHATC	36.99	3	3	1	iTRAQ 4plex (K N-term)	63829	Predicted protein (Fragment) OS=Phaeodactylum tricornutum (strain CCAP 1055/1) GN=PHATRDRAFT_16391 PE=3 SV=1	0	0	0	0.00	0.00	0.00
1150	2288	tr|B7GCH1|B7GCH1_PHATC	36.99	2	2	0	iTRAQ 4plex (K N-term)	70212	Predicted protein OS=Phaeodactylum tricornutum (strain CCAP 1055/1) GN=PHATRDRAFT_23646 PE=3 SV=1	0	0	0	0.00	0.00	0.00
3343	25715	tr|B7FR72|B7FR72_PHATC	36.90	15	1	1	iTRAQ 4plex (K N-term)	10808	Predicted protein (Fragment) OS=Phaeodactylum tricornutum (strain CCAP 1055/1) GN=PHATRDRAFT_8741 PE=4 SV=1	0	0	0	0.00	0.00	0.00
1748	2845	tr|B7FPQ3|B7FPQ3_PHATC	36.82	13	3	2	iTRAQ 4plex (K N-term)	24778	Superoxide dismutase OS=Phaeodactylum tricornutum (strain CCAP 1055/1) GN=SOD2 PE=3 SV=1	0.728	0.895	1	0.00	0.00	0.00
2346	6003	tr|B7G3M2|B7G3M2_PHATC	36.75	3	1	1	iTRAQ 4plex (K N-term)	32880	Predicted protein (Fragment) OS=Phaeodactylum tricornutum (strain CCAP 1055/1) GN=PHATRDRAFT_13856 PE=3 SV=1	1.026	1.319	1	0.00	0.00	0.00
3347	11204	tr|B7FUA0|B7FUA0_PHATC	36.61	10	1	1	iTRAQ 4plex (K N-term)	11939	Predicted protein OS=Phaeodactylum tricornutum (strain CCAP 1055/1) GN=PHATRDRAFT_44484 PE=4 SV=1	0.673	1.178	1	0.00	0.00	0.00
1118	2243	tr|B7G1T3|B7G1T3_PHATC	36.52	7	6	5	iTRAQ 4plex (K N-term)	100181	Predicted protein OS=Phaeodactylum tricornutum (strain CCAP 1055/1) GN=sCdc48 PE=3 SV=1	0	0	0	0.00	0.00	0.00
3133	11171	tr|B7FRH3|B7FRH3_PHATC	36.49	15	2	2	Carbamidomethylation; iTRAQ 4plex (K N-term)	32726	Predicted protein OS=Phaeodactylum tricornutum (strain CCAP 1055/1) GN=PHATRDRAFT_17215 PE=4 SV=1	0	0	0	0.00	0.00	0.00
2962	25334	tr|B7FSD8|B7FSD8_PHATC	36.42	10	2	2	iTRAQ 4plex (K N-term)	26822	Predicted protein (Fragment) OS=Phaeodactylum tricornutum (strain CCAP 1055/1) GN=PHATRDRAFT_10024 PE=4 SV=1	0.508	0.81	1	0.00	0.00	0.00
3344	16406	tr|B7FV66|B7FV66_PHATC	36.42	5	1	1	Carbamidomethylation; iTRAQ 4plex (K N-term)	33957	Predicted protein (Fragment) OS=Phaeodactylum tricornutum (strain CCAP 1055/1) GN=PHATRDRAFT_11318 PE=4 SV=1	0	0	0	0.00	0.00	0.00
1332	1229	tr|B7FXK8|B7FXK8_PHATC	36.24	8	11	9	Carbamidomethylation; Oxidation (M); iTRAQ 4plex (K N-term)	181403	Predicted protein OS=Phaeodactylum tricornutum (strain CCAP 1055/1) GN=PHATRDRAFT_45406 PE=4 SV=1	0	0	0	0.00	0.00	0.00
1725	7168	tr|B7FV77|B7FV77_PHATC	36.23	5	5	4	Carbamidomethylation; iTRAQ 4plex (K N-term)	128263	Predicted protein OS=Phaeodactylum tricornutum (strain CCAP 1055/1) GN=PHATRDRAFT_44995 PE=4 SV=1	0	0	0	0.00	0.00	0.00
3136	4105	tr|B5Y419|B5Y419_PHATC	36.20	5	2	2	iTRAQ 4plex (K N-term)	70602	Predicted protein OS=Phaeodactylum tricornutum (strain CCAP 1055/1) GN=PHATR_46872 PE=4 SV=1	0	0	0	0.00	0.00	0.00
1857	1608	tr|B7FRL4|B7FRL4_PHATC	36.03	2	2	0	iTRAQ 4plex (K N-term)	56141	Predicted protein OS=Phaeodactylum tricornutum (strain CCAP 1055/1) GN=PHATRDRAFT_42527 PE=4 SV=1	0	0	0	0.00	0.00	0.00
2935	20403	A0T0J2|RR8_PHATC	36.01	26	3	3	iTRAQ 4plex (K N-term)	14842	30S ribosomal protein S8 chloroplastic OS=Phaeodactylum tricornutum (strain CCAP 1055/1) GN=rps8 PE=3 SV=1	1.015	0.789	1	0.00	0.00	0.00
1343	6631	tr|B5Y4C8|B5Y4C8_PHATC	36.00	5	6	6	iTRAQ 4plex (K N-term)	130153	Predicted protein OS=Phaeodactylum tricornutum (strain CCAP 1055/1) GN=PHATR_43802 PE=4 SV=1	0.976	1.324	1	0.00	0.00	0.00
1527	1688	tr|B7FQE8|B7FQE8_PHATC	35.77	7	5	5	Carbamidomethylation; iTRAQ 4plex (K N-term)	121285	Predicted protein OS=Phaeodactylum tricornutum (strain CCAP 1055/1) GN=PHATRDRAFT_43038 PE=4 SV=1	0	0	0	0.00	0.00	0.00
3155	13126	tr|B7G9P2|B7G9P2_PHATC	35.73	3	1	1	iTRAQ 4plex (K N-term)	51628	Predicted protein (Fragment) OS=Phaeodactylum tricornutum (strain CCAP 1055/1) GN=PHATRDRAFT_49158 PE=4 SV=1	0	0	0	0.00	0.00	0.00
3156	6283	tr|B7FWJ5|B7FWJ5_PHATC	35.67	7	1	1	iTRAQ 4plex (K N-term)	13667	Predicted protein OS=Phaeodactylum tricornutum (strain CCAP 1055/1) GN=PHATRDRAFT_19615 PE=3 SV=1	0.624	1.012	1	0.00	0.00	0.00
2141	1548	tr|B5Y3T9|B5Y3T9_PHATC	35.65	10	2	2	Carbamidomethylation; Oxidation (M); iTRAQ 4plex (K N-term)	32836	Predicted protein (Fragment) OS=Phaeodactylum tricornutum (strain CCAP 1055/1) GN=PHATR_13538 PE=3 SV=1	0	0	0	0.00	0.00	0.00
2076	24559	tr|B7G9J7|B7G9J7_PHATC	35.34	18	6	5	Carbamidomethylation; Oxidation (M); iTRAQ 4plex (K N-term)	41556	Predicted protein OS=Phaeodactylum tricornutum (strain CCAP 1055/1) GN=PHATRDRAFT_49119 PE=4 SV=1	0	0	0	0.00	0.00	0.00
2990	20413	tr|B7G9T4|B7G9T4_PHATC	35.10	6	2	2	Carbamidomethylation; iTRAQ 4plex (K N-term)	43991	Predicted protein OS=Phaeodactylum tricornutum (strain CCAP 1055/1) GN=PHATRDRAFT_49200 PE=4 SV=1	0.106	0.685	1	0.00	0.00	0.00
3349	6032	tr|B7G5C9|B7G5C9_PHATC	35.10	2	1	1	iTRAQ 4plex (K N-term)	47591	Predicted protein OS=Phaeodactylum tricornutum (strain CCAP 1055/1) GN=PHATRDRAFT_22019 PE=3 SV=1	1.473	0.974	1	0.00	0.00	0.00
1225	11609	tr|B7G5W0|B7G5W0_PHATC	34.93	8	6	6	Oxidation (M); iTRAQ 4plex (K N-term)	93144	Predicted protein OS=Phaeodactylum tricornutum (strain CCAP 1055/1) GN=PHATRDRAFT_48068 PE=4 SV=1	1.287	1.055	1	0.00	0.00	0.00
1220	4059	tr|B7S3R6|B7S3R6_PHATC	34.87	2	3	1	iTRAQ 4plex (K N-term)	79849	Predicted protein (Fragment) OS=Phaeodactylum tricornutum (strain CCAP 1055/1) GN=PHATRDRAFT_bd391 PE=3 SV=1	0	0	0	0.00	0.00	0.00
1220	4060	tr|B7S3R7|B7S3R7_PHATC	34.87	2	3	1	iTRAQ 4plex (K N-term)	79835	Predicted protein (Fragment) OS=Phaeodactylum tricornutum (strain CCAP 1055/1) GN=PHATRDRAFT_bd387 PE=3 SV=1	0	0	0	0.00	0.00	0.00
1120	2300	tr|B7G4E0|B7G4E0_PHATC	34.56	9	5	4	Oxidation (M); iTRAQ 4plex (K N-term)	59658	Predicted protein (Fragment) OS=Phaeodactylum tricornutum (strain CCAP 1055/1) GN=PHATRDRAFT_769 PE=3 SV=1	0	0	0	0.00	0.00	0.00
2551	16401	tr|B5Y3X1|B5Y3X1_PHATC	34.56	18	5	5	Oxidation (M); iTRAQ 4plex (K N-term)	43377	Predicted protein OS=Phaeodactylum tricornutum (strain CCAP 1055/1) GN=PHATR_36877 PE=4 SV=1	1.449	1.153	1	0.00	0.00	0.00
1825	1815	tr|B7G6N9|B7G6N9_PHATC	34.54	5	2	2	iTRAQ 4plex (K N-term)	60514	Predicted protein OS=Phaeodactylum tricornutum (strain CCAP 1055/1) GN=PHATRDRAFT_48302 PE=4 SV=1	1.366	0.854	1	0.00	0.00	0.00
3361	20418	tr|B7FSC1|B7FSC1_PHATC	34.52	3	1	1	iTRAQ 4plex (K N-term)	20492	Predicted protein OS=Phaeodactylum tricornutum (strain CCAP 1055/1) GN=PHATRDRAFT_32684 PE=4 SV=1	0.858	0.587	1	0.00	0.00	0.00
1910	1140	tr|B7G424|B7G424_PHATC	34.43	2	1	1	iTRAQ 4plex (K N-term)	49951	Predicted protein OS=Phaeodactylum tricornutum (strain CCAP 1055/1) GN=PHATRDRAFT_47550 PE=4 SV=1	1.446	1.004	1	0.00	0.00	0.00
1798	25728	tr|B7FY24|B7FY24_PHATC	34.33	4	1	1	iTRAQ 4plex (K N-term)	24351	Ribulose-phosphate 3-epimerase OS=Phaeodactylum tricornutum (strain CCAP 1055/1) GN=RPE2 PE=3 SV=1	0.648	0.865	1	0.00	0.00	0.00
1671	1182	tr|B7FUR3|B7FUR3_PHATC	34.25	6	8	8	Carbamidomethylation; Pyro-glu from E; iTRAQ 4plex (K N-term)	160970	Predicted protein OS=Phaeodactylum tricornutum (strain CCAP 1055/1) GN=PHATRDRAFT_44632 PE=4 SV=1	0	0	0	0.00	0.00	0.00
3352	11324	tr|B5Y565|B5Y565_PHATC	34.25	4	1	1	iTRAQ 4plex (K N-term)	48581	Predicted protein OS=Phaeodactylum tricornutum (strain CCAP 1055/1) GN=PHATR_44046 PE=4 SV=1	0	0	0	0.00	0.00	0.00
2120	4679	tr|B7FPP1|B7FPP1_PHATC	34.17	6	3	3	iTRAQ 4plex (K N-term)	44473	Predicted protein OS=Phaeodactylum tricornutum (strain CCAP 1055/1) GN=PHATRDRAFT_50671 PE=4 SV=1	1.233	1.041	1	0.00	0.00	0.00
2002	6006	tr|B7FXN1|B7FXN1_PHATC	34.12	16	6	5	Oxidation (M); iTRAQ 4plex (K N-term)	47718	Predicted protein OS=Phaeodactylum tricornutum (strain CCAP 1055/1) GN=PHATRDRAFT_45427 PE=4 SV=1	1.261	1.06	1	0.00	0.00	0.00
1849	1398	tr|B5Y5U6|B5Y5U6_PHATC	34.09	10	3	2	iTRAQ 4plex (K N-term)	34529	Predicted protein OS=Phaeodactylum tricornutum (strain CCAP 1055/1) GN=PHATR_44243 PE=4 SV=1	0	0	0	0.00	0.00	0.00
1375	2843	B7G816|GUF1_PHATC	34.02	3	3	1	iTRAQ 4plex (K N-term)	76552	Translation factor GUF1 homolog mitochondrial OS=Phaeodactylum tricornutum (strain CCAP 1055/1) GN=PHATRDRAFT_22622 PE=3 SV=1	0	0	0	0.00	0.00	0.00
3123	5902	tr|B7G2M0|B7G2M0_PHATC	34.00	6	2	2	iTRAQ 4plex (K N-term)	33142	Predicted protein (Fragment) OS=Phaeodactylum tricornutum (strain CCAP 1055/1) GN=PHATRDRAFT_13779 PE=3 SV=1	1.143	0.788	1	0.00	0.00	0.00
3109	17452	tr|B7G5W5|B7G5W5_PHATC	33.87	7	2	2	iTRAQ 4plex (K N-term)	29437	Predicted protein OS=Phaeodactylum tricornutum (strain CCAP 1055/1) GN=PHATRDRAFT_51114 PE=3 SV=1	1.546	1.191	1	0.00	0.00	0.00
2110	1242	tr|B7G582|B7G582_PHATC	33.78	2	3	2	Pyro-glu from E; iTRAQ 4plex (K N-term)	221158	Predicted protein OS=Phaeodactylum tricornutum (strain CCAP 1055/1) GN=PHATRDRAFT_47879 PE=4 SV=1	1.263	1.144	1	0.00	0.00	0.00
1205	1886	tr|B5Y3G8|B5Y3G8_PHATC	33.74	5	4	3	Carbamidomethylation; Oxidation (M); iTRAQ 4plex (K N-term)	102312	Predicted protein (Fragment) OS=Phaeodactylum tricornutum (strain CCAP 1055/1) GN=PHATR_13511 PE=4 SV=1	0	0	0	0.00	0.00	0.00
3350	20380	tr|B7G0W6|B7G0W6_PHATC	33.71	3	1	1	Carbamidomethylation; iTRAQ 4plex (K N-term)	55431	Predicted protein OS=Phaeodactylum tricornutum (strain CCAP 1055/1) GN=PHATRDRAFT_46344 PE=4 SV=1	0	0	0	0.00	0.00	0.00
2350	3106	tr|B7S3T2|B7S3T2_PHATC	33.50	1	1	1	iTRAQ 4plex (K N-term)	100385	Phosphoinositide phospholipase C OS=Phaeodactylum tricornutum (strain CCAP 1055/1) GN=PHATRDRAFT_bd1000 PE=4 SV=1	0.828	0.789	1	0.00	0.00	0.00
2320	3007	tr|B7FVM2|B7FVM2_PHATC	33.45	5	2	2	iTRAQ 4plex (K N-term)	51101	Predicted protein OS=Phaeodactylum tricornutum (strain CCAP 1055/1) GN=PHATRDRAFT_44782 PE=4 SV=1	1.273	0.898	1	0.00	0.00	0.00
1844	2183	tr|B7FZJ1|B7FZJ1_PHATC	33.41	4	3	3	iTRAQ 4plex (K N-term)	68796	Predicted protein OS=Phaeodactylum tricornutum (strain CCAP 1055/1) GN=PHATRDRAFT_45717 PE=4 SV=1	1.347	0.958	1	0.00	0.00	0.00
1374	6182	tr|B7FUV2|B7FUV2_PHATC	33.33	5	4	3	Oxidation (M); iTRAQ 4plex (K N-term)	137320	Predicted protein OS=Phaeodactylum tricornutum (strain CCAP 1055/1) GN=PHATRDRAFT_44666 PE=4 SV=1	0	0	0	0.00	0.00	0.00
1512	2199	tr|B7G4X3|B7G4X3_PHATC	33.31	2	5	4	Carbamidomethylation; iTRAQ 4plex (K N-term)	242823	Predicted protein OS=Phaeodactylum tricornutum (strain CCAP 1055/1) GN=PHATRDRAFT_47791 PE=4 SV=1	0	0	0	0.00	0.00	0.00
1492	876	tr|B7FZT7|B7FZT7_PHATC	33.25	7	11	10	Oxidation (M); Pyro-glu from Q; iTRAQ 4plex (K N-term)	259910	Predicted protein OS=Phaeodactylum tricornutum (strain CCAP 1055/1) GN=PHATRDRAFT_46029 PE=4 SV=1	0	0	0	0.00	0.00	0.00
3355	4414	tr|B7FVL7|B7FVL7_PHATC	33.12	1	1	1	iTRAQ 4plex (K N-term)	109965	Regulatory proteasome non-atpase subunit 2 OS=Phaeodactylum tricornutum (strain CCAP 1055/1) GN=RPN2 PE=4 SV=1	0.93	0.81	1	0.00	0.00	0.00
2246	1593	tr|B7FP73|B7FP73_PHATC	32.92	3	3	3	Carbamidomethylation; iTRAQ 4plex (K N-term)	139867	Predicted protein OS=Phaeodactylum tricornutum (strain CCAP 1055/1) GN=PHATRDRAFT_17408 PE=4 SV=1	1.388	1.009	1	0.00	0.00	0.00
2336	20843	tr|B7FSN9|B7FSN9_PHATC	32.88	2	2	2	iTRAQ 4plex (K N-term)	85979	Predicted protein OS=Phaeodactylum tricornutum (strain CCAP 1055/1) GN=PHATRDRAFT_32803 PE=4 SV=1	0.587	0.571	1	0.00	0.00	0.00
3356	4590	tr|B7G1T1|B7G1T1_PHATC	32.81	4	1	1	iTRAQ 4plex (K N-term)	45487	Predicted protein (Fragment) OS=Phaeodactylum tricornutum (strain CCAP 1055/1) GN=PHATRDRAFT_13175 PE=4 SV=1	0	0	0	0.00	0.00	0.00
1706	7119	tr|B7G8F2|B7G8F2_PHATC	32.77	9	4	4	iTRAQ 4plex (K N-term)	44101	Predicted protein OS=Phaeodactylum tricornutum (strain CCAP 1055/1) GN=PHATRDRAFT_54952 PE=4 SV=1	1.343	1.03	1	0.00	0.00	0.00
2265	6577	tr|B7G989|B7G989_PHATC	32.73	3	2	2	iTRAQ 4plex (K N-term)	45625	Predicted protein OS=Phaeodactylum tricornutum (strain CCAP 1055/1) GN=PHATRDRAFT_49027 PE=4 SV=1	1.213	0.88	1	0.00	0.00	0.00
1906	2141	tr|B7FZR3|B7FZR3_PHATC	32.71	2	2	1	iTRAQ 4plex (K N-term)	67627	Predicted protein OS=Phaeodactylum tricornutum (strain CCAP 1055/1) GN=PHATRDRAFT_35554 PE=4 SV=1	0	0	0	0.00	0.00	0.00
2982	5996	tr|B5Y418|B5Y418_PHATC	32.70	5	2	2	Carbamidomethylation; Oxidation (M); iTRAQ 4plex (K N-term)	64967	Ribulose-1 5-bisphosphate carboxylase/oxygenase small subunit N-methyltransferase I OS=Phaeodactylum tricornutum (strain CCAP 1055/1) GN=rbcMT PE=4 SV=1	0	0	0	0.00	0.00	0.00
1506	4231	tr|B7G654|B7G654_PHATC	32.70	3	6	4	iTRAQ 4plex (K N-term)	148406	Predicted protein OS=Phaeodactylum tricornutum (strain CCAP 1055/1) GN=PHATRDRAFT_48146 PE=4 SV=1	0	0	0	0.00	0.00	0.00
3130	5916	tr|B7GB53|B7GB53_PHATC	32.67	15	2	2	iTRAQ 4plex (K N-term)	21979	Predicted protein OS=Phaeodactylum tricornutum (strain CCAP 1055/1) GN=PHATRDRAFT_49591 PE=4 SV=1	1.773	0.922	1	0.00	0.00	0.00
3115	8497	tr|B7GBY7|B7GBY7_PHATC	32.58	5	2	2	Pyro-glu from E; iTRAQ 4plex (K N-term)	53993	Predicted protein (Fragment) OS=Phaeodactylum tricornutum (strain CCAP 1055/1) GN=PHATRDRAFT_30636 PE=4 SV=1	0.744	1.085	1	0.00	0.00	0.00
1136	1470	tr|B7FXH0|B7FXH0_PHATC	32.54	6	4	3	Oxidation (M); iTRAQ 4plex (K N-term)	55577	Predicted protein OS=Phaeodactylum tricornutum (strain CCAP 1055/1) GN=PHATRDRAFT_35067 PE=4 SV=1	0	0	0	0.00	0.00	0.00
2197	3648	tr|B7FPH3|B7FPH3_PHATC	32.45	5	3	2	iTRAQ 4plex (K N-term)	65114	Predicted protein OS=Phaeodactylum tricornutum (strain CCAP 1055/1) GN=PHATRDRAFT_42768 PE=4 SV=1	0	0	0	0.00	0.00	0.00
2283	3003	tr|B5Y5W3|B5Y5W3_PHATC	32.39	3	1	1	iTRAQ 4plex (K N-term)	54273	Predicted protein OS=Phaeodactylum tricornutum (strain CCAP 1055/1) GN=PHATR_43788 PE=4 SV=1	0	0	1	0.00	0.00	0.00
2322	11396	tr|B7S4C8|B7S4C8_PHATC	32.29	9	2	2	iTRAQ 4plex (K N-term)	40114	Methionine aminopeptidase 1 OS=Phaeodactylum tricornutum (strain CCAP 1055/1) GN=PHATRDRAFT_bd561 PE=3 SV=1	0	0	0	0.00	0.00	0.00
3359	4855	tr|B7GAC8|B7GAC8_PHATC	32.01	3	1	1		30638	Predicted protein OS=Phaeodactylum tricornutum (strain CCAP 1055/1) GN=PHATRDRAFT_49363 PE=3 SV=1	0.529	1.194	1	0.00	0.00	0.00
2115	3718	tr|B7S4B4|B7S4B4_PHATC	32.00	9	3	3	iTRAQ 4plex (K N-term)	43167	Predicted protein OS=Phaeodactylum tricornutum (strain CCAP 1055/1) GN=PHATRDRAFT_bd1435 PE=4 SV=1	0	0	0	0.00	0.00	0.00
1240	8519	tr|B7FVX4|B7FVX4_PHATC	31.87	6	6	5	Oxidation (M); iTRAQ 4plex (K N-term)	103495	Predicted protein OS=Phaeodactylum tricornutum (strain CCAP 1055/1) GN=PHATRDRAFT_44863 PE=4 SV=1	0	0	0	0.00	0.00	0.00
1523	1657	tr|B7GA13|B7GA13_PHATC	31.80	4	6	5	iTRAQ 4plex (K N-term)	263533	Predicted protein OS=Phaeodactylum tricornutum (strain CCAP 1055/1) GN=PHATRDRAFT_49264 PE=4 SV=1	1.942	1.222	1	0.00	0.00	0.00
2173	5270	tr|B7FQE7|B7FQE7_PHATC	31.79	4	4	3	Oxidation (M); iTRAQ 4plex (K N-term)	117576	Predicted protein OS=Phaeodactylum tricornutum (strain CCAP 1055/1) GN=PHATRDRAFT_43037 PE=4 SV=1	0.83	1.36	1	0.00	0.00	0.00
1893	25683	tr|B5Y536|B5Y536_PHATC	31.75	2	2	1	Carbamidomethylation; iTRAQ 4plex (K N-term)	73664	Predicted protein OS=Phaeodactylum tricornutum (strain CCAP 1055/1) GN=PHATR_25752 PE=4 SV=1	0.637	1.216	1	0.00	0.00	0.00
2550	6012	tr|B7FYA7|B7FYA7_PHATC	31.67	10	3	3	iTRAQ 4plex (K N-term)	40297	Predicted protein OS=Phaeodactylum tricornutum (strain CCAP 1055/1) GN=PHATRDRAFT_27190 PE=3 SV=1	0.911	0.792	1	0.00	0.00	0.00
3161	25757	tr|B5Y3R6|B5Y3R6_PHATC	31.65	6	2	2	iTRAQ 4plex (K N-term)	26036	Predicted protein (Fragment) OS=Phaeodactylum tricornutum (strain CCAP 1055/1) GN=PHATR_13261 PE=4 SV=1	0.753	1.175	1	0.00	0.00	0.00
2351	16502	tr|B7FT88|B7FT88_PHATC	31.64	4	1	1	iTRAQ 4plex (K N-term)	17577	Predicted protein OS=Phaeodactylum tricornutum (strain CCAP 1055/1) GN=PHATRDRAFT_43726 PE=4 SV=1	1.217	1.074	1	0.00	0.00	0.00
2261	3269	tr|B7G8U0|B7G8U0_PHATC	31.62	4	2	2	Carbamidomethylation; iTRAQ 4plex (K N-term)	64957	Predicted protein OS=Phaeodactylum tricornutum (strain CCAP 1055/1) GN=PHATRDRAFT_39499 PE=4 SV=1	1.353	0.924	1	0.00	0.00	0.00
1760	2800	tr|B7FRZ7|B7FRZ7_PHATC	31.50	5	4	4	iTRAQ 4plex (K N-term)	71108	Predicted protein OS=Phaeodactylum tricornutum (strain CCAP 1055/1) GN=ME1 PE=4 SV=1	1.24	1.081	1	0.00	0.00	0.00
1939	6666	tr|B7FUH2|B7FUH2_PHATC	31.49	5	19	18	Carbamidomethylation; iTRAQ 4plex (K N-term)	437269	Predicted protein OS=Phaeodactylum tricornutum (strain CCAP 1055/1) GN=PHATRDRAFT_44551 PE=4 SV=1	1.667	0.867	1	0.00	0.00	0.00
3360	25761	tr|B7FR75|B7FR75_PHATC	31.40	6	1	1	iTRAQ 4plex (K N-term)	14780	Histone-like transcription factor OS=Phaeodactylum tricornutum (strain CCAP 1055/1) GN=PHATRDRAFT_54067 PE=4 SV=1	1.461	0.903	1	0.00	0.00	0.00
1700	1745	tr|B7G421|B7G421_PHATC	31.34	7	12	10	Carbamidomethylation; Oxidation (M); iTRAQ 4plex (K N-term)	151390	Predicted protein OS=Phaeodactylum tricornutum (strain CCAP 1055/1) GN=PHATRDRAFT_47548 PE=4 SV=1	0	0	0	0.00	0.00	0.00
2081	2373	tr|B7FU63|B7FU63_PHATC	31.26	6	5	5	Carbamidomethylation; Oxidation (M); iTRAQ 4plex (K N-term)	96784	Predicted protein OS=Phaeodactylum tricornutum (strain CCAP 1055/1) GN=PHATRDRAFT_33896 PE=4 SV=1	0	0	0	0.00	0.00	0.00
2201	5982	tr|B7GBF9|B7GBF9_PHATC	31.24	5	3	3	iTRAQ 4plex (K N-term)	52463	Predicted protein (Fragment) OS=Phaeodactylum tricornutum (strain CCAP 1055/1) GN=PHATRDRAFT_16073 PE=4 SV=1	1.011	1.332	1	0.00	0.00	0.00
3107	5656	tr|B5Y3V0|B5Y3V0_PHATC	31.23	4	2	2	iTRAQ 4plex (K N-term)	48699	Predicted protein OS=Phaeodactylum tricornutum (strain CCAP 1055/1) GN=PHATR_46808 PE=4 SV=1	1.509	0.941	1	0.00	0.00	0.00
2560	6680	tr|B7FZQ7|B7FZQ7_PHATC	31.07	4	6	6	Carbamidomethylation; Oxidation (M); iTRAQ 4plex (K N-term)	180714	Predicted protein OS=Phaeodactylum tricornutum (strain CCAP 1055/1) GN=PHATRDRAFT_45764 PE=4 SV=1	0	0	0	0.00	0.00	0.00
1868	17287	tr|B7FSN4|B7FSN4_PHATC	31.07	4	2	1	iTRAQ 4plex (K N-term)	56398	Predicted protein OS=Phaeodactylum tricornutum (strain CCAP 1055/1) GN=PHATRDRAFT_43563 PE=4 SV=1	0	0	0	0.00	0.00	0.00
1402	3410	tr|B7FTF9|B7FTF9_PHATC	30.98	2	4	3	iTRAQ 4plex (K N-term)	143727	Predicted protein OS=Phaeodactylum tricornutum (strain CCAP 1055/1) GN=PHATRDRAFT_43779 PE=4 SV=1	0	0	0	0.00	0.00	0.00
1557	6166	tr|B5Y3B1|B5Y3B1_PHATC	30.73	7	4	4	iTRAQ 4plex (K N-term)	68297	Predicted protein OS=Phaeodactylum tricornutum (strain CCAP 1055/1) GN=PHATR_46643 PE=4 SV=1	1.749	0.974	1	0.00	0.10	0.15
1757	4725	tr|B5Y509|B5Y509_PHATC	30.72	7	4	4	Carbamidomethylation; iTRAQ 4plex (K N-term)	59435	PDS-like 1 phytoene desaturase-like protein phytoene dehydrogenase-like protein OS=Phaeodactylum tricornutum (strain CCAP 1055/1) GN=PDS-like1 PE=4 SV=1	1.218	1.035	1	0.00	0.00	0.00
3119	11536	tr|B5Y403|B5Y403_PHATC	30.69	10	2	2	Carbamidomethylation; Oxidation (M); iTRAQ 4plex (K N-term)	35258	Predicted protein OS=Phaeodactylum tricornutum (strain CCAP 1055/1) GN=PHATR_21147 PE=4 SV=1	0.742	1.292	1	0.00	0.00	0.00
3124	5722	tr|B7GC95|B7GC95_PHATC	30.61	8	2	2	iTRAQ 4plex (K N-term)	21134	Predicted protein OS=Phaeodactylum tricornutum (strain CCAP 1055/1) GN=PHATRDRAFT_49905 PE=4 SV=1	1.537	1.122	1	0.00	0.00	0.00
1785	1717	tr|B7GB77|B7GB77_PHATC	30.53	8	3	3	iTRAQ 4plex (K N-term)	40313	Uroporphyrinogen decarboxylase (Fragment) OS=Phaeodactylum tricornutum (strain CCAP 1055/1) GN=hemE PE=4 SV=1	1.705	1.09	1	0.00	0.00	0.00
2775	6165	tr|B7GE68|B7GE68_PHATC	30.49	10	4	4	Carbamidomethylation; iTRAQ 4plex (K N-term)	47221	Predicted protein OS=Phaeodactylum tricornutum (strain CCAP 1055/1) GN=PHATRDRAFT_50461 PE=4 SV=1	1.404	0.98	1	0.00	0.00	0.00
2352	16547	tr|B7GA36|B7GA36_PHATC	30.47	2	1	1	Carbamidomethylation; iTRAQ 4plex (K N-term)	55433	Pds-like3 phytoene desaturase-like protein (Fragment) OS=Phaeodactylum tricornutum (strain CCAP 1055/1) GN=PHATRDRAFT_15806 PE=4 SV=1	0.819	0.833	1	0.00	0.00	0.00
3385	6377	tr|B7FWZ3|B7FWZ3_PHATC	30.46	1	1	1	iTRAQ 4plex (K N-term)	56746	Predicted protein OS=Phaeodactylum tricornutum (strain CCAP 1055/1) GN=PHATRDRAFT_45247 PE=4 SV=1	1.376	1.086	1	0.00	0.00	0.00
2321	25373	tr|B7FTE6|B7FTE6_PHATC	30.21	15	2	2	Carbamidomethylation; Oxidation (M); Pyro-glu from E; iTRAQ 4plex (K N-term)	22563	Predicted protein (Fragment) OS=Phaeodactylum tricornutum (strain CCAP 1055/1) GN=PHATRDRAFT_9806 PE=4 SV=1	0	0	0	0.00	0.00	0.00
1830	7652	tr|B7G455|B7G455_PHATC	30.05	6	2	1	Oxidation (M); Pyro-glu from Q; iTRAQ 4plex (K N-term)	52397	Predicted protein OS=Phaeodactylum tricornutum (strain CCAP 1055/1) GN=PHATRDRAFT_47577 PE=4 SV=1	0	0	0	0.00	0.00	0.00
1227	3515	tr|B7FTG5|B7FTG5_PHATC	30.04	4	3	1	iTRAQ 4plex (K N-term)	56932	Predicted protein (Fragment) OS=Phaeodactylum tricornutum (strain CCAP 1055/1) GN=PHATRDRAFT_25549 PE=4 SV=1	0	0	0	0.00	0.00	0.00
2121	6554	tr|B7G921|B7G921_PHATC	30.02	11	3	3	Carbamidomethylation; Oxidation (M); iTRAQ 4plex (K N-term)	40105	Predicted protein OS=Phaeodactylum tricornutum (strain CCAP 1055/1) GN=PHATRDRAFT_48966 PE=4 SV=1	1.347	1.05	1	0.00	0.00	0.00
1384	2033	tr|B7FRU2|B7FRU2_PHATC	30.02	5	2	2	iTRAQ 4plex (K N-term)	62450	Predicted protein OS=Phaeodactylum tricornutum (strain CCAP 1055/1) GN=PHATRDRAFT_43311 PE=4 SV=1	0	0	0	0.00	0.00	0.00
2300	12730	tr|B7FY66|B7FY66_PHATC	30.01	3	2	2	iTRAQ 4plex (K N-term)	76443	Predicted protein OS=Phaeodactylum tricornutum (strain CCAP 1055/1) GN=PHATRDRAFT_45586 PE=4 SV=1	0.871	1.335	1	0.00	0.00	0.00
2268	11573	tr|B7GDX2|B7GDX2_PHATC	29.96	5	2	2	iTRAQ 4plex (K N-term)	38284	Predicted protein OS=Phaeodactylum tricornutum (strain CCAP 1055/1) GN=PHATRDRAFT_50373 PE=4 SV=1	1.242	1.248	1	0.00	0.00	0.00
1914	4066	tr|B7GBC9|B7GBC9_PHATC	29.92	2	1	1	iTRAQ 4plex (K N-term)	36764	Predicted protein OS=Phaeodactylum tricornutum (strain CCAP 1055/1) GN=PHATRDRAFT_49658 PE=4 SV=1	1.302	0.893	1	0.00	0.00	0.00
1353	1935	tr|B7FPZ6|B7FPZ6_PHATC	29.92	3	2	1	iTRAQ 4plex (K N-term)	48846	Acyl-coenzyme A dehydrogenase OS=Phaeodactylum tricornutum (strain CCAP 1055/1) GN=PHATRDRAFT_42907 PE=3 SV=1	0	0	0	0.00	0.00	0.00
2747	1437	tr|B7FPC1|B7FPC1_PHATC	29.90	4	2	1	iTRAQ 4plex (K N-term)	57097	Predicted protein OS=Phaeodactylum tricornutum (strain CCAP 1055/1) GN=PHATRDRAFT_42730 PE=4 SV=1	0	0	0	0.00	0.00	0.00
2046	2097	tr|B7GBG1|B7GBG1_PHATC	29.86	4	6	5	iTRAQ 4plex (K N-term)	136068	Precursor of carboxylase pyruvate carboxylase OS=Phaeodactylum tricornutum (strain CCAP 1055/1) GN=PYC1 PE=4 SV=1	0.613	0.664	1	0.00	0.00	0.00
2262	6151	tr|B5Y5J9|B5Y5J9_PHATC	29.85	8	2	2	iTRAQ 4plex (K N-term)	39923	Predicted protein OS=Phaeodactylum tricornutum (strain CCAP 1055/1) GN=PHATR_33535 PE=4 SV=1	0	0	0	0.00	0.00	0.00
1250	4773	tr|B7FQ80|B7FQ80_PHATC	29.79	1	2	0	iTRAQ 4plex (K N-term)	104033	Predicted protein OS=Phaeodactylum tricornutum (strain CCAP 1055/1) GN=PHATRDRAFT_42980 PE=4 SV=1	0	0	0	0.00	0.00	0.00
3363	6094	tr|B7FYV3|B7FYV3_PHATC	29.68	5	1	1	iTRAQ 4plex (K N-term)	21909	Predicted protein OS=Phaeodactylum tricornutum (strain CCAP 1055/1) GN=PHATRDRAFT_35644 PE=4 SV=1	1.103	0.82	1	0.00	0.00	0.00
3120	3214	tr|B7GAM9|B7GAM9_PHATC	29.67	2	2	2	Carbamidomethylation; iTRAQ 4plex (K N-term)	119981	Predicted protein OS=Phaeodactylum tricornutum (strain CCAP 1055/1) GN=PHATRDRAFT_49455 PE=4 SV=1	1.24	0.985	1	0.00	0.00	0.00
1848	7234	tr|B7FWU1|B7FWU1_PHATC	29.65	3	3	3	iTRAQ 4plex (K N-term)	99759	Predicted protein OS=Phaeodactylum tricornutum (strain CCAP 1055/1) GN=PHATRDRAFT_45204 PE=4 SV=1	0.781	0.665	1	0.00	0.00	0.00
2392	838	tr|B7G1C5|B7G1C5_PHATC	29.55	8	12	11	Carbamidomethylation; Oxidation (M); iTRAQ 4plex (K N-term)	168838	Putative uncharacterized protein OS=Phaeodactylum tricornutum (strain CCAP 1055/1) GN=PHATRDRAFT_54586 PE=4 SV=1	1.488	0.859	1	0.00	0.00	0.00
1819	1834	tr|B7GCP8|B7GCP8_PHATC	29.53	23	3	3	iTRAQ 4plex (K N-term)	11861	Predicted protein OS=Phaeodactylum tricornutum (strain CCAP 1055/1) GN=PHATRDRAFT_23687 PE=4 SV=1	0.711	1.21	1	0.00	0.00	0.00
2057	7092	tr|B7FWS7|B7FWS7_PHATC	29.41	4	4	4	Oxidation (M); iTRAQ 4plex (K N-term)	89127	Predicted protein OS=Phaeodactylum tricornutum (strain CCAP 1055/1) GN=PHATRDRAFT_45191 PE=4 SV=1	0	0	0	0.00	0.00	0.00
3110	1913	tr|B7GEF7|B7GEF7_PHATC	29.35	3	2	2	iTRAQ 4plex (K N-term)	87484	Heat shock protein Hsp90 OS=Phaeodactylum tricornutum (strain CCAP 1055/1) GN=HSP90 PE=3 SV=1	1.423	1.114	1	0.00	0.00	0.00
2288	3408	tr|B7FQK5|B7FQK5_PHATC	29.32	4	1	1	iTRAQ 4plex (K N-term)	40967	COP9 SigNalosome subunit 5 OS=Phaeodactylum tricornutum (strain CCAP 1055/1) GN=CSN5 PE=4 SV=1	1.358	1.074	1	0.00	0.00	0.00
2194	6720	tr|B7G4D1|B7G4D1_PHATC	29.29	3	3	1	Oxidation (M); iTRAQ 4plex (K N-term)	91404	Predicted protein OS=Phaeodactylum tricornutum (strain CCAP 1055/1) GN=PHATRDRAFT_37902 PE=4 SV=1	0.757	0.976	1	0.00	0.00	0.00
2088	3873	tr|B7FXF9|B7FXF9_PHATC	29.26	9	4	4	Carbamidomethylation; iTRAQ 4plex (K N-term)	73334	Predicted protein (Fragment) OS=Phaeodactylum tricornutum (strain CCAP 1055/1) GN=MCM6 PE=3 SV=1	0	0	0	0.00	0.00	0.00
2095	4764	tr|B7GCQ5|B7GCQ5_PHATC	29.06	6	3	2	iTRAQ 4plex (K N-term)	59688	Predicted protein OS=Phaeodactylum tricornutum (strain CCAP 1055/1) GN=PHATRDRAFT_23694 PE=4 SV=1	0	0	0	0.00	0.00	0.00
2709	11749	tr|B7G1Q2|B7G1Q2_PHATC	29.01	8	3	3	Carbamidomethylation; iTRAQ 4plex (K N-term)	36807	Predicted protein OS=Phaeodactylum tricornutum (strain CCAP 1055/1) GN=PHATRDRAFT_36566 PE=4 SV=1	0.756	0.844	1	0.00	0.00	0.00
2183	24984	tr|B7FS44|B7FS44_PHATC	28.98	17	3	3	Carbamidomethylation; iTRAQ 4plex (K N-term)	20840	Predicted protein OS=Phaeodactylum tricornutum (strain CCAP 1055/1) GN=PHATRDRAFT_43398 PE=4 SV=1	0.797	0.86	1	0.00	0.00	0.00
1545	2822	tr|B5Y420|B5Y420_PHATC	28.81	3	2	1	iTRAQ 4plex (K N-term)	45223	Predicted protein OS=Phaeodactylum tricornutum (strain CCAP 1055/1) GN=PHATR_36927 PE=4 SV=1	0	0	0	0.00	0.00	0.00
3171	2473	tr|B7FRB3|B7FRB3_PHATC	28.66	1	1	1	iTRAQ 4plex (K N-term)	52089	Mevalonate kinase (Fragment) OS=Phaeodactylum tricornutum (strain CCAP 1055/1) GN=MK PE=3 SV=1	1.251	1.145	1	0.00	0.00	0.00
2058	1789	A0T0D9|RPOC2_PHATC	28.65	2	3	3	iTRAQ 4plex (K N-term)	163028	DNA-directed RNA polymerase subunit beta'' OS=Phaeodactylum tricornutum (strain CCAP 1055/1) GN=rpoC2 PE=3 SV=1	0	0	0	0.00	0.00	0.00
1796	1495	tr|B7FUQ8|B7FUQ8_PHATC	28.60	4	2	2		75228	Predicted protein OS=Phaeodactylum tricornutum (strain CCAP 1055/1) GN=PHATRDRAFT_41850 PE=4 SV=1	0	0	0	0.00	0.00	0.00
1922	16780	tr|B7G1N6|B7G1N6_PHATC	28.58	1	1	1	iTRAQ 4plex (K N-term)	50356	Predicted protein OS=Phaeodactylum tricornutum (strain CCAP 1055/1) GN=PHATRDRAFT_46564 PE=4 SV=1	1.265	0.939	1	0.00	0.00	0.00
1922	16781	tr|B7G1N1|B7G1N1_PHATC	28.58	1	1	1	iTRAQ 4plex (K N-term)	50176	Predicted protein OS=Phaeodactylum tricornutum (strain CCAP 1055/1) GN=PHATRDRAFT_46561 PE=4 SV=1	1.265	0.939	1	0.00	0.00	0.00
1473	775	tr|B7FU44|B7FU44_PHATC	28.56	4	13	13	Oxidation (M); iTRAQ 4plex (K N-term)	500966	Predicted protein OS=Phaeodactylum tricornutum (strain CCAP 1055/1) GN=PHATRDRAFT_44441 PE=4 SV=1	0	0	0	0.00	0.00	0.00
2090	4717	tr|B7GBR9|B7GBR9_PHATC	28.55	21	3	3	iTRAQ 4plex (K N-term)	23440	Predicted protein OS=Phaeodactylum tricornutum (strain CCAP 1055/1) GN=PHATRDRAFT_40521 PE=4 SV=1	0	0	0	0.00	0.00	0.00
3365	1710	tr|B7G7K6|B7G7K6_PHATC	28.52	8	1	1	iTRAQ 4plex (K N-term)	21065	Predicted protein OS=Phaeodactylum tricornutum (strain CCAP 1055/1) GN=PHATRDRAFT_39015 PE=4 SV=1	0	0	0	0.00	0.00	0.00
1995	2452	tr|B7FWF6|B7FWF6_PHATC	28.40	6	6	6	Pyro-glu from Q; iTRAQ 4plex (K N-term)	104978	Predicted protein OS=Phaeodactylum tricornutum (strain CCAP 1055/1) GN=PHATRDRAFT_45091 PE=4 SV=1	0	0	0	0.00	0.00	0.00
2015	1068	tr|B7G909|B7G909_PHATC	28.39	5	7	6	Carbamidomethylation; Oxidation (M); iTRAQ 4plex (K N-term)	170729	Predicted protein OS=Phaeodactylum tricornutum (strain CCAP 1055/1) GN=PHATRDRAFT_48959 PE=4 SV=1	0	0	0	0.00	0.00	0.00
3362	20401	tr|B5Y488|B5Y488_PHATC	28.36	4	1	1	iTRAQ 4plex (K N-term)	32800	Predicted protein OS=Phaeodactylum tricornutum (strain CCAP 1055/1) GN=PHATR_46929 PE=4 SV=1	1.312	0.58	1	0.00	0.00	0.00
1861	1572	tr|B7FVW3|B7FVW3_PHATC	28.30	4	2	2	iTRAQ 4plex (K N-term)	56814	Phytoene synthase OS=Phaeodactylum tricornutum (strain CCAP 1055/1) GN=PSY PE=4 SV=1	1.517	1.072	1	0.00	0.00	0.00
1508	4403	tr|B7G0Y3|B7G0Y3_PHATC	28.22	4	4	3	iTRAQ 4plex (K N-term)	132846	Predicted protein OS=Phaeodactylum tricornutum (strain CCAP 1055/1) GN=PHATRDRAFT_46356 PE=4 SV=1	0	0	0	0.00	0.00	0.00
1916	25810	tr|B7FYH6|B7FYH6_PHATC	28.21	7	1	1	iTRAQ 4plex (K N-term)	11347	GrpE protein homolog OS=Phaeodactylum tricornutum (strain CCAP 1055/1) GN=PHATRDRAFT_12188 PE=3 SV=1	1.027	0.814	1	0.00	0.00	0.00
1484	1523	tr|B7FY57|B7FY57_PHATC	28.16	8	11	10	Carbamidomethylation; Oxidation (M); iTRAQ 4plex (K N-term)	200252	Predicted protein OS=Phaeodactylum tricornutum (strain CCAP 1055/1) GN=PHATRDRAFT_35311 PE=4 SV=1	0	0	0	0.00	0.00	0.00
2290	2094	tr|B7G573|B7G573_PHATC	28.07	2	1	1	iTRAQ 4plex (K N-term)	53986	Predicted protein OS=Phaeodactylum tricornutum (strain CCAP 1055/1) GN=PHATRDRAFT_21983 PE=4 SV=1	1.628	0.929	1	0.00	0.00	0.00
3367	5956	tr|B7FR62|B7FR62_PHATC	28.06	3	1	1	iTRAQ 4plex (K N-term)	44826	Predicted protein OS=Phaeodactylum tricornutum (strain CCAP 1055/1) GN=PHATRDRAFT_8770 PE=4 SV=1	1.333	0.925	1	0.00	0.00	0.00
2053	4071	tr|B7FW20|B7FW20_PHATC	28.03	15	6	5	Carbamidomethylation; Oxidation (M); iTRAQ 4plex (K N-term)	54410	Predicted protein OS=Phaeodactylum tricornutum (strain CCAP 1055/1) GN=PHATRDRAFT_44898 PE=4 SV=1	0.716	0.616	1	0.00	0.00	0.00
2270	25557	tr|B7FR40|B7FR40_PHATC	27.93	6	2	2	iTRAQ 4plex (K N-term)	32272	Predicted protein OS=Phaeodactylum tricornutum (strain CCAP 1055/1) GN=PHATRDRAFT_8828 PE=4 SV=1	1.401	0.958	1	0.00	0.00	0.00
1500	2330	tr|B7FTV5|B7FTV5_PHATC	27.90	2	4	3	Carbamidomethylation; Oxidation (M); iTRAQ 4plex (K N-term)	235404	Formin homology 2 containing protein OS=Phaeodactylum tricornutum (strain CCAP 1055/1) GN=PHATRDRAFT_54229 PE=4 SV=1	1.22	1.102	1	0.00	0.00	0.00
2084	969	tr|B7FTA5|B7FTA5_PHATC	27.80	6	5	5	Oxidation (M); iTRAQ 4plex (K N-term)	137863	Predicted protein (Fragment) OS=Phaeodactylum tricornutum (strain CCAP 1055/1) GN=SMC1 PE=4 SV=1	0	0	0	0.00	0.00	0.00
1919	2534	tr|B5Y5L3|B5Y5L3_PHATC	27.76	2	1	1	iTRAQ 4plex (K N-term)	43336	Predicted protein OS=Phaeodactylum tricornutum (strain CCAP 1055/1) GN=PHATR_44178 PE=3 SV=1	1.259	1.136	1	0.00	0.00	0.00
2118	24681	tr|B7G6B1|B7G6B1_PHATC	27.75	11	4	4	iTRAQ 4plex (K N-term)	44841	Predicted protein OS=Phaeodactylum tricornutum (strain CCAP 1055/1) GN=PHATRDRAFT_48196 PE=4 SV=1	0	0	1	0.00	0.00	0.00
2272	6230	tr|B7FYS9|B7FYS9_PHATC	27.70	5	2	2	Pyro-glu from Q; iTRAQ 4plex (K N-term)	45230	Predicted protein OS=Phaeodactylum tricornutum (strain CCAP 1055/1) GN=PHATRDRAFT_45822 PE=4 SV=1	0	0	0	0.00	0.00	0.00
1507	4969	tr|B7G9A3|B7G9A3_PHATC	27.69	3	10	8	Carbamidomethylation; iTRAQ 4plex (K N-term)	308439	Predicted protein OS=Phaeodactylum tricornutum (strain CCAP 1055/1) GN=PHATRDRAFT_49038 PE=4 SV=1	0	0	0	0.00	0.00	0.00
2357	25846	tr|B7G3A1|B7G3A1_PHATC	27.68	4	1	1	Carbamidomethylation; iTRAQ 4plex (K N-term)	26477	Predicted protein (Fragment) OS=Phaeodactylum tricornutum (strain CCAP 1055/1) GN=PHATRDRAFT_47408 PE=4 SV=1	1.158	1.341	1	0.00	0.00	0.00
2326	25615	tr|B7G7A7|B7G7A7_PHATC	27.65	3	2	2	iTRAQ 4plex (K N-term)	54432	Predicted protein OS=Phaeodactylum tricornutum (strain CCAP 1055/1) GN=PHATRDRAFT_48482 PE=4 SV=1	0	0	0	0.00	0.00	0.00
1871	8435	tr|B7G1B2|B7G1B2_PHATC	27.55	5	2	2	iTRAQ 4plex (K N-term)	37253	Predicted protein OS=Phaeodactylum tricornutum (strain CCAP 1055/1) GN=PHATRDRAFT_36423 PE=4 SV=1	1.395	1.211	1	0.00	0.00	0.00
3106	6185	tr|B7G3C7|B7G3C7_PHATC	27.50	14	2	2	iTRAQ 4plex (K N-term)	14222	Predicted protein OS=Phaeodactylum tricornutum (strain CCAP 1055/1) GN=PHATRDRAFT_47430 PE=4 SV=1	1.35	0.976	1	0.00	0.00	0.00
2636	6101	tr|B7FX94|B7FX94_PHATC	27.49	13	3	3	iTRAQ 4plex (K N-term)	31737	Predicted protein OS=Phaeodactylum tricornutum (strain CCAP 1055/1) GN=PHATRDRAFT_34991 PE=4 SV=1	1.388	1.015	1	0.00	0.00	0.00
3172	11567	tr|B7G1X3|B7G1X3_PHATC	27.39	4	1	1	iTRAQ 4plex (K N-term)	24683	Predicted protein OS=Phaeodactylum tricornutum (strain CCAP 1055/1) GN=PHATRDRAFT_46626 PE=4 SV=1	0.722	1.189	1	0.00	0.00	0.00
2324	20473	tr|B7FR07|B7FR07_PHATC	27.23	8	2	2	Carbamidomethylation; iTRAQ 4plex (K N-term)	22190	Predicted protein OS=Phaeodactylum tricornutum (strain CCAP 1055/1) GN=PHATRDRAFT_43215 PE=4 SV=1	0	0	0	0.00	0.00	0.00
2091	3028	tr|B7G815|B7G815_PHATC	27.15	4	3	3	iTRAQ 4plex (K N-term)	112490	Predicted protein OS=Phaeodactylum tricornutum (strain CCAP 1055/1) GN=PHATRDRAFT_48662 PE=4 SV=1	0	0	0	0.00	0.00	0.00
3368	2466	tr|B5Y5K0|B5Y5K0_PHATC	27.14	2	1	1	Carbamidomethylation; iTRAQ 4plex (K N-term)	45203	Predicted protein OS=Phaeodactylum tricornutum (strain CCAP 1055/1) GN=PHATR_41807 PE=4 SV=1	1.282	1.047	1	0.00	0.00	0.00
2796	11677	tr|B7S469|B7S469_PHATC	27.14	6	3	3	Carbamidomethylation; iTRAQ 4plex (K N-term)	63843	Predicted protein (Fragment) OS=Phaeodactylum tricornutum (strain CCAP 1055/1) GN=PHATRDRAFT_bd552 PE=3 SV=1	0.781	1.183	1	0.00	0.00	0.00
3366	25820	tr|B7G100|B7G100_PHATC	27.11	2	1	1		49893	Predicted protein OS=Phaeodactylum tricornutum (strain CCAP 1055/1) GN=PHATRDRAFT_46371 PE=4 SV=1	0.519	0.502	1	0.00	0.00	0.00
2325	25612	tr|B7G2I1|B7G2I1_PHATC	27.09	6	2	2	Pyro-glu from E; iTRAQ 4plex (K N-term)	32203	Predicted protein OS=Phaeodactylum tricornutum (strain CCAP 1055/1) GN=PHATRDRAFT_37234 PE=4 SV=1	0	0	0	0.00	0.00	0.00
1924	8675	tr|B7G8E7|B7G8E7_PHATC	27.06	4	2	1	iTRAQ 4plex (K N-term)	55347	Predicted protein OS=Phaeodactylum tricornutum (strain CCAP 1055/1) GN=PHATRDRAFT_48800 PE=4 SV=1	0	0	0	0.00	0.00	0.00
1920	11366	tr|B7FSP7|B7FSP7_PHATC	27.04	1	1	1	iTRAQ 4plex (K N-term)	83587	Predicted protein OS=Phaeodactylum tricornutum (strain CCAP 1055/1) GN=PHATRDRAFT_43575 PE=4 SV=1	0.931	0.833	1	0.00	0.00	0.00
1986	3520	tr|B5Y587|B5Y587_PHATC	27.03	2	6	6	Oxidation (M); Pyro-glu from E; iTRAQ 4plex (K N-term)	280429	Predicted protein OS=Phaeodactylum tricornutum (strain CCAP 1055/1) GN=PHATR_44065 PE=4 SV=1	0	0	0	0.00	0.00	0.00
1711	1269	tr|B7FXV7|B7FXV7_PHATC	26.97	5	7	6	iTRAQ 4plex (K N-term)	162059	Cohesin OS=Phaeodactylum tricornutum (strain CCAP 1055/1) GN=PHATRDRAFT_54417 PE=4 SV=1	0	0	0	0.00	0.00	0.00
2929	24992	tr|B7FR16|B7FR16_PHATC	26.88	6	3	3	Carbamidomethylation; iTRAQ 4plex (K N-term)	68478	Sulfhydryl oxidase OS=Phaeodactylum tricornutum (strain CCAP 1055/1) GN=PHATRDRAFT_43223 PE=4 SV=1	0	0	0	0.00	0.00	0.00
3121	6903	tr|B7S432|B7S432_PHATC	26.81	6	2	2	Carbamidomethylation; iTRAQ 4plex (K N-term)	51022	Predicted protein OS=Phaeodactylum tricornutum (strain CCAP 1055/1) GN=PHATRDRAFT_bd475 PE=4 SV=1	0	0	0	0.00	0.00	0.00
2849	2184	tr|B7GBQ9|B7GBQ9_PHATC	26.80	2	3	3	Carbamidomethylation; Oxidation (M); iTRAQ 4plex (K N-term)	199568	Predicted protein OS=Phaeodactylum tricornutum (strain CCAP 1055/1) GN=PHATRDRAFT_49739 PE=4 SV=1	1.221	0.876	1	0.00	0.00	0.00
1892	25610	tr|B7FYM2|B7FYM2_PHATC	26.73	6	2	2	iTRAQ 4plex (K N-term)	25214	Predicted protein OS=Phaeodactylum tricornutum (strain CCAP 1055/1) GN=PHATRDRAFT_35566 PE=4 SV=1	0	0	0	0.00	0.00	0.00
3122	6183	tr|B7G3T3|B7G3T3_PHATC	26.72	3	2	2	iTRAQ 4plex (K N-term)	47546	Predicted protein OS=Phaeodactylum tricornutum (strain CCAP 1055/1) GN=PHATRDRAFT_37436 PE=4 SV=1	1.563	1.024	1	0.00	0.00	0.00
1705	3027	tr|B7FUP8|B7FUP8_PHATC	26.67	18	6	6	Carbamidomethylation; Oxidation (M); Pyro-glu from Q; iTRAQ 4plex (K N-term)	46249	Predicted protein (Fragment) OS=Phaeodactylum tricornutum (strain CCAP 1055/1) GN=PHATRDRAFT_10782 PE=3 SV=1	0	0	0	0.00	0.00	0.00
3024	6095	tr|B7G6H5|B7G6H5_PHATC	26.63	4	1	1	iTRAQ 4plex (K N-term)	28240	Predicted protein OS=Phaeodactylum tricornutum (strain CCAP 1055/1) GN=PHATRDRAFT_38662 PE=4 SV=1	1.412	0.887	1	0.00	0.00	0.00
2178	6325	tr|B7GAU5|B7GAU5_PHATC	26.61	2	3	3	iTRAQ 4plex (K N-term)	170820	Predicted protein OS=Phaeodactylum tricornutum (strain CCAP 1055/1) GN=PHATRDRAFT_49507 PE=4 SV=1	0	0	0	0.00	0.00	0.00
3394	7003	tr|B7G1X7|B7G1X7_PHATC	26.60	2	1	1	iTRAQ 4plex (K N-term)	38630	Predicted protein (Fragment) OS=Phaeodactylum tricornutum (strain CCAP 1055/1) GN=PHATRDRAFT_3061 PE=4 SV=1	1.664	0.979	1	0.00	0.00	0.00
1917	3936	tr|B5Y3T6|B5Y3T6_PHATC	26.58	2	1	1		39413	Putative uncharacterized protein OS=Phaeodactylum tricornutum (strain CCAP 1055/1) GN=PHATR_46798 PE=4 SV=1	0.8	0.918	1	0.00	0.00	0.00
2426	1248	tr|B7GD38|B7GD38_PHATC	26.55	2	5	5	Pyro-glu from E; iTRAQ 4plex (K N-term)	231165	Predicted protein OS=Phaeodactylum tricornutum (strain CCAP 1055/1) GN=PHATRDRAFT_41029 PE=4 SV=1	1.208	0.988	1	0.00	0.00	0.00
1921	21082	tr|B7G6J5|B7G6J5_PHATC	26.53	1	1	1	Oxidation (M)	74904	Predicted protein (Fragment) OS=Phaeodactylum tricornutum (strain CCAP 1055/1) GN=PHATRDRAFT_14850 PE=4 SV=1	1.388	1.133	1	0.00	0.00	0.00
2253	3972	tr|B7G0T1|B7G0T1_PHATC	26.53	10	3	3	Carbamidomethylation; iTRAQ 4plex (K N-term)	46058	Predicted protein OS=Phaeodactylum tricornutum (strain CCAP 1055/1) GN=PHATRDRAFT_46313 PE=4 SV=1	0	0	0	0.00	0.00	0.00
2253	25826	tr|B7G0T2|B7G0T2_PHATC	26.53	7	2	2	iTRAQ 4plex (K N-term)	46647	Predicted protein OS=Phaeodactylum tricornutum (strain CCAP 1055/1) GN=PHATRDRAFT_46314 PE=4 SV=1	0	0	0	0.00	0.00	0.00
3369	25852	tr|B7FSQ5|B7FSQ5_PHATC	26.47	18	1	1	iTRAQ 4plex (K N-term)	7625	Chaperone dnaj-like protein (Fragment) OS=Phaeodactylum tricornutum (strain CCAP 1055/1) GN=HSP40A PE=4 SV=1	1.312	0.965	1	0.00	0.00	0.00
1766	7181	tr|B7FT97|B7FT97_PHATC	26.46	2	4	4	iTRAQ 4plex (K N-term)	166454	Predicted protein OS=Phaeodactylum tricornutum (strain CCAP 1055/1) GN=PHATRDRAFT_43732 PE=4 SV=1	0	0	0	0.00	0.00	0.00
1828	7903	tr|B7FR64|B7FR64_PHATC	26.37	2	2	2	iTRAQ 4plex (K N-term)	85684	Predicted protein OS=Phaeodactylum tricornutum (strain CCAP 1055/1) GN=PHATRDRAFT_43266 PE=4 SV=1	0	0	0	0.00	0.00	0.00
2080	7296	tr|B7G4L8|B7G4L8_PHATC	26.35	15	5	5	Carbamidomethylation; Oxidation (M); iTRAQ 4plex (K N-term)	47976	Predicted protein (Fragment) OS=Phaeodactylum tricornutum (strain CCAP 1055/1) GN=PHATRDRAFT_28984 PE=3 SV=1	0	0	0	0.00	0.00	0.00
1115	3966	tr|B7FVS7|B7FVS7_PHATC	26.31	5	2	2	iTRAQ 4plex (K N-term)	57870	Predicted protein OS=Phaeodactylum tricornutum (strain CCAP 1055/1) GN=PHATRDRAFT_44828 PE=4 SV=1	0	0	0	0.00	0.00	0.00
1759	1385	tr|B7G5T1|B7G5T1_PHATC	26.22	2	4	1	iTRAQ 4plex (K N-term)	253922	Predicted protein OS=Phaeodactylum tricornutum (strain CCAP 1055/1) GN=PHATRDRAFT_48047 PE=4 SV=1	0	0	0	0.00	0.00	0.00
2675	4347	tr|B7FXS2|B7FXS2_PHATC	26.22	8	3	3	Carbamidomethylation; Oxidation (M); iTRAQ 4plex (K N-term)	81335	Predicted protein OS=Phaeodactylum tricornutum (strain CCAP 1055/1) GN=PHATRDRAFT_35171 PE=4 SV=1	0	0	0	0.00	0.00	0.00
2675	4348	tr|B7GDC9|B7GDC9_PHATC	26.22	8	3	3	Carbamidomethylation; Oxidation (M); iTRAQ 4plex (K N-term)	84005	Predicted protein OS=Phaeodactylum tricornutum (strain CCAP 1055/1) GN=PHATRDRAFT_50221 PE=4 SV=1	0	0	0	0.00	0.00	0.00
1498	2566	tr|B7FTZ7|B7FTZ7_PHATC	26.21	5	8	8	Carbamidomethylation; Oxidation (M); iTRAQ 4plex (K N-term)	199116	Predicted protein OS=Phaeodactylum tricornutum (strain CCAP 1055/1) GN=PHATRDRAFT_44406 PE=3 SV=1	0	0	0	0.00	0.00	0.00
3370	8908	tr|B7GC36|B7GC36_PHATC	26.06	1	1	1	iTRAQ 4plex (K N-term)	110352	Predicted protein OS=Phaeodactylum tricornutum (strain CCAP 1055/1) GN=PHATRDRAFT_23552 PE=4 SV=1	0.634	0.652	1	0.00	0.00	0.00
2358	5970	tr|B7GAS2|B7GAS2_PHATC	26.05	2	1	1	iTRAQ 4plex (K N-term)	52030	Predicted protein OS=Phaeodactylum tricornutum (strain CCAP 1055/1) GN=PHATRDRAFT_49487 PE=4 SV=1	1.018	0.817	1	0.00	0.00	0.00
2676	8508	tr|B7GDY8|B7GDY8_PHATC	25.96	7	4	4	iTRAQ 4plex (K N-term)	61224	Predicted protein OS=Phaeodactylum tricornutum (strain CCAP 1055/1) GN=PHATRDRAFT_31147 PE=3 SV=1	1.361	1.017	1	0.00	0.00	0.00
1872	25857	A0T0K7|RR10_PHATC	25.88	6	1	1	Carbamidomethylation; iTRAQ 4plex (K N-term)	12519	30S ribosomal protein S10 chloroplastic OS=Phaeodactylum tricornutum (strain CCAP 1055/1) GN=rps10 PE=3 SV=1	1.209	0.964	1	0.00	0.00	0.00
1542	1960	tr|B7GE38|B7GE38_PHATC	25.86	5	5	4	iTRAQ 4plex (K N-term)	102552	Oligosaccharyl transferase OS=Phaeodactylum tricornutum (strain CCAP 1055/1) GN=PHATRDRAFT_55197 PE=4 SV=1	0.746	0.88	1	0.00	0.00	0.00
1542	1725	tr|B7GE39|B7GE39_PHATC	25.86	3	3	3	iTRAQ 4plex (K N-term)	100504	STT3 subunit-like protein OS=Phaeodactylum tricornutum (strain CCAP 1055/1) GN=PHATRDRAFT_55198 PE=4 SV=1	0.746	0.88	1	0.00	0.00	0.00
2984	3975	tr|B7G6F5|B7G6F5_PHATC	25.85	2	2	2	Carbamidomethylation; iTRAQ 4plex (K N-term)	103026	Predicted protein OS=Phaeodactylum tricornutum (strain CCAP 1055/1) GN=PHATRDRAFT_48231 PE=4 SV=1	1.795	0.966	1	0.00	0.00	0.00
3176	8227	tr|B7GAS9|B7GAS9_PHATC	25.83	6	2	2	Carbamidomethylation; Oxidation (M); iTRAQ 4plex (K N-term)	21437	Ubiquitin-conjugating enzyme 1 OS=Phaeodactylum tricornutum (strain CCAP 1055/1) GN=UBC1 PE=3 SV=1	1.414	1.102	1	0.00	0.00	0.00
2104	12076	tr|B5Y3C3|B5Y3C3_PHATC	25.79	5	4	2	iTRAQ 4plex (K N-term)	60390	Predicted protein OS=Phaeodactylum tricornutum (strain CCAP 1055/1) GN=PHATR_46652 PE=4 SV=1	0	0	0	0.00	0.00	0.00
3139	1938	tr|B7FWN9|B7FWN9_PHATC	25.77	3	2	2	Carbamidomethylation; iTRAQ 4plex (K N-term)	71781	Predicted protein OS=Phaeodactylum tricornutum (strain CCAP 1055/1) GN=PHATRDRAFT_45164 PE=3 SV=1	1.749	1.141	1	0.00	0.00	0.00
1399	24785	tr|B7FWL5|B7FWL5_PHATC	25.77	6	3	3	Oxidation (M); iTRAQ 4plex (K N-term)	51113	Predicted protein OS=Phaeodactylum tricornutum (strain CCAP 1055/1) GN=PHATRDRAFT_45143 PE=4 SV=1	0.63	0.925	1	0.00	0.00	0.00
3371	25867	tr|B7FQ88|B7FQ88_PHATC	25.76	5	1	1	iTRAQ 4plex (K N-term)	37386	Predicted protein (Fragment) OS=Phaeodactylum tricornutum (strain CCAP 1055/1) GN=PHATRDRAFT_9413 PE=4 SV=1	0	0	0	0.00	0.00	0.00
2106	3306	tr|B7S3R5|B7S3R5_PHATC	25.68	4	2	2	iTRAQ 4plex (K N-term)	60068	Predicted protein OS=Phaeodactylum tricornutum (strain CCAP 1055/1) GN=PHATRDRAFT_bd1202 PE=4 SV=1	0	0	0	0.00	0.00	0.00
1260	1713	tr|B7FQT6|B7FQT6_PHATC	25.67	4	1	1	Oxidation (M); iTRAQ 4plex (K N-term)	26204	Predicted protein OS=Phaeodactylum tricornutum (strain CCAP 1055/1) GN=PHATRDRAFT_32311 PE=4 SV=1	1.395	0.984	1	0.00	0.00	0.00
2185	13394	tr|B7G2G4|B7G2G4_PHATC	25.63	2	3	3	Carbamidomethylation; iTRAQ 4plex (K N-term)	148014	Non ribosomal peptide synthase OS=Phaeodactylum tricornutum (strain CCAP 1055/1) GN=NRPS PE=4 SV=1	0	0	0	0.00	0.00	0.00
2216	6242	A0T0E7|ATPH_PHATC	25.61	9	1	1	Pyro-glu from Q; iTRAQ 4plex (K N-term)	8177	ATP synthase subunit c chloroplastic OS=Phaeodactylum tricornutum (strain CCAP 1055/1) GN=atpH PE=3 SV=1	0.701	0.707	1	0.00	0.20	0.40
2681	16650	tr|B7FYI5|B7FYI5_PHATC	25.61	10	4	4	Carbamidomethylation; iTRAQ 4plex (K N-term)	63416	Predicted protein OS=Phaeodactylum tricornutum (strain CCAP 1055/1) GN=PHATRDRAFT_45684 PE=4 SV=1	1.223	1.094	1	0.00	0.00	0.00
3374	6070	tr|B7G7R3|B7G7R3_PHATC	25.59	3	1	1	Carbamidomethylation; iTRAQ 4plex (K N-term)	51529	Predicted protein OS=Phaeodactylum tricornutum (strain CCAP 1055/1) GN=PHATRDRAFT_48580 PE=4 SV=1	1.305	0.997	1	0.00	0.00	0.00
2189	1366	tr|B7FYF7|B7FYF7_PHATC	25.55	2	3	3	iTRAQ 4plex (K N-term)	130362	Muts-like protein 4 OS=Phaeodactylum tricornutum (strain CCAP 1055/1) GN=MSH4 PE=3 SV=1	0	0	0	0.00	0.00	0.00
2175	3114	tr|B7G3D3|B7G3D3_PHATC	25.51	8	3	3	Oxidation (M); iTRAQ 4plex (K N-term)	63641	Predicted protein OS=Phaeodactylum tricornutum (strain CCAP 1055/1) GN=PHATRDRAFT_47436 PE=4 SV=1	0	0	0	0.00	0.00	0.00
1789	3784	tr|B7G3V0|B7G3V0_PHATC	25.49	4	4	4	iTRAQ 4plex (K N-term)	81127	Predicted protein OS=Phaeodactylum tricornutum (strain CCAP 1055/1) GN=PHATRDRAFT_47283 PE=4 SV=1	0	0	0	0.00	0.00	0.00
2912	6978	tr|B5Y5J3|B5Y5J3_PHATC	25.45	5	3	3	Oxidation (M); iTRAQ 4plex (K N-term)	91912	Predicted protein (Fragment) OS=Phaeodactylum tricornutum (strain CCAP 1055/1) GN=myoC1 PE=4 SV=1	0	0	0	0.00	0.00	0.00
1688	4330	tr|B7GEM8|B7GEM8_PHATC	25.31	5	5	5	Carbamidomethylation; iTRAQ 4plex (K N-term)	140575	Predicted protein OS=Phaeodactylum tricornutum (strain CCAP 1055/1) GN=PHATRDRAFT_50602 PE=4 SV=1	0	0	0	0.00	0.00	0.00
3141	2110	tr|B7FZX3|B7FZX3_PHATC	25.29	3	2	2	Pyro-glu from E; iTRAQ 4plex (K N-term)	85296	Predicted protein OS=Phaeodactylum tricornutum (strain CCAP 1055/1) GN=PHATRDRAFT_46062 PE=4 SV=1	1.469	0.99	1	0.00	0.00	0.00
1731	1927	tr|B7GD85|B7GD85_PHATC	25.28	2	6	6	Carbamidomethylation; iTRAQ 4plex (K N-term)	244417	DNA polymerase (Fragment) OS=Phaeodactylum tricornutum (strain CCAP 1055/1) GN=PHATRDRAFT_52678 PE=3 SV=1	0	0	0	0.00	0.00	0.00
2049	21669	tr|B7GDU9|B7GDU9_PHATC	25.24	14	6	6	Carbamidomethylation; iTRAQ 4plex (K N-term)	56643	Protoporphyrinogen oxidase OS=Phaeodactylum tricornutum (strain CCAP 1055/1) GN=PPO PE=4 SV=1	1.353	1.13	1	0.00	0.00	0.00
3187	8308	tr|B7G3K9|B7G3K9_PHATC	25.19	2	1	1	iTRAQ 4plex (K N-term)	46386	COP9 SigNalosome subunit 2 (Fragment) OS=Phaeodactylum tricornutum (strain CCAP 1055/1) GN=CSN2 PE=4 SV=1	1.222	1.142	1	0.00	0.00	0.00
2128	3486	tr|B7FU75|B7FU75_PHATC	25.18	5	5	5	Oxidation (M); Pyro-glu from Q; iTRAQ 4plex (K N-term)	146196	Predicted protein OS=Phaeodactylum tricornutum (strain CCAP 1055/1) GN=PHATRDRAFT_44465 PE=4 SV=1	0	0	0	0.00	0.00	0.00
2278	17626	tr|B7FTF1|B7FTF1_PHATC	25.17	5	2	2	iTRAQ 4plex (K N-term)	42661	Predicted protein OS=Phaeodactylum tricornutum (strain CCAP 1055/1) GN=PHATRDRAFT_43774 PE=4 SV=1	0	0	0	0.00	0.00	0.00
2222	13248	tr|B7FPZ9|B7FPZ9_PHATC	25.12	3	2	1	iTRAQ 4plex (K N-term)	56435	Predicted protein OS=Phaeodactylum tricornutum (strain CCAP 1055/1) GN=PHATRDRAFT_42910 PE=4 SV=1	0	0	0	0.00	0.00	0.00
3379	2089	tr|B7G742|B7G742_PHATC	25.09	2	1	1	iTRAQ 4plex (K N-term)	73611	Predicted protein OS=Phaeodactylum tricornutum (strain CCAP 1055/1) GN=APC8 PE=4 SV=1	1.547	1.184	1	0.00	0.00	0.00
2830	2271	tr|B5Y517|B5Y517_PHATC	25.06	2	1	1	iTRAQ 4plex (K N-term)	38919	Predicted protein OS=Phaeodactylum tricornutum (strain CCAP 1055/1) GN=PHATR_44003 PE=4 SV=1	1.754	1.108	1	0.00	0.00	0.00
2361	8307	tr|B7GDD9|B7GDD9_PHATC	25.06	2	1	1	iTRAQ 4plex (K N-term)	57912	Predicted protein OS=Phaeodactylum tricornutum (strain CCAP 1055/1) GN=PHATRDRAFT_50229 PE=4 SV=1	0.957	0.822	1	0.00	0.00	0.00
3383	11790	tr|B7FY81|B7FY81_PHATC	25.03	4	1	1	iTRAQ 4plex (K N-term)	30918	Predicted protein OS=Phaeodactylum tricornutum (strain CCAP 1055/1) GN=SybD PE=4 SV=1	0.441	1.192	1	0.00	0.00	0.00
1978	4475	tr|B7S3N1|B7S3N1_PHATC	25.00	7	3	3	iTRAQ 4plex (K N-term)	73739	Predicted protein OS=Phaeodactylum tricornutum (strain CCAP 1055/1) GN=PHATRDRAFT_bd1569 PE=4 SV=1	0	0	0	0.00	0.00	0.00
1978	4476	tr|B7FZI9|B7FZI9_PHATC	25.00	6	3	3	iTRAQ 4plex (K N-term)	75877	Predicted protein OS=Phaeodactylum tricornutum (strain CCAP 1055/1) GN=PHATRDRAFT_45715 PE=4 SV=1	0	0	0	0.00	0.00	0.00
761	1180	tr|B7FYI2|B7FYI2_PHATC	24.89	4	4	4	Carbamidomethylation; iTRAQ 4plex (K N-term)	138542	Predicted protein OS=Phaeodactylum tricornutum (strain CCAP 1055/1) GN=PHATRDRAFT_45680 PE=4 SV=1	1.33	1.185	1	0.00	0.00	0.00
2327	6965	tr|B7G7W5|B7G7W5_PHATC	24.87	3	2	2	Oxidation (M); iTRAQ 4plex (K N-term)	94033	Predicted protein OS=Phaeodactylum tricornutum (strain CCAP 1055/1) GN=PHATRDRAFT_29702 PE=3 SV=1	0	0	0	0.00	0.00	0.00
2199	6061	tr|B7FP45|B7FP45_PHATC	24.84	12	2	2	Oxidation (M); iTRAQ 4plex (K N-term)	19524	Predicted protein (Fragment) OS=Phaeodactylum tricornutum (strain CCAP 1055/1) GN=PHATRDRAFT_5889 PE=4 SV=1	0.671	1.174	1	0.00	0.00	0.00
2129	24978	tr|B7G689|B7G689_PHATC	24.83	7	3	3	Carbamidomethylation; iTRAQ 4plex (K N-term)	38056	Predicted protein OS=Phaeodactylum tricornutum (strain CCAP 1055/1) GN=PHATRDRAFT_48179 PE=4 SV=1	0	0	0	0.00	0.00	0.00
1593	2666	tr|B7G5V1|B7G5V1_PHATC	24.78	3	2	2	iTRAQ 4plex (K N-term)	57513	Predicted protein OS=Phaeodactylum tricornutum (strain CCAP 1055/1) GN=PHATRDRAFT_48059 PE=4 SV=1	1.723	1.174	1	0.00	0.00	0.00
3376	12982	tr|B7FPM6|B7FPM6_PHATC	24.74	4	1	1	iTRAQ 4plex (K N-term)	35687	Predicted protein OS=Phaeodactylum tricornutum (strain CCAP 1055/1) GN=PHATRDRAFT_42809 PE=4 SV=1	0.752	0.789	1	0.00	0.00	0.00
3378	25918	tr|B7FVI0|B7FVI0_PHATC	24.72	1	1	1	iTRAQ 4plex (K N-term)	70036	Sumo-activating enzyme 2 OS=Phaeodactylum tricornutum (strain CCAP 1055/1) GN=SAE2 PE=4 SV=1	0.835	0.739	1	0.00	0.00	0.00
3382	5961	tr|B7G2P3|B7G2P3_PHATC	24.72	3	1	1	iTRAQ 4plex (K N-term)	30506	Predicted protein OS=Phaeodactylum tricornutum (strain CCAP 1055/1) GN=PHATRDRAFT_47157 PE=4 SV=1	1.283	1.061	1	0.00	0.00	0.00
3129	17123	tr|B5Y4T7|B5Y4T7_PHATC	24.64	5	2	2	Carbamidomethylation; iTRAQ 4plex (K N-term)	63262	Predicted protein OS=Phaeodactylum tricornutum (strain CCAP 1055/1) GN=PHATR_33266 PE=4 SV=1	2.045	1.114	1	0.00	0.00	0.00
2184	5841	tr|B7G3R3|B7G3R3_PHATC	24.61	7	3	3	iTRAQ 4plex (K N-term)	45698	Predicted protein OS=Phaeodactylum tricornutum (strain CCAP 1055/1) GN=PHATRDRAFT_47255 PE=4 SV=1	1.064	1.223	1	0.00	0.00	0.00
1833	3315	tr|B7FYG1|B7FYG1_PHATC	24.58	1	1	1	iTRAQ 4plex (K N-term)	123352	Ubiquitin-activating enzyme E1 protein 1 (Fragment) OS=Phaeodactylum tricornutum (strain CCAP 1055/1) GN=UBA1 PE=4 SV=1	0.472	0.913	1	0.00	0.00	0.00
3142	2327	tr|B7G120|B7G120_PHATC	24.58	4	2	2	Carbamidomethylation; iTRAQ 4plex (K N-term)	71027	Predicted protein (Fragment) OS=Phaeodactylum tricornutum (strain CCAP 1055/1) GN=PHATRDRAFT_46389 PE=4 SV=1	0	0	1	0.00	0.00	0.00
2132	16761	tr|B7GDB8|B7GDB8_PHATC	24.53	7	4	4	iTRAQ 4plex (K N-term)	35334	Predicted protein OS=Phaeodactylum tricornutum (strain CCAP 1055/1) GN=PHATRDRAFT_50212 PE=4 SV=1	0	0	0	0.00	0.00	0.00
2132	11735	tr|B7G6Q3|B7G6Q3_PHATC	24.53	4	2	2	iTRAQ 4plex (K N-term)	35210	Predicted protein OS=Phaeodactylum tricornutum (strain CCAP 1055/1) GN=PHATRDRAFT_48316 PE=4 SV=1	0	0	0	0.00	0.00	0.00
3384	17761	tr|B7G066|B7G066_PHATC	24.50	1	1	1		76379	Predicted protein OS=Phaeodactylum tricornutum (strain CCAP 1055/1) GN=PHATRDRAFT_46135 PE=4 SV=1	1.862	0.917	1	0.00	0.00	0.00
3387	1590	tr|B7GEM5|B7GEM5_PHATC	24.48	1	1	1		113381	Predicted protein OS=Phaeodactylum tricornutum (strain CCAP 1055/1) GN=PHATRDRAFT_50598 PE=3 SV=1	0.925	1.201	1	0.00	0.00	0.00
3381	25929	tr|B7FZK1|B7FZK1_PHATC	24.47	4	1	1		42063	Predicted protein OS=Phaeodactylum tricornutum (strain CCAP 1055/1) GN=PHATRDRAFT_45724 PE=4 SV=1	0	0	0	0.00	0.00	0.00
1794	13868	tr|B7FZ34|B7FZ34_PHATC	24.43	10	3	2	iTRAQ 4plex (K N-term)	45645	Predicted protein OS=Phaeodactylum tricornutum (strain CCAP 1055/1) GN=PHATRDRAFT_45901 PE=4 SV=1	0	0	0	0.00	0.00	0.00
2125	11617	tr|B7G7C1|B7G7C1_PHATC	24.41	3	4	4	Carbamidomethylation; iTRAQ 4plex (K N-term)	156679	Predicted protein OS=Phaeodactylum tricornutum (strain CCAP 1055/1) GN=PHATRDRAFT_38965 PE=4 SV=1	0	0	0	0.00	0.00	0.00
2363	3717	tr|B7G2S0|B7G2S0_PHATC	24.40	2	1	1	Carbamidomethylation; iTRAQ 4plex (K N-term)	68517	Predicted protein OS=Phaeodactylum tricornutum (strain CCAP 1055/1) GN=PHATRDRAFT_47180 PE=4 SV=1	1.395	1.083	1	0.00	0.00	0.00
3386	25942	tr|B7G227|B7G227_PHATC	24.37	4	1	1	iTRAQ 4plex (K N-term)	21162	Predicted protein OS=Phaeodactylum tricornutum (strain CCAP 1055/1) GN=PHATRDRAFT_37078 PE=4 SV=1	1.299	0.863	1	0.00	0.00	0.00
2126	1144	tr|B5Y4H3|B5Y4H3_PHATC	24.33	4	4	4	iTRAQ 4plex (K N-term)	108380	Predicted protein OS=Phaeodactylum tricornutum (strain CCAP 1055/1) GN=PHATR_43835 PE=4 SV=1	0	0	0	0.00	0.00	0.00
1765	3480	tr|B5Y5I5|B5Y5I5_PHATC	24.33	2	3	2	iTRAQ 4plex (K N-term)	111674	Predicted protein OS=Phaeodactylum tricornutum (strain CCAP 1055/1) GN=PHATR_25856 PE=3 SV=1	0	0	0	0.00	0.00	0.00
2174	11656	tr|B7FQ61|B7FQ61_PHATC	24.31	13	3	3	iTRAQ 4plex (K N-term)	34299	Predicted protein (Fragment) OS=Phaeodactylum tricornutum (strain CCAP 1055/1) GN=PHATRDRAFT_2761 PE=4 SV=1	1.18	1.31	1	0.00	0.00	0.00
3389	25958	tr|B7FSC0|B7FSC0_PHATC	24.00	2	1	1	iTRAQ 4plex (K N-term)	51126	Gamma-interferon-inducible lysosomal thiol reductase OS=Phaeodactylum tricornutum (strain CCAP 1055/1) GN=PHATRDRAFT_43470 PE=4 SV=1	0.582	0.539	1	0.00	0.00	0.00
3149	8043	tr|B7GD33|B7GD33_PHATC	23.87	3	2	2	iTRAQ 4plex (K N-term)	72585	Predicted protein OS=Phaeodactylum tricornutum (strain CCAP 1055/1) GN=PHATRDRAFT_50140 PE=4 SV=1	0.692	0.74	1	0.00	0.00	0.00
2267	25485	tr|B5Y3X8|B5Y3X8_PHATC	23.86	8	3	2	Oxidation (M); iTRAQ 4plex (K N-term)	46698	Predicted protein OS=Phaeodactylum tricornutum (strain CCAP 1055/1) GN=PHATR_46838 PE=4 SV=1	0	0	0	0.00	0.00	0.00
2228	1977	tr|B7GCI3|B7GCI3_PHATC	23.85	1	2	2	iTRAQ 4plex (K N-term)	67618	Predicted protein OS=Phaeodactylum tricornutum (strain CCAP 1055/1) GN=PHATRDRAFT_49982 PE=4 SV=1	0	0	0	0.00	0.00	0.00
1994	1141	tr|B7FYX5|B7FYX5_PHATC	23.83	3	5	5	iTRAQ 4plex (K N-term)	176220	Predicted protein OS=Phaeodactylum tricornutum (strain CCAP 1055/1) GN=PHATRDRAFT_45854 PE=4 SV=1	1.466	1.035	1	0.00	0.00	0.00
2086	11933	tr|B7GCN7|B7GCN7_PHATC	23.70	13	3	3	iTRAQ 4plex (K N-term)	30344	Predicted protein OS=Phaeodactylum tricornutum (strain CCAP 1055/1) GN=PHATRDRAFT_23672 PE=3 SV=1	0	0	0	0.00	0.00	0.00
1799	2267	tr|B7G5F3|B7G5F3_PHATC	23.70	2	3	3	iTRAQ 4plex (K N-term)	97069	Predicted protein OS=Phaeodactylum tricornutum (strain CCAP 1055/1) GN=PHATRDRAFT_47939 PE=4 SV=1	0.637	1.021	1	0.00	0.00	0.00
2946	5866	tr|B7FX42|B7FX42_PHATC	23.63	3	3	3	iTRAQ 4plex (K N-term)	99716	Predicted protein OS=Phaeodactylum tricornutum (strain CCAP 1055/1) GN=PHATRDRAFT_34936 PE=4 SV=1	0.814	1.125	1	0.00	0.00	0.00
3392	8081	tr|B7G727|B7G727_PHATC	23.52	2	1	1	iTRAQ 4plex (K N-term)	56553	Predicted protein OS=Phaeodactylum tricornutum (strain CCAP 1055/1) GN=PHATRDRAFT_48420 PE=4 SV=1	2.324	1.469	1	0.00	0.00	0.00
3196	25973	tr|B7GCU7|B7GCU7_PHATC	23.42	4	1	1	iTRAQ 4plex (K N-term)	26442	Predicted protein OS=Phaeodactylum tricornutum (strain CCAP 1055/1) GN=PHATRDRAFT_40942 PE=4 SV=1	1.329	1.067	1	0.00	0.00	0.00
2182	2456	tr|B5Y555|B5Y555_PHATC	23.41	5	3	3	iTRAQ 4plex (K N-term)	140285	Predicted protein OS=Phaeodactylum tricornutum (strain CCAP 1055/1) GN=PHATR_44037 PE=4 SV=1	0	0	0	0.00	0.00	0.00
1866	8096	tr|B7G220|B7G220_PHATC	23.41	3	2	2	Oxidation (M); iTRAQ 4plex (K N-term)	121701	DNA polymerase OS=Phaeodactylum tricornutum (strain CCAP 1055/1) GN=PHATRDRAFT_54677 PE=3 SV=1	0	0	0	0.00	0.00	0.00
3400	1604	tr|B7GES9|B7GES9_PHATC	23.31	1	1	1	iTRAQ 4plex (K N-term)	163552	Predicted protein OS=Phaeodactylum tricornutum (strain CCAP 1055/1) GN=PHATRDRAFT_50642 PE=4 SV=1	0.655	0.728	1	0.00	0.00	0.00
3400	1605	tr|B7G3N5|B7G3N5_PHATC	23.31	1	1	1	iTRAQ 4plex (K N-term)	163612	Predicted protein OS=Phaeodactylum tricornutum (strain CCAP 1055/1) GN=PHATRDRAFT_47520 PE=4 SV=1	0.655	0.728	1	0.00	0.00	0.00
2702	2139	tr|B7FQR6|B7FQR6_PHATC	23.29	6	4	4	iTRAQ 4plex (K N-term)	76441	Predicted protein OS=Phaeodactylum tricornutum (strain CCAP 1055/1) GN=PHATRDRAFT_32290 PE=4 SV=1	1.44	0.961	1	0.00	0.00	0.00
2696	4938	tr|B7FR71|B7FR71_PHATC	23.27	14	4	4	Carbamidomethylation; Oxidation (M); Pyro-glu from E; iTRAQ 4plex (K N-term)	36791	Predicted protein OS=Phaeodactylum tricornutum (strain CCAP 1055/1) GN=PHATRDRAFT_43271 PE=4 SV=1	1.271	1.075	1	0.00	0.00	0.00
3146	5227	tr|B7G0L9|B7G0L9_PHATC	23.23	4	2	2	iTRAQ 4plex (K N-term)	59012	Predicted protein (Fragment) OS=Phaeodactylum tricornutum (strain CCAP 1055/1) GN=PHATRDRAFT_12620 PE=3 SV=1	0.579	0.628	1	0.00	0.00	0.00
2149	7607	tr|B7FXS5|B7FXS5_PHATC	23.20	1	2	2	iTRAQ 4plex (K N-term)	148327	Predicted protein OS=Phaeodactylum tricornutum (strain CCAP 1055/1) GN=PHATRDRAFT_45463 PE=4 SV=1	0.779	0.931	1	0.00	0.00	0.00
3405	26027	tr|B7FVA0|B7FVA0_PHATC	23.19	2	1	1	Carbamidomethylation; iTRAQ 4plex (K N-term)	54511	Predicted protein OS=Phaeodactylum tricornutum (strain CCAP 1055/1) GN=PHATRDRAFT_45009 PE=4 SV=1	1.283	0.983	1	0.00	0.00	0.00
1555	2077	tr|B7G2T5|B7G2T5_PHATC	23.12	7	3	3	iTRAQ 4plex (K N-term)	66947	Predicted protein OS=Phaeodactylum tricornutum (strain CCAP 1055/1) GN=PHATRDRAFT_47192 PE=4 SV=1	0	0	1	0.00	0.00	0.00
2605	5610	tr|B7G4F0|B7G4F0_PHATC	23.11	20	6	6	Carbamidomethylation; iTRAQ 4plex (K N-term)	37359	Anthranilate phosphoribosyltransferase OS=Phaeodactylum tricornutum (strain CCAP 1055/1) GN=PHATRDRAFT_14230 PE=3 SV=1	1.248	0.92	1	0.00	0.00	0.00
3388	8088	tr|B7G4K8|B7G4K8_PHATC	23.06	1	1	1		96213	Predicted protein OS=Phaeodactylum tricornutum (strain CCAP 1055/1) GN=PHATRDRAFT_47698 PE=4 SV=1	0.488	0.826	1	0.00	0.00	0.00
2143	13519	tr|B7FY35|B7FY35_PHATC	23.02	5	3	2	iTRAQ 4plex (K N-term)	43117	Predicted protein OS=Phaeodactylum tricornutum (strain CCAP 1055/1) GN=PHATRDRAFT_45560 PE=3 SV=1	0	0	0	0.00	0.00	0.00
3401	26013	tr|B7GBZ3|B7GBZ3_PHATC	22.96	3	1	1	iTRAQ 4plex (K N-term)	33444	Predicted protein OS=Phaeodactylum tricornutum (strain CCAP 1055/1) GN=PHATRDRAFT_49807 PE=4 SV=1	0.953	1.214	1	0.00	0.00	0.00
3401	12042	tr|B7G5R8|B7G5R8_PHATC	22.96	3	1	1	iTRAQ 4plex (K N-term)	33474	Predicted protein OS=Phaeodactylum tricornutum (strain CCAP 1055/1) GN=PHATRDRAFT_48037 PE=4 SV=1	0.953	1.214	1	0.00	0.00	0.00
2959	27236	tr|B7G743|B7G743_PHATC	22.91	1	1	1	iTRAQ 4plex (K N-term)	66099	Nucleotide transporter 6 OS=Phaeodactylum tricornutum (strain CCAP 1055/1) GN=NTT6 PE=4 SV=1	1.314	1.133	1	0.00	0.00	0.00
2790	6947	tr|B7FVD4|B7FVD4_PHATC	22.91	4	4	4	Carbamidomethylation; iTRAQ 4plex (K N-term)	135668	DNA-directed RNA polymerase OS=Phaeodactylum tricornutum (strain CCAP 1055/1) GN=RNAP-II_2 PE=3 SV=1	0.679	1.062	1	0.00	0.00	0.00
3063	4491	tr|B7G411|B7G411_PHATC	22.83	1	1	1	iTRAQ 4plex (K N-term)	85206	Predicted protein OS=Phaeodactylum tricornutum (strain CCAP 1055/1) GN=PHATRDRAFT_47538 PE=4 SV=1	1.231	0.943	1	0.00	0.00	0.00
3157	2886	tr|B7FQZ5|B7FQZ5_PHATC	22.75	4	2	1	iTRAQ 4plex (K N-term)	51721	1-deoxy-d-xylulose-5-phosphate reductoisomerase OS=Phaeodactylum tricornutum (strain CCAP 1055/1) GN=DXR PE=3 SV=1	0	0	0	0.00	0.00	0.00
2863	1836	tr|B7G187|B7G187_PHATC	22.54	5	3	3	iTRAQ 4plex (K N-term)	60554	Predicted protein OS=Phaeodactylum tricornutum (strain CCAP 1055/1) GN=PHATRDRAFT_56588 PE=4 SV=1	0.888	0.448	1	0.00	0.00	0.00
3447	11335	tr|B7FPY9|B7FPY9_PHATC	22.47	1	1	1	iTRAQ 4plex (K N-term)	96871	Predicted protein OS=Phaeodactylum tricornutum (strain CCAP 1055/1) GN=PHATRDRAFT_42900 PE=4 SV=1	0.895	1.372	1	0.00	0.00	0.00
3404	7859	tr|B7G0U0|B7G0U0_PHATC	22.46	9	1	1		12594	Predicted protein OS=Phaeodactylum tricornutum (strain CCAP 1055/1) GN=PHATRDRAFT_36252 PE=4 SV=1	0.702	0.549	1	0.00	0.00	0.00
2279	12849	tr|B7G982|B7G982_PHATC	22.40	4	2	2	iTRAQ 4plex (K N-term)	72934	Predicted protein OS=Phaeodactylum tricornutum (strain CCAP 1055/1) GN=PHATRDRAFT_49021 PE=4 SV=1	1.293	1.297	1	0.00	0.00	0.00
2037	1522	tr|B5Y498|B5Y498_PHATC	22.27	8	5	5	Carbamidomethylation; Oxidation (M); iTRAQ 4plex (K N-term)	116197	Predicted protein OS=Phaeodactylum tricornutum (strain CCAP 1055/1) GN=PHATR_46939 PE=4 SV=1	0	0	0	0.00	0.00	0.00
2648	5968	tr|B5Y3L1|B5Y3L1_PHATC	22.25	5	6	6	iTRAQ 4plex (K N-term)	145936	Predicted protein OS=Phaeodactylum tricornutum (strain CCAP 1055/1) GN=PHATR_46726 PE=4 SV=1	0.65	1.108	1	0.00	0.00	0.00
2648	12902	tr|B5Y5H3|B5Y5H3_PHATC	22.25	1	1	1	iTRAQ 4plex (K N-term)	80667	Predicted protein OS=Phaeodactylum tricornutum (strain CCAP 1055/1) GN=PHATR_44141 PE=4 SV=1	0.65	1.108	1	0.00	0.00	0.00
3194	25968	tr|B7FWP3|B7FWP3_PHATC	22.23	5	1	1	iTRAQ 4plex (K N-term)	36512	Predicted protein OS=Phaeodactylum tricornutum (strain CCAP 1055/1) GN=PHATRDRAFT_45168 PE=4 SV=1	0	0	0	0.00	0.00	0.00
2815	2647	tr|B7GB75|B7GB75_PHATC	22.22	4	3	2	iTRAQ 4plex (K N-term)	99082	Predicted protein OS=Phaeodactylum tricornutum (strain CCAP 1055/1) GN=PHATRDRAFT_55073 PE=4 SV=1	0	0	0	0.00	0.00	0.00
2612	13855	tr|B7FZT6|B7FZT6_PHATC	22.21	7	6	6	iTRAQ 4plex (K N-term)	113543	Predicted protein OS=Phaeodactylum tricornutum (strain CCAP 1055/1) GN=PHATRDRAFT_46028 PE=4 SV=1	0.771	0.799	1	0.00	0.00	0.00
2612	13856	tr|B7FZU6|B7FZU6_PHATC	22.21	6	6	6	iTRAQ 4plex (K N-term)	117489	Predicted protein OS=Phaeodactylum tricornutum (strain CCAP 1055/1) GN=PHATRDRAFT_46038 PE=4 SV=1	0.771	0.799	1	0.00	0.00	0.00
3010	4569	tr|B5Y3L4|B5Y3L4_PHATC	22.20	3	2	2	Carbamidomethylation; iTRAQ 4plex (K N-term)	69216	Predicted protein OS=Phaeodactylum tricornutum (strain CCAP 1055/1) GN=PHATR_46729 PE=4 SV=1	1.019	0.773	1	0.00	0.00	0.00
2778	4888	tr|B7G4D4|B7G4D4_PHATC	22.19	6	3	3	Carbamidomethylation; iTRAQ 4plex (K N-term)	58048	COP9 SigNalosome subunit 1 OS=Phaeodactylum tricornutum (strain CCAP 1055/1) GN=CSN1 PE=4 SV=1	1.334	1.038	1	0.00	0.00	0.00
2679	6953	tr|B7G183|B7G183_PHATC	22.17	6	4	4	iTRAQ 4plex (K N-term)	115239	Predicted protein OS=Phaeodactylum tricornutum (strain CCAP 1055/1) GN=PHATRDRAFT_46440 PE=4 SV=1	0	0	0	0.00	0.00	0.00
3413	4128	tr|B7G6U8|B7G6U8_PHATC	21.97	3	1	1	Oxidation (M)	97829	Predicted protein OS=Phaeodactylum tricornutum (strain CCAP 1055/1) GN=PHATRDRAFT_48354 PE=4 SV=1	0	0	0	0.00	0.00	0.00
3175	988	tr|B7G684|B7G684_PHATC	21.91	2	2	2	Carbamidomethylation; iTRAQ 4plex (K N-term)	82066	Predicted protein OS=Phaeodactylum tricornutum (strain CCAP 1055/1) GN=PHATRDRAFT_48173 PE=4 SV=1	1.475	1.069	1	0.00	0.00	0.00
2370	2870	tr|B7FQT4|B7FQT4_PHATC	21.88	3	1	1	Carbamidomethylation; iTRAQ 4plex (K N-term)	25834	Predicted protein (Fragment) OS=Phaeodactylum tricornutum (strain CCAP 1055/1) GN=PHATRDRAFT_25000 PE=3 SV=1	0.883	1.244	1	0.00	0.00	0.00
3422	26169	tr|B7G248|B7G248_PHATC	21.80	1	1	1	iTRAQ 4plex (K N-term)	62382	Predicted protein OS=Phaeodactylum tricornutum (strain CCAP 1055/1) GN=PHATRDRAFT_47005 PE=4 SV=1	1.247	0.815	1	0.00	0.00	0.00
2515	6431	tr|B7FRJ3|B7FRJ3_PHATC	21.78	5	4	4	iTRAQ 4plex (K N-term)	117499	Predicted protein OS=Phaeodactylum tricornutum (strain CCAP 1055/1) GN=PHATRDRAFT_42512 PE=4 SV=1	1.096	1.224	1	0.00	0.00	0.00
3234	2795	tr|B7G9D6|B7G9D6_PHATC	21.65	1	1	1	Oxidation (M); iTRAQ 4plex (K N-term)	110578	Predicted protein (Fragment) OS=Phaeodactylum tricornutum (strain CCAP 1055/1) GN=PHATRDRAFT_49066 PE=4 SV=1	0	0	0	0.00	0.00	0.00
2779	2470	tr|B7FQQ3|B7FQQ3_PHATC	21.57	20	4	4	Carbamidomethylation; Oxidation (M); iTRAQ 4plex (K N-term)	34179	Predicted protein OS=Phaeodactylum tricornutum (strain CCAP 1055/1) GN=PHATRDRAFT_43124 PE=4 SV=1	1.274	0.955	1	0.00	0.00	0.00
2992	12435	tr|B7G3C3|B7G3C3_PHATC	21.56	7	2	2	Carbamidomethylation; Oxidation (M); iTRAQ 4plex (K N-term)	53617	Predicted protein OS=Phaeodactylum tricornutum (strain CCAP 1055/1) GN=PHATRDRAFT_47426 PE=4 SV=1	0.825	1.189	1	0.00	0.00	0.00
2610	6539	tr|B7FUF3|B7FUF3_PHATC	21.55	3	4	4	Oxidation (M); iTRAQ 4plex (K N-term)	146659	Predicted protein OS=Phaeodactylum tricornutum (strain CCAP 1055/1) GN=PHATRDRAFT_44532 PE=4 SV=1	0	0	0	0.00	0.00	0.00
3419	2163	tr|B7G1B6|B7G1B6_PHATC	21.50	3	1	1		47200	Predicted protein OS=Phaeodactylum tricornutum (strain CCAP 1055/1) GN=PHATRDRAFT_46464 PE=4 SV=1	1.55	1.095	1	0.00	0.00	0.00
3167	6462	tr|B7G772|B7G772_PHATC	21.46	4	2	2	iTRAQ 4plex (K N-term)	42734	Predicted protein OS=Phaeodactylum tricornutum (strain CCAP 1055/1) GN=PHATRDRAFT_48457 PE=4 SV=1	1.207	0.979	1	0.00	0.00	0.00
1735	3217	tr|B7FSB3|B7FSB3_PHATC	21.41	2	4	4	Oxidation (M); iTRAQ 4plex (K N-term)	321934	Predicted protein OS=Phaeodactylum tricornutum (strain CCAP 1055/1) GN=PHATRDRAFT_43464 PE=4 SV=1	0	0	0	0.00	0.00	0.00
2371	11250	tr|B7GCR6|B7GCR6_PHATC	21.32	2	1	1		54279	Homeobox protein OS=Phaeodactylum tricornutum (strain CCAP 1055/1) GN=PHATRDRAFT_50050 PE=4 SV=1	1.316	1.049	1	0.00	0.00	0.00
2972	6258	tr|B7GCI2|B7GCI2_PHATC	21.30	10	3	3	Oxidation (M); iTRAQ 4plex (K N-term)	35476	Predicted protein OS=Phaeodactylum tricornutum (strain CCAP 1055/1) GN=PHATRDRAFT_40822 PE=4 SV=1	1.305	0.964	1	0.00	0.00	0.00
1561	16461	tr|B7G6A7|B7G6A7_PHATC	21.29	4	3	3	iTRAQ 4plex (K N-term)	47843	Predicted protein OS=Phaeodactylum tricornutum (strain CCAP 1055/1) GN=PHATRDRAFT_48192 PE=4 SV=1	0.825	0.959	1	0.00	0.00	0.00
2993	1708	tr|B7GC56|B7GC56_PHATC	21.29	14	2	2		22844	Predicted protein OS=Phaeodactylum tricornutum (strain CCAP 1055/1) GN=PHATRDRAFT_40691 PE=4 SV=1	1.386	1.05	1	0.00	0.00	0.00
1815	5672	tr|B7G530|B7G530_PHATC	21.26	9	3	3	iTRAQ 4plex (K N-term)	37771	Predicted protein OS=Phaeodactylum tricornutum (strain CCAP 1055/1) GN=PHATRDRAFT_38149 PE=4 SV=1	1.179	1.339	1	0.00	0.00	0.00
3429	1875	tr|B7GEB6|B7GEB6_PHATC	21.20	3	1	1	Carbamidomethylation; iTRAQ 4plex (K N-term)	29509	Predicted protein OS=Phaeodactylum tricornutum (strain CCAP 1055/1) GN=PHATRDRAFT_41476 PE=4 SV=1	1.053	1.584	1	0.00	0.00	0.00
2980	11044	tr|B5Y431|B5Y431_PHATC	21.16	5	2	2	iTRAQ 4plex (K N-term)	105457	Predicted protein OS=Phaeodactylum tricornutum (strain CCAP 1055/1) GN=PHATR_46884 PE=4 SV=1	0	0	0	0.00	0.00	0.00
2999	2016	tr|B7G4H5|B7G4H5_PHATC	21.14	7	2	2	iTRAQ 4plex (K N-term)	29796	Predicted protein OS=Phaeodactylum tricornutum (strain CCAP 1055/1) GN=PHATRDRAFT_21829 PE=3 SV=1	1.529	0.988	1	0.00	0.00	0.00
1221	25606	tr|B7GBN0|B7GBN0_PHATC	21.07	4	2	2	Oxidation (M); iTRAQ 4plex (K N-term)	56079	Predicted protein OS=Phaeodactylum tricornutum (strain CCAP 1055/1) GN=PHATRDRAFT_49713 PE=4 SV=1	1.223	0.983	1	0.00	0.00	0.00
2276	4116	tr|B7GBX6|B7GBX6_PHATC	20.98	3	2	2	iTRAQ 4plex (K N-term)	49909	Predicted protein OS=Phaeodactylum tricornutum (strain CCAP 1055/1) GN=PHATRDRAFT_49794 PE=4 SV=1	0.58	0.519	1	0.00	0.00	0.00
3201	4676	tr|B7FPY2|B7FPY2_PHATC	20.91	2	1	1	Carbamidomethylation; iTRAQ 4plex (K N-term)	84374	Predicted protein OS=Phaeodactylum tricornutum (strain CCAP 1055/1) GN=PHATRDRAFT_42893 PE=3 SV=1	0.901	1.245	1	0.00	0.00	0.00
3427	6765	tr|B7FTE5|B7FTE5_PHATC	20.86	3	1	1	iTRAQ 4plex (K N-term)	28566	Predicted protein OS=Phaeodactylum tricornutum (strain CCAP 1055/1) GN=PHATRDRAFT_33060 PE=4 SV=1	1.357	0.991	1	0.00	0.00	0.00
2608	8872	tr|B7FXH2|B7FXH2_PHATC	20.85	10	5	5	Carbamidomethylation; Oxidation (M); iTRAQ 4plex (K N-term)	75603	Saccharopine dehydrogenase OS=Phaeodactylum tricornutum (strain CCAP 1055/1) GN=LKRSDH PE=4 SV=1	0.724	0.714	1	0.00	0.00	0.00
3062	26180	tr|B7GAK5|B7GAK5_PHATC	20.84	4	1	1		23292	Predicted protein OS=Phaeodactylum tricornutum (strain CCAP 1055/1) GN=PHATRDRAFT_40136 PE=4 SV=1	1.357	1.15	1	0.00	0.00	0.00
2373	22153	tr|B7FVU2|B7FVU2_PHATC	20.81	1	1	1	iTRAQ 4plex (K N-term)	45099	Predicted protein OS=Phaeodactylum tricornutum (strain CCAP 1055/1) GN=PHATRDRAFT_44838 PE=4 SV=1	0.531	0.837	1	0.00	0.00	0.00
2373	26207	tr|B7FVT7|B7FVT7_PHATC	20.81	1	1	1	iTRAQ 4plex (K N-term)	45026	Predicted protein OS=Phaeodactylum tricornutum (strain CCAP 1055/1) GN=PHATRDRAFT_44835 PE=4 SV=1	0.531	0.837	1	0.00	0.00	0.00
3397	17174	tr|B7G818|B7G818_PHATC	20.78	1	1	1	iTRAQ 4plex (K N-term)	180065	Predicted protein OS=Phaeodactylum tricornutum (strain CCAP 1055/1) GN=PHATRDRAFT_48666 PE=4 SV=1	0	0	0	0.00	0.00	0.00
2986	25566	tr|B5Y407|B5Y407_PHATC	20.76	5	2	2	iTRAQ 4plex (K N-term)	29345	Predicted protein OS=Phaeodactylum tricornutum (strain CCAP 1055/1) GN=SytB PE=4 SV=1	0.794	0.923	1	0.00	0.00	0.00
3055	6044	tr|B7FS62|B7FS62_PHATC	20.76	5	2	1	iTRAQ 4plex (K N-term)	38412	Predicted protein OS=Phaeodactylum tricornutum (strain CCAP 1055/1) GN=PHATRDRAFT_43417 PE=4 SV=1	0	0	0	0.00	0.00	0.00
2017	4593	tr|B7GB18|B7GB18_PHATC	20.67	5	4	4	iTRAQ 4plex (K N-term)	106099	Predicted protein OS=Phaeodactylum tricornutum (strain CCAP 1055/1) GN=PHATRDRAFT_49563 PE=4 SV=1	1.512	1.2	1	0.00	0.00	0.00
2998	7343	tr|B7G484|B7G484_PHATC	20.59	1	2	2	iTRAQ 4plex (K N-term)	174279	Predicted protein OS=Phaeodactylum tricornutum (strain CCAP 1055/1) GN=PHATRDRAFT_47598 PE=4 SV=1	0.68	0.655	1	0.00	0.00	0.00
2552	8923	tr|B7G7D0|B7G7D0_PHATC	20.52	2	4	3	Carbamidomethylation; iTRAQ 4plex (K N-term)	194494	Predicted protein OS=Phaeodactylum tricornutum (strain CCAP 1055/1) GN=PHATRDRAFT_48497 PE=4 SV=1	1.399	1.07	1	0.00	0.00	0.00
2687	2374	tr|B7G8L0|B7G8L0_PHATC	20.52	8	3	3	Carbamidomethylation; iTRAQ 4plex (K N-term)	40163	Predicted protein OS=Phaeodactylum tricornutum (strain CCAP 1055/1) GN=PHATRDRAFT_39419 PE=4 SV=1	0	0	1	0.00	0.00	0.00
2685	7372	tr|B7FT17|B7FT17_PHATC	20.52	10	5	5	Oxidation (M); iTRAQ 4plex (K N-term)	73952	Predicted protein OS=Phaeodactylum tricornutum (strain CCAP 1055/1) GN=PHATRDRAFT_43664 PE=4 SV=1	1.383	0.938	1	0.00	0.00	0.00
3428	26192	tr|B7FWU8|B7FWU8_PHATC	20.48	3	1	1	Carbamidomethylation; iTRAQ 4plex (K N-term)	42555	Predicted protein OS=Phaeodactylum tricornutum (strain CCAP 1055/1) GN=PHATRDRAFT_45211 PE=4 SV=1	1.343	1.014	1	0.00	0.00	0.00
3440	1978	tr|B5Y502|B5Y502_PHATC	20.48	4	1	1	iTRAQ 4plex (K N-term)	24398	Ribosomal protein L15 OS=Phaeodactylum tricornutum (strain CCAP 1055/1) GN=PHATR_25714 PE=3 SV=1	1.615	1.11	1	0.00	0.00	0.00
2640	3654	tr|B7G6Z3|B7G6Z3_PHATC	20.47	6	4	4	Carbamidomethylation; iTRAQ 4plex (K N-term)	70084	Predicted protein OS=Phaeodactylum tricornutum (strain CCAP 1055/1) GN=PHATRDRAFT_48393 PE=4 SV=1	0.78	1.462	1	0.00	0.00	0.00
3184	12519	tr|B7FXP4|B7FXP4_PHATC	20.47	4	2	2	iTRAQ 4plex (K N-term)	49997	Predicted protein OS=Phaeodactylum tricornutum (strain CCAP 1055/1) GN=PHATRDRAFT_45439 PE=4 SV=1	0.837	1.201	1	0.00	0.00	0.00
3426	11849	tr|B7FRS2|B7FRS2_PHATC	20.46	4	1	1		35917	Predicted protein (Fragment) OS=Phaeodactylum tricornutum (strain CCAP 1055/1) GN=PHATRDRAFT_9860 PE=4 SV=1	1.101	1.511	1	0.00	0.00	0.00
2397	1895	tr|B7FW23|B7FW23_PHATC	20.29	7	12	12	Carbamidomethylation; Oxidation (M); iTRAQ 4plex (K N-term)	220420	Predicted protein OS=Phaeodactylum tricornutum (strain CCAP 1055/1) GN=PHATRDRAFT_44901 PE=4 SV=1	0	0	0	0.00	0.00	0.00
3029	5791	tr|B7FUW8|B7FUW8_PHATC	20.26	6	2	2	iTRAQ 4plex (K N-term)	36570	Kinesin family-like protein (Fragment) OS=Phaeodactylum tricornutum (strain CCAP 1055/1) GN=Pt-KIF2 PE=3 SV=1	1.249	1.155	1	0.00	0.00	0.00
3434	3456	tr|B7FX78|B7FX78_PHATC	20.23	3	1	1	iTRAQ 4plex (K N-term)	36492	Predicted protein OS=Phaeodactylum tricornutum (strain CCAP 1055/1) GN=PHATRDRAFT_34974 PE=4 SV=1	1.326	0.934	1	0.00	0.00	0.00
2105	4713	tr|B7G3W1|B7G3W1_PHATC	20.22	3	2	1	Carbamidomethylation; Oxidation (M); iTRAQ 4plex (K N-term)	54055	Predicted protein OS=Phaeodactylum tricornutum (strain CCAP 1055/1) GN=PHATRDRAFT_47291 PE=4 SV=1	1.37	1.064	1	0.00	0.00	0.00
3435	6608	tr|B5Y4D7|B5Y4D7_PHATC	20.22	3	1	1		42342	Predicted protein OS=Phaeodactylum tricornutum (strain CCAP 1055/1) GN=PHATR_43807 PE=4 SV=1	0.843	0.729	1	0.00	0.00	0.00
3441	18016	tr|B7G069|B7G069_PHATC	20.08	1	1	1	iTRAQ 4plex (K N-term)	58663	Predicted protein OS=Phaeodactylum tricornutum (strain CCAP 1055/1) GN=PHATRDRAFT_46138 PE=4 SV=1	1.378	1.261	1	0.00	0.00	0.00
2735	3435	tr|B7FV79|B7FV79_PHATC	20.06	5	3	3	iTRAQ 4plex (K N-term)	97063	Predicted protein OS=Phaeodactylum tricornutum (strain CCAP 1055/1) GN=PHATRDRAFT_44997 PE=4 SV=1	0	1.154	1	0.00	0.00	0.00
2978	2080	tr|B7FVH2|B7FVH2_PHATC	20.05	9	3	3	Carbamidomethylation; iTRAQ 4plex (K N-term)	42392	Predicted protein OS=Phaeodactylum tricornutum (strain CCAP 1055/1) GN=PHATRDRAFT_34241 PE=4 SV=1	0	0	0	0.00	0.00	0.00
2820	2455	tr|B7GD90|B7GD90_PHATC	20.03	14	3	3	iTRAQ 4plex (K N-term)	27726	Predicted protein OS=Phaeodactylum tricornutum (strain CCAP 1055/1) GN=PHATRDRAFT_23833 PE=4 SV=1	0	0	0	0.00	0.00	0.00
3261	4101	tr|B7FVW2|B7FVW2_PHATC	20.02	6	1	1	Carbamidomethylation; iTRAQ 4plex (K N-term)	27426	Predicted protein OS=Phaeodactylum tricornutum (strain CCAP 1055/1) GN=PHATRDRAFT_44851 PE=4 SV=1	1.298	1.047	1	0.00	0.00	0.00
2798	13227	tr|B7G946|B7G946_PHATC	20.00	4	3	3	iTRAQ 4plex (K N-term)	118845	Predicted protein OS=Phaeodactylum tricornutum (strain CCAP 1055/1) GN=PHATRDRAFT_39605 PE=4 SV=1	0	0	0	0.00	0.00	0.00
2378	7915	tr|B7G564|B7G564_PHATC	19.99	1	1	1		75865	Predicted protein OS=Phaeodactylum tricornutum (strain CCAP 1055/1) GN=PHATRDRAFT_38186 PE=4 SV=1	0	0	0	0.00	0.00	0.00
1876	4253	tr|B5Y5E2|B5Y5E2_PHATC	19.98	2	1	1	iTRAQ 4plex (K N-term)	60415	Dolichyl pyrophosphate Glc1Man9GlcNAc2 alpha-1 3-glucosyltransferase OS=Phaeodactylum tricornutum (strain CCAP 1055/1) GN=PHATR_44117 PE=4 SV=1	0	0	0	0.00	0.00	0.00
2614	6201	tr|B7FP14|B7FP14_PHATC	19.93	3	5	5	iTRAQ 4plex (K N-term)	136772	Predicted protein OS=Phaeodactylum tricornutum (strain CCAP 1055/1) GN=PHATRDRAFT_42643 PE=4 SV=1	0	0	0	0.00	0.00	0.00
1365	2498	tr|B7G8W2|B7G8W2_PHATC	19.85	2	1	1	iTRAQ 4plex (K N-term)	72246	Arginyl-tRNA--protein transferase 1 OS=Phaeodactylum tricornutum (strain CCAP 1055/1) GN=PHATRDRAFT_48924 PE=3 SV=1	0	0	0	0.00	0.00	0.00
2431	2050	tr|B7G086|B7G086_PHATC	19.85	8	6	6	Oxidation (M); iTRAQ 4plex (K N-term)	78044	Predicted protein OS=Phaeodactylum tricornutum (strain CCAP 1055/1) GN=PHATRDRAFT_46154 PE=4 SV=1	0	0	0	0.00	0.00	0.00
3059	8426	tr|B7G2X8|B7G2X8_PHATC	19.81	1	1	1	iTRAQ 4plex (K N-term)	73772	Predicted protein OS=Phaeodactylum tricornutum (strain CCAP 1055/1) GN=PHATRDRAFT_47233 PE=4 SV=1	0	0	0	0.00	0.00	0.00
3208	8808	tr|B7G8Z1|B7G8Z1_PHATC	19.77	4	2	2	iTRAQ 4plex (K N-term)	39340	Glycylpeptide N-tetradecanoyltransferase OS=Phaeodactylum tricornutum (strain CCAP 1055/1) GN=PHATRDRAFT_48947 PE=3 SV=1	0	0	0	0.00	0.00	0.00
3455	6442	tr|B7FZ60|B7FZ60_PHATC	19.77	4	1	1	iTRAQ 4plex (K N-term)	57782	Predicted protein OS=Phaeodactylum tricornutum (strain CCAP 1055/1) GN=PHATRDRAFT_35753 PE=4 SV=1	0	0	0	0.00	0.00	0.00
2226	26344	tr|B7GDJ5|B7GDJ5_PHATC	19.76	5	1	1	iTRAQ 4plex (K N-term)	21583	Predicted protein (Fragment) OS=Phaeodactylum tricornutum (strain CCAP 1055/1) GN=PHATRDRAFT_16693 PE=4 SV=1	0	0	0	0.00	0.00	0.00
2133	1267	tr|B7FZZ6|B7FZZ6_PHATC	19.76	3	4	4	Oxidation (M); iTRAQ 4plex (K N-term)	153831	Predicted protein OS=Phaeodactylum tricornutum (strain CCAP 1055/1) GN=PHATRDRAFT_46080 PE=4 SV=1	0	0	0	0.00	0.00	0.00
3008	12743	tr|B7FS37|B7FS37_PHATC	19.75	19	2	2	iTRAQ 4plex (K N-term)	14387	Predicted protein (Fragment) OS=Phaeodactylum tricornutum (strain CCAP 1055/1) GN=PHATRDRAFT_10148 PE=4 SV=1	0	0	0	0.00	0.00	0.00
3474	3468	tr|B7GD37|B7GD37_PHATC	19.73	3	1	1	iTRAQ 4plex (K N-term)	24553	Predicted protein (Fragment) OS=Phaeodactylum tricornutum (strain CCAP 1055/1) GN=PHATRDRAFT_3366 PE=4 SV=1	0	0	0	0.00	0.00	0.00
3198	21168	tr|B7G893|B7G893_PHATC	19.72	5	2	2	Oxidation (M); iTRAQ 4plex (K N-term)	40495	Predicted protein OS=Phaeodactylum tricornutum (strain CCAP 1055/1) GN=PHATRDRAFT_48754 PE=4 SV=1	0	0	0	0.00	0.00	0.00
3281	3330	tr|B7G012|B7G012_PHATC	19.63	2	1	1	iTRAQ 4plex (K N-term)	34224	Predicted protein OS=Phaeodactylum tricornutum (strain CCAP 1055/1) GN=PHATRDRAFT_35973 PE=4 SV=1	0	0	0	0.00	0.00	0.00
3444	26290	tr|B7FQ77|B7FQ77_PHATC	19.62	3	1	1	iTRAQ 4plex (K N-term)	22612	Predicted protein OS=Phaeodactylum tricornutum (strain CCAP 1055/1) GN=PHATRDRAFT_42977 PE=4 SV=1	0	0	0	0.00	0.00	0.00
3076	26287	tr|B7FV92|B7FV92_PHATC	19.56	6	1	1	iTRAQ 4plex (K N-term)	17860	Predicted protein OS=Phaeodactylum tricornutum (strain CCAP 1055/1) GN=PHATRDRAFT_45006 PE=4 SV=1	0	0	0	0.00	0.00	0.00
2407	3679	tr|B7FQD8|B7FQD8_PHATC	19.54	7	11	11	Carbamidomethylation; Oxidation (M); iTRAQ 4plex (K N-term)	220309	Predicted protein (Fragment) OS=Phaeodactylum tricornutum (strain CCAP 1055/1) GN=PHATRDRAFT_43029 PE=4 SV=1	0	0	0	0.00	0.00	0.00
3026	20479	tr|B7FX08|B7FX08_PHATC	19.54	4	2	2	Carbamidomethylation; iTRAQ 4plex (K N-term)	97853	Predicted protein OS=Phaeodactylum tricornutum (strain CCAP 1055/1) GN=PHATRDRAFT_45254 PE=4 SV=1	0	0	0	0.00	0.00	0.00
1490	3102	tr|B7FRQ4|B7FRQ4_PHATC	19.51	6	4	4	Oxidation (M); iTRAQ 4plex (K N-term)	70308	Predicted protein OS=Phaeodactylum tricornutum (strain CCAP 1055/1) GN=PHATRDRAFT_42560 PE=4 SV=1	0	0	0	0.00	0.00	0.00
2866	11856	A0T0J5|RR5_PHATC	19.48	11	2	2	iTRAQ 4plex (K N-term)	18733	30S ribosomal protein S5 chloroplastic OS=Phaeodactylum tricornutum (strain CCAP 1055/1) GN=rps5 PE=3 SV=1	0	0	0	0.00	0.00	0.00
2624	4521	tr|B7G068|B7G068_PHATC	19.44	5	6	6	Carbamidomethylation; iTRAQ 4plex (K N-term)	134811	Bifunctional trehalose-6-phosphate synthase OS=Phaeodactylum tricornutum (strain CCAP 1055/1) GN=TPS1 PE=4 SV=1	0	0	0	0.00	0.00	0.00
1827	4374	tr|B7FQ46|B7FQ46_PHATC	19.43	4	3	3	Carbamidomethylation; iTRAQ 4plex (K N-term)	112759	Predicted protein OS=Phaeodactylum tricornutum (strain CCAP 1055/1) GN=PHATRDRAFT_42951 PE=4 SV=1	0	0	0	0.00	0.00	0.00
1827	4282	tr|B5Y507|B5Y507_PHATC	19.43	2	2	2	iTRAQ 4plex (K N-term)	103566	Predicted protein OS=Phaeodactylum tricornutum (strain CCAP 1055/1) GN=PHATR_43994 PE=4 SV=1	0	0	0	0.00	0.00	0.00
3090	13850	tr|B7GDK6|B7GDK6_PHATC	19.37	4	2	1	iTRAQ 4plex (K N-term)	59762	Predicted protein OS=Phaeodactylum tricornutum (strain CCAP 1055/1) GN=PHATRDRAFT_50288 PE=4 SV=1	0	0	0	0.00	0.00	0.00
2496	12297	tr|B7FVW7|B7FVW7_PHATC	19.37	9	7	7	Carbamidomethylation; iTRAQ 4plex (K N-term)	98913	Predicted protein (Fragment) OS=Phaeodactylum tricornutum (strain CCAP 1055/1) GN=myoA4 PE=4 SV=1	0	0	0	0.00	0.00	0.00
3069	13770	tr|B7G7F3|B7G7F3_PHATC	19.36	1	1	1		69568	Predicted protein OS=Phaeodactylum tricornutum (strain CCAP 1055/1) GN=PHATRDRAFT_48701 PE=4 SV=1	0	0	0	0.00	0.00	0.00
3445	2523	tr|B7FTZ9|B7FTZ9_PHATC	19.30	4	1	1	iTRAQ 4plex (K N-term)	45537	Predicted protein OS=Phaeodactylum tricornutum (strain CCAP 1055/1) GN=PHATRDRAFT_26077 PE=4 SV=1	0	0	0	0.00	0.00	0.00
2291	2331	tr|B7G8H8|B7G8H8_PHATC	19.28	3	2	1	iTRAQ 4plex (K N-term)	52154	Predicted protein OS=Phaeodactylum tricornutum (strain CCAP 1055/1) GN=PHATRDRAFT_42247 PE=3 SV=1	0	0	0	0.00	0.00	0.00
3488	26524	tr|B7FT51|B7FT51_PHATC	19.20	3	1	1	iTRAQ 4plex (K N-term)	25339	Predicted protein (Fragment) OS=Phaeodactylum tricornutum (strain CCAP 1055/1) GN=PHATRDRAFT_2738 PE=4 SV=1	0	0	0	0.00	0.00	0.00
2153	12893	tr|B7G5L1|B7G5L1_PHATC	19.17	2	2	2	iTRAQ 4plex (K N-term)	91823	Predicted protein OS=Phaeodactylum tricornutum (strain CCAP 1055/1) GN=PHATRDRAFT_47987 PE=4 SV=1	0	0	0	0.00	0.00	0.00
2814	25162	tr|B7G1F7|B7G1F7_PHATC	19.17	9	3	3	iTRAQ 4plex (K N-term)	41334	Predicted protein OS=Phaeodactylum tricornutum (strain CCAP 1055/1) GN=PHATRDRAFT_36468 PE=4 SV=1	0	0	0	0.00	0.00	0.00
2024	1061	tr|B7FQ52|B7FQ52_PHATC	19.16	9	4	4	Oxidation (M); iTRAQ 4plex (K N-term)	61656	Predicted protein OS=Phaeodactylum tricornutum (strain CCAP 1055/1) GN=PHATRDRAFT_42956 PE=4 SV=1	0	0	0	0.00	0.00	0.00
3003	7382	tr|B7FSY2|B7FSY2_PHATC	19.16	5	2	2	Carbamidomethylation; iTRAQ 4plex (K N-term)	40473	Predicted protein (Fragment) OS=Phaeodactylum tricornutum (strain CCAP 1055/1) GN=PHATRDRAFT_25422 PE=4 SV=1	0	0	0	0.00	0.00	0.00
3446	4716	tr|B7GBA8|B7GBA8_PHATC	19.14	3	1	1	Carbamidomethylation; iTRAQ 4plex (K N-term)	58379	Predicted protein OS=Phaeodactylum tricornutum (strain CCAP 1055/1) GN=PHATRDRAFT_49637 PE=4 SV=1	0	0	0	0.00	0.00	0.00
3248	26251	tr|B7G2L9|B7G2L9_PHATC	19.13	2	1	1	iTRAQ 4plex (K N-term)	40526	Predicted protein OS=Phaeodactylum tricornutum (strain CCAP 1055/1) GN=PHATRDRAFT_37272 PE=4 SV=1	0	0	0	0.00	0.00	0.00
2698	25002	tr|B7GAD1|B7GAD1_PHATC	19.11	7	4	4	Carbamidomethylation; iTRAQ 4plex (K N-term)	100082	Predicted protein (Fragment) OS=Phaeodactylum tricornutum (strain CCAP 1055/1) GN=PHATRDRAFT_49367 PE=4 SV=1	0	0	0	0.00	0.00	0.00
2762	4731	tr|B7G428|B7G428_PHATC	19.07	3	1	1	iTRAQ 4plex (K N-term)	49178	Protein kinase (Fragment) OS=Phaeodactylum tricornutum (strain CCAP 1055/1) GN=PHATRDRAFT_54760 PE=4 SV=1	0	0	0	0.00	0.00	0.00
3015	7098	tr|B7FZM4|B7FZM4_PHATC	19.05	12	2	1	iTRAQ 4plex (K N-term)	13828	Predicted protein OS=Phaeodactylum tricornutum (strain CCAP 1055/1) GN=PHATRDRAFT_12355 PE=4 SV=1	0	0	0	0.00	0.00	0.00
3015	25902	tr|B7FZM1|B7FZM1_PHATC	19.05	25	2	2	iTRAQ 4plex (K N-term)	8283	Predicted protein (Fragment) OS=Phaeodactylum tricornutum (strain CCAP 1055/1) GN=PHATRDRAFT_12354 PE=4 SV=1	0	0	0	0.00	0.00	0.00
3169	6131	tr|B7FPG1|B7FPG1_PHATC	19.03	3	2	2	iTRAQ 4plex (K N-term)	78877	Predicted protein OS=Phaeodactylum tricornutum (strain CCAP 1055/1) GN=PHATRDRAFT_42762 PE=4 SV=1	0	0	0	0.00	0.00	0.00
2456	2072	tr|B7FWB8|B7FWB8_PHATC	19.03	9	4	4	iTRAQ 4plex (K N-term)	70487	Predicted protein OS=Phaeodactylum tricornutum (strain CCAP 1055/1) GN=PHATRDRAFT_45057 PE=4 SV=1	0	0	0	0.00	0.00	0.00
2513	6111	tr|B7FU82|B7FU82_PHATC	19.01	5	5	5	iTRAQ 4plex (K N-term)	163331	Predicted protein OS=Phaeodactylum tricornutum (strain CCAP 1055/1) GN=PHATRDRAFT_44469 PE=4 SV=1	0	0	0	0.00	0.00	0.00
3186	2539	tr|B7FZZ7|B7FZZ7_PHATC	18.99	5	2	2	Pyro-glu from E; iTRAQ 4plex (K N-term)	47783	Predicted protein OS=Phaeodactylum tricornutum (strain CCAP 1055/1) GN=PHATRDRAFT_35958 PE=4 SV=1	0	0	0	0.00	0.00	0.00
2155	2957	tr|B7G420|B7G420_PHATC	18.92	7	2	2	Oxidation (M); iTRAQ 4plex (K N-term)	38620	Predicted protein OS=Phaeodactylum tricornutum (strain CCAP 1055/1) GN=PHATRDRAFT_47547 PE=4 SV=1	0	0	0	0.00	0.00	0.00
3437	20459	tr|B7FU83|B7FU83_PHATC	18.92	2	1	1		61948	Translation initiation factor IF-2 OS=Phaeodactylum tricornutum (strain CCAP 1055/1) GN=PHATRDRAFT_10835 PE=3 SV=1	0	0	0	0.00	0.00	0.00
3476	26451	tr|B7FQ97|B7FQ97_PHATC	18.92	2	1	1	iTRAQ 4plex (K N-term)	49661	Sad1 and UNC84 domain containing OS=Phaeodactylum tricornutum (strain CCAP 1055/1) GN=UNC84/SAD1 PE=4 SV=1	0	0	0	0.00	0.00	0.00
3079	11996	tr|B7G0S0|B7G0S0_PHATC	18.91	2	1	1	iTRAQ 4plex (K N-term)	57638	Predicted protein OS=Phaeodactylum tricornutum (strain CCAP 1055/1) GN=PHATRDRAFT_46301 PE=4 SV=1	0	0	0	0.00	0.00	0.00
3236	26185	tr|B7GB01|B7GB01_PHATC	18.90	6	2	2	Carbamidomethylation; Oxidation (M); iTRAQ 4plex (K N-term)	39735	Predicted protein OS=Phaeodactylum tricornutum (strain CCAP 1055/1) GN=PHATRDRAFT_40282 PE=4 SV=1	0	0	0	0.00	0.00	0.00
3452	13312	tr|B7FPN8|B7FPN8_PHATC	18.89	2	1	1		46869	Predicted protein OS=Phaeodactylum tricornutum (strain CCAP 1055/1) GN=PHATRDRAFT_42820 PE=4 SV=1	0	0	0	0.00	0.00	0.00
2461	7384	tr|B5Y3L8|B5Y3L8_PHATC	18.89	3	4	4	iTRAQ 4plex (K N-term)	100170	Predicted protein OS=Phaeodactylum tricornutum (strain CCAP 1055/1) GN=PHATR_46734 PE=4 SV=1	0	0	0	0.00	0.00	0.00
2942	7380	tr|B7GCD9|B7GCD9_PHATC	18.88	9	3	3	Carbamidomethylation; iTRAQ 4plex (K N-term)	50677	Predicted protein OS=Phaeodactylum tricornutum (strain CCAP 1055/1) GN=PHATRDRAFT_49942 PE=4 SV=1	0	0	0	0.00	0.00	0.00
2225	3272	tr|B7G3A7|B7G3A7_PHATC	18.87	3	1	1	iTRAQ 4plex (K N-term)	24402	Predicted protein (Fragment) OS=Phaeodactylum tricornutum (strain CCAP 1055/1) GN=PHATRDRAFT_14090 PE=4 SV=1	0	0	0	0.00	0.00	0.00
1867	1997	tr|B7FQ06|B7FQ06_PHATC	18.86	4	2	2	iTRAQ 4plex (K N-term)	80828	Predicted protein OS=Phaeodactylum tricornutum (strain CCAP 1055/1) GN=PHATRDRAFT_24775 PE=4 SV=1	0	0	0	0.00	0.00	0.00
3465	2422	tr|B7FS21|B7FS21_PHATC	18.81	1	1	1	iTRAQ 4plex (K N-term)	63795	Predicted protein OS=Phaeodactylum tricornutum (strain CCAP 1055/1) GN=PHATRDRAFT_56626 PE=4 SV=1	0	0	0	0.00	0.00	0.00
3438	7331	tr|B7FRF6|B7FRF6_PHATC	18.77	3	1	1		37500	Predicted protein OS=Phaeodactylum tricornutum (strain CCAP 1055/1) GN=PHATRDRAFT_42477 PE=4 SV=1	0	0	0	0.00	0.00	0.00
3179	1972	tr|B7FWG8|B7FWG8_PHATC	18.75	6	2	2	iTRAQ 4plex (K N-term)	73155	Predicted protein OS=Phaeodactylum tricornutum (strain CCAP 1055/1) GN=PHATRDRAFT_34712 PE=4 SV=1	0	0	0	0.00	0.00	0.00
1987	8167	tr|B7G4N8|B7G4N8_PHATC	18.75	8	4	4	Oxidation (M); iTRAQ 4plex (K N-term)	72742	Predicted protein OS=Phaeodactylum tricornutum (strain CCAP 1055/1) GN=PHATRDRAFT_47724 PE=4 SV=1	0	0	0	0.00	0.00	0.00
2803	1599	tr|B7GAL3|B7GAL3_PHATC	18.75	5	4	4	iTRAQ 4plex (K N-term)	113560	Predicted protein OS=Phaeodactylum tricornutum (strain CCAP 1055/1) GN=PHATRDRAFT_49441 PE=4 SV=1	0	0	0	0.00	0.00	0.00
2537	4027	tr|B7FTX5|B7FTX5_PHATC	18.73	22	7	7	Oxidation (M); Pyro-glu from E; iTRAQ 4plex (K N-term)	33042	Predicted protein OS=Phaeodactylum tricornutum (strain CCAP 1055/1) GN=PHATRDRAFT_44386 PE=4 SV=1	0	0	0	0.00	0.00	0.00
3478	6312	tr|B7FTV9|B7FTV9_PHATC	18.73	2	1	1	iTRAQ 4plex (K N-term)	50658	Predicted protein OS=Phaeodactylum tricornutum (strain CCAP 1055/1) GN=PHATRDRAFT_44369 PE=4 SV=1	0	0	0	0.00	0.00	0.00
3289	13192	tr|B7FUG2|B7FUG2_PHATC	18.71	3	1	1	iTRAQ 4plex (K N-term)	36845	Malonyl-coa decarboxylase (Fragment) OS=Phaeodactylum tricornutum (strain CCAP 1055/1) GN=PHATRDRAFT_10799 PE=4 SV=1	0	0	0	0.00	0.00	0.00
3439	21152	tr|B7G9B2|B7G9B2_PHATC	18.70	2	1	1	iTRAQ 4plex (K N-term)	38525	Cell surface protein (Fragment) OS=Phaeodactylum tricornutum (strain CCAP 1055/1) GN=PHATRDRAFT_52498 PE=4 SV=1	0	0	0	0.00	0.00	0.00
2145	16873	tr|B7GE09|B7GE09_PHATC	18.67	9	3	3	Carbamidomethylation; iTRAQ 4plex (K N-term)	47913	Predicted protein (Fragment) OS=Phaeodactylum tricornutum (strain CCAP 1055/1) GN=PHATRDRAFT_2171 PE=4 SV=1	0	0	0	0.00	0.00	0.00
2145	16849	tr|B7G1P4|B7G1P4_PHATC	18.67	2	1	1	iTRAQ 4plex (K N-term)	30424	Predicted protein OS=Phaeodactylum tricornutum (strain CCAP 1055/1) GN=PHATRDRAFT_46571 PE=4 SV=1	0	0	0	0.00	0.00	0.00
3144	16459	tr|B5Y5T0|B5Y5T0_PHATC	18.64	9	2	2	iTRAQ 4plex (K N-term)	19961	Predicted protein OS=Phaeodactylum tricornutum (strain CCAP 1055/1) GN=PHATR_33616 PE=4 SV=1	0	0	0	0.00	0.00	0.00
2531	21665	tr|B7G4W5|B7G4W5_PHATC	18.61	3	3	3	Oxidation (M); iTRAQ 4plex (K N-term)	143125	Predicted protein OS=Phaeodactylum tricornutum (strain CCAP 1055/1) GN=PHATRDRAFT_47784 PE=4 SV=1	0	0	0	0.00	0.00	0.00
3148	3762	tr|B7GA17|B7GA17_PHATC	18.60	5	2	2	Carbamidomethylation; iTRAQ 4plex (K N-term)	32686	Predicted protein OS=Phaeodactylum tricornutum (strain CCAP 1055/1) GN=PHATRDRAFT_39942 PE=4 SV=1	0	0	0	0.00	0.00	0.00
2683	6056	tr|B7GEK9|B7GEK9_PHATC	18.59	3	3	1	Oxidation (M); iTRAQ 4plex (K N-term)	122774	Predicted protein OS=Phaeodactylum tricornutum (strain CCAP 1055/1) GN=PHATRDRAFT_41577 PE=4 SV=1	0	0	0	0.00	0.00	0.00
2683	24857	tr|B5Y4B8|B5Y4B8_PHATC	18.59	3	3	1	Oxidation (M); iTRAQ 4plex (K N-term)	122756	Predicted protein OS=Phaeodactylum tricornutum (strain CCAP 1055/1) GN=PHATR_37029 PE=4 SV=1	0	0	0	0.00	0.00	0.00
2683	6057	tr|B7GEK8|B7GEK8_PHATC	18.59	3	3	1	Oxidation (M); iTRAQ 4plex (K N-term)	122679	Predicted protein OS=Phaeodactylum tricornutum (strain CCAP 1055/1) GN=PHATRDRAFT_41576 PE=4 SV=1	0	0	0	0.00	0.00	0.00
2382	3380	tr|B7GDL3|B7GDL3_PHATC	18.59	2	1	1	iTRAQ 4plex (K N-term)	26764	Predicted protein OS=Phaeodactylum tricornutum (strain CCAP 1055/1) GN=PHATRDRAFT_41210 PE=4 SV=1	0	0	0	0.00	0.00	0.00
2561	1864	tr|B7G3F6|B7G3F6_PHATC	18.54	3	5	5	Carbamidomethylation; Oxidation (M); iTRAQ 4plex (K N-term)	150596	Mitotic spindle assembly checkpoint protein OS=Phaeodactylum tricornutum (strain CCAP 1055/1) GN=Pt-MAD1 PE=4 SV=1	0	0	0	0.00	0.00	0.00
2396	1568	tr|B7S464|B7S464_PHATC	18.52	8	5	5	iTRAQ 4plex (K N-term)	68419	Predicted protein OS=Phaeodactylum tricornutum (strain CCAP 1055/1) GN=PHATRDRAFT_bd1377 PE=4 SV=1	0	0	0	0.00	0.00	0.00
3178	6139	tr|B7GA77|B7GA77_PHATC	18.52	3	2	2	iTRAQ 4plex (K N-term)	62593	Predicted protein OS=Phaeodactylum tricornutum (strain CCAP 1055/1) GN=PHATRDRAFT_49321 PE=4 SV=1	0	0	0	0.00	0.00	0.00
3443	3951	tr|B7FQY4|B7FQY4_PHATC	18.52	1	1	1	iTRAQ 4plex (K N-term)	73646	Predicted protein OS=Phaeodactylum tricornutum (strain CCAP 1055/1) GN=SLC4A_2 PE=4 SV=1	0	0	0	0.00	0.00	0.00
2523	4598	tr|B5Y423|B5Y423_PHATC	18.51	8	4	4	iTRAQ 4plex (K N-term)	61796	Predicted protein (Fragment) OS=Phaeodactylum tricornutum (strain CCAP 1055/1) GN=PHATR_28285 PE=4 SV=1	0	0	0	0.00	0.00	0.00
2878	25903	tr|B5Y593|B5Y593_PHATC	18.48	5	2	2	iTRAQ 4plex (K N-term)	42160	Predicted protein OS=Phaeodactylum tricornutum (strain CCAP 1055/1) GN=PHATR_33427 PE=4 SV=1	0	0	0	0.00	0.00	0.00
2229	6827	tr|B7G0S8|B7G0S8_PHATC	18.44	1	1	1	iTRAQ 4plex (K N-term)	140052	Predicted protein OS=Phaeodactylum tricornutum (strain CCAP 1055/1) GN=PHATRDRAFT_46310 PE=4 SV=1	0	0	0	0.00	0.00	0.00
3046	2756	tr|B7G2S3|B7G2S3_PHATC	18.42	2	2	2	iTRAQ 4plex (K N-term)	98289	Predicted protein OS=Phaeodactylum tricornutum (strain CCAP 1055/1) GN=PHATRDRAFT_47183 PE=4 SV=1	0	0	0	0.00	0.00	0.00
2927	12609	tr|B7FTM5|B7FTM5_PHATC	18.41	6	3	3	Oxidation (M); iTRAQ 4plex (K N-term)	56391	Predicted protein OS=Phaeodactylum tricornutum (strain CCAP 1055/1) GN=PHATRDRAFT_44301 PE=4 SV=1	0	0	0	0.00	0.00	0.00
2879	22099	tr|B7FVB5|B7FVB5_PHATC	18.38	5	2	2	Oxidation (M); iTRAQ 4plex (K N-term)	56333	Predicted protein OS=Phaeodactylum tricornutum (strain CCAP 1055/1) GN=PHATRDRAFT_45022 PE=4 SV=1	0	0	0	0.00	0.00	0.00
2295	7798	tr|B7G1V4|B7G1V4_PHATC	18.38	2	2	2	Oxidation (M); iTRAQ 4plex (K N-term)	88427	Predicted protein OS=Phaeodactylum tricornutum (strain CCAP 1055/1) GN=PHATRDRAFT_46613 PE=4 SV=1	0	0	0	0.00	0.00	0.00
2650	3189	tr|B7GCC8|B7GCC8_PHATC	18.37	5	6	6	iTRAQ 4plex (K N-term)	122259	Predicted protein OS=Phaeodactylum tricornutum (strain CCAP 1055/1) GN=PHATRDRAFT_49932 PE=4 SV=1	0	0	0	0.00	0.00	0.00
3482	26467	tr|B7G1H0|B7G1H0_PHATC	18.35	5	1	1	iTRAQ 4plex (K N-term)	49388	Predicted protein OS=Phaeodactylum tricornutum (strain CCAP 1055/1) GN=PHATRDRAFT_46511 PE=4 SV=1	0	0	0	0.00	0.00	0.00
3431	5235	tr|B5Y4B5|B5Y4B5_PHATC	18.35	1	1	1	iTRAQ 4plex (K N-term)	81636	Predicted protein OS=Phaeodactylum tricornutum (strain CCAP 1055/1) GN=PHATR_46954 PE=4 SV=1	0	0	0	0.00	0.00	0.00
2977	2610	tr|B7G070|B7G070_PHATC	18.33	8	3	3	Carbamidomethylation; iTRAQ 4plex (K N-term)	50033	Predicted protein (Fragment) OS=Phaeodactylum tricornutum (strain CCAP 1055/1) GN=PHATRDRAFT_12740 PE=4 SV=1	0	0	0	0.00	0.00	0.00
3460	6364	tr|B7G5Z3|B7G5Z3_PHATC	18.33	1	1	1	iTRAQ 4plex (K N-term)	94634	Predicted protein OS=Phaeodactylum tricornutum (strain CCAP 1055/1) GN=PHATRDRAFT_29309 PE=4 SV=1	0	0	0	0.00	0.00	0.00
2067	12152	tr|B7GDB5|B7GDB5_PHATC	18.31	7	3	3	Carbamidomethylation; iTRAQ 4plex (K N-term)	49682	Predicted protein OS=Phaeodactylum tricornutum (strain CCAP 1055/1) GN=PHATRDRAFT_50209 PE=4 SV=1	0	0	0	0.00	0.00	0.00
2067	1728	tr|B7S3K8|B7S3K8_PHATC	18.31	8	3	3	Carbamidomethylation; iTRAQ 4plex (K N-term)	49702	Predicted protein OS=Phaeodactylum tricornutum (strain CCAP 1055/1) GN=PHATRDRAFT_bd1555 PE=4 SV=1	0	0	0	0.00	0.00	0.00
2394	2297	tr|B7GAF5|B7GAF5_PHATC	18.25	9	15	15	Carbamidomethylation; Oxidation (M); iTRAQ 4plex (K N-term)	311047	Predicted protein OS=Phaeodactylum tricornutum (strain CCAP 1055/1) GN=PHATRDRAFT_49389 PE=4 SV=1	0	0	0	0.00	0.00	0.00
2062	5700	tr|B7GE55|B7GE55_PHATC	18.23	6	3	3	Carbamidomethylation; iTRAQ 4plex (K N-term)	49332	Predicted protein (Fragment) OS=Phaeodactylum tricornutum (strain CCAP 1055/1) GN=PHATRDRAFT_16944 PE=3 SV=1	0	0	0	0.00	0.00	0.00
1713	3011	tr|B7FV12|B7FV12_PHATC	18.22	5	4	4	Oxidation (M); iTRAQ 4plex (K N-term)	112848	Diatom PHytochrome 1 OS=Phaeodactylum tricornutum (strain CCAP 1055/1) GN=Dph1 PE=4 SV=1	0	0	0	0.00	0.00	0.00
2669	8725	tr|B7GD71|B7GD71_PHATC	18.21	3	2	2	Carbamidomethylation; iTRAQ 4plex (K N-term)	100770	Predicted protein OS=Phaeodactylum tricornutum (strain CCAP 1055/1) GN=PHATRDRAFT_50174 PE=4 SV=1	0	0	0	0.00	0.00	0.00
3264	22133	tr|B7FTN4|B7FTN4_PHATC	18.20	1	2	2		109867	Predicted protein OS=Phaeodactylum tricornutum (strain CCAP 1055/1) GN=PHATRDRAFT_44310 PE=4 SV=1	0	0	0	0.00	0.00	0.00
3461	3470	tr|B7GCS1|B7GCS1_PHATC	18.19	2	1	1	iTRAQ 4plex (K N-term)	48111	Predicted protein OS=Phaeodactylum tricornutum (strain CCAP 1055/1) GN=PHATRDRAFT_50055 PE=4 SV=1	0	0	0	0.00	0.00	0.00
3217	3623	tr|B5Y4L5|B5Y4L5_PHATC	18.18	3	2	2	iTRAQ 4plex (K N-term)	66732	Predicted protein OS=Phaeodactylum tricornutum (strain CCAP 1055/1) GN=PHATR_43872 PE=4 SV=1	0	0	0	0.00	0.00	0.00
2837	11789	tr|B7FW49|B7FW49_PHATC	18.18	8	3	3	iTRAQ 4plex (K N-term)	44335	Predicted protein OS=Phaeodactylum tricornutum (strain CCAP 1055/1) GN=PHATRDRAFT_44926 PE=4 SV=1	0	0	0	0.00	0.00	0.00
3493	26584	tr|B7G6X5|B7G6X5_PHATC	18.16	2	1	1		47814	Predicted protein OS=Phaeodactylum tricornutum (strain CCAP 1055/1) GN=PHATRDRAFT_48377 PE=4 SV=1	0	0	0	0.00	0.00	0.00
3496	26615	tr|B7G9J9|B7G9J9_PHATC	18.07	3	1	1		36733	Predicted protein OS=Phaeodactylum tricornutum (strain CCAP 1055/1) GN=PHATRDRAFT_49121 PE=4 SV=1	0	0	0	0.00	0.00	0.00
3276	4787	tr|B7GC32|B7GC32_PHATC	18.05	2	1	1	iTRAQ 4plex (K N-term)	36742	Predicted protein OS=Phaeodactylum tricornutum (strain CCAP 1055/1) GN=PHATRDRAFT_49855 PE=4 SV=1	0	0	0	0.00	0.00	0.00
3450	26313	tr|B5Y4R9|B5Y4R9_PHATC	18.04	2	1	1	iTRAQ 4plex (K N-term)	37325	Predicted protein (Fragment) OS=Phaeodactylum tricornutum (strain CCAP 1055/1) GN=PHATR_10499 PE=4 SV=1	0	0	0	0.00	0.00	0.00
3450	2780	tr|B7FPN1|B7FPN1_PHATC	18.04	2	1	1	iTRAQ 4plex (K N-term)	38996	Predicted protein (Fragment) OS=Phaeodactylum tricornutum (strain CCAP 1055/1) GN=PHATRDRAFT_8996 PE=4 SV=1	0	0	0	0.00	0.00	0.00
2470	3820	tr|B7FP72|B7FP72_PHATC	18.03	7	8	8	iTRAQ 4plex (K N-term)	157041	Predicted protein OS=Phaeodactylum tricornutum (strain CCAP 1055/1) GN=PHATRDRAFT_53969 PE=3 SV=1	0	0	0	0.00	0.00	0.00
3091	7665	tr|B7FWH4|B7FWH4_PHATC	18.01	2	1	1	iTRAQ 4plex (K N-term)	64264	Predicted protein OS=Phaeodactylum tricornutum (strain CCAP 1055/1) GN=PHATRDRAFT_45108 PE=4 SV=1	0	0	0	0.00	0.00	0.00
2943	8263	tr|B7G720|B7G720_PHATC	18.00	5	3	3	iTRAQ 4plex (K N-term)	56577	Predicted protein OS=Phaeodactylum tricornutum (strain CCAP 1055/1) GN=PHATRDRAFT_48416 PE=4 SV=1	0	0	0	0.00	0.00	0.00
3031	3629	tr|B7G9Q4|B7G9Q4_PHATC	17.93	6	2	2	Carbamidomethylation; iTRAQ 4plex (K N-term)	48841	Predicted protein OS=Phaeodactylum tricornutum (strain CCAP 1055/1) GN=PHATRDRAFT_49170 PE=4 SV=1	0	0	0	0.00	0.00	0.00
3449	3182	tr|B7FUB1|B7FUB1_PHATC	17.92	2	1	1	iTRAQ 4plex (K N-term)	82434	Predicted protein OS=Phaeodactylum tricornutum (strain CCAP 1055/1) GN=PHATRDRAFT_33947 PE=4 SV=1	0	0	0	0.00	0.00	0.00
2842	12157	tr|B7FPV9|B7FPV9_PHATC	17.90	12	4	3	iTRAQ 4plex (K N-term)	39217	Predicted protein OS=Phaeodactylum tricornutum (strain CCAP 1055/1) GN=PHATRDRAFT_31980 PE=4 SV=1	0	0	0	0.00	0.00	0.00
3558	8562	tr|B7FUE8|B7FUE8_PHATC	17.89	0	1	1	iTRAQ 4plex (K N-term)	168628	Predicted protein OS=Phaeodactylum tricornutum (strain CCAP 1055/1) GN=PHATRDRAFT_44527 PE=4 SV=1	0	0	0	0.00	0.00	0.00
2921	11041	tr|B7FVQ4|B7FVQ4_PHATC	17.86	10	3	3	Carbamidomethylation; iTRAQ 4plex (K N-term)	43312	Predicted protein OS=Phaeodactylum tricornutum (strain CCAP 1055/1) GN=PHATRDRAFT_44807 PE=4 SV=1	0	0	0	0.00	0.00	0.00
2296	26153	tr|B7FWI6|B7FWI6_PHATC	17.85	3	2	2	Carbamidomethylation; iTRAQ 4plex (K N-term)	86812	Predicted protein (Fragment) OS=Phaeodactylum tricornutum (strain CCAP 1055/1) GN=PHATRDRAFT_45118 PE=4 SV=1	0	0	0	0.00	0.00	0.00
2809	3962	tr|B7FPB5|B7FPB5_PHATC	17.85	12	4	4	Oxidation (M); iTRAQ 4plex (K N-term)	51058	Serine hydroxymethyltransferase OS=Phaeodactylum tricornutum (strain CCAP 1055/1) GN=PHATRDRAFT_8717 PE=3 SV=1	0	0	0	0.00	0.00	0.00
2896	21615	tr|B7G1L4|B7G1L4_PHATC	17.83	2	1	1	iTRAQ 4plex (K N-term)	88177	Predicted protein OS=Phaeodactylum tricornutum (strain CCAP 1055/1) GN=PHATRDRAFT_46548 PE=4 SV=1	0	0	0	0.00	0.00	0.00
2706	3896	tr|B7FS25|B7FS25_PHATC	17.81	8	3	3	Carbamidomethylation; iTRAQ 4plex (K N-term)	56120	Predicted protein OS=Phaeodactylum tricornutum (strain CCAP 1055/1) GN=PHATRDRAFT_43383 PE=4 SV=1	0	0	0	0.00	0.00	0.00
2147	2152	tr|B7G1H8|B7G1H8_PHATC	17.80	3	3	3		116809	Predicted protein OS=Phaeodactylum tricornutum (strain CCAP 1055/1) GN=PHATRDRAFT_46518 PE=4 SV=1	0	0	0	0.00	0.00	0.00
3238	6441	tr|B7FPW6|B7FPW6_PHATC	17.80	9	2	2	iTRAQ 4plex (K N-term)	32048	Predicted protein OS=Phaeodactylum tricornutum (strain CCAP 1055/1) GN=PHATRDRAFT_31987 PE=4 SV=1	0	0	0	0.00	0.00	0.00
2633	2630	tr|B7FX53|B7FX53_PHATC	17.78	21	5	5	Carbamidomethylation; iTRAQ 4plex (K N-term)	30579	Predicted protein OS=Phaeodactylum tricornutum (strain CCAP 1055/1) GN=PHATRDRAFT_45287 PE=4 SV=1	0	0	0	0.00	0.00	0.00
2873	3607	tr|B7G827|B7G827_PHATC	17.77	3	2	2	iTRAQ 4plex (K N-term)	62946	Predicted protein OS=Phaeodactylum tricornutum (strain CCAP 1055/1) GN=PHATRDRAFT_48674 PE=4 SV=1	0	0	0	0.00	0.00	0.00
2865	20845	tr|B7GEJ4|B7GEJ4_PHATC	17.68	5	2	2	iTRAQ 4plex (K N-term)	37599	Predicted protein OS=Phaeodactylum tricornutum (strain CCAP 1055/1) GN=PHATRDRAFT_50576 PE=4 SV=1	0	0	0	0.00	0.00	0.00
2954	8709	tr|B7FP52|B7FP52_PHATC	17.68	5	3	3	iTRAQ 4plex (K N-term)	77119	Predicted protein OS=Phaeodactylum tricornutum (strain CCAP 1055/1) GN=PHATRDRAFT_42675 PE=4 SV=1	0	0	0	0.00	0.00	0.00
2885	11918	tr|B7FPB4|B7FPB4_PHATC	17.66	4	2	2	iTRAQ 4plex (K N-term)	39709	Predicted protein OS=Phaeodactylum tricornutum (strain CCAP 1055/1) GN=PHATRDRAFT_31778 PE=4 SV=1	0	0	0	0.00	0.00	0.00
2715	968	tr|B7S4C1|B7S4C1_PHATC	17.60	3	5	5	iTRAQ 4plex (K N-term)	185021	DNA-directed RNA polymerase OS=Phaeodactylum tricornutum (strain CCAP 1055/1) GN=PHATRDRAFT_bd955 PE=3 SV=1	0	0	0	0.00	0.00	0.00
2742	8902	tr|B7GBA3|B7GBA3_PHATC	17.55	7	3	3	iTRAQ 4plex (K N-term)	47151	Predicted protein OS=Phaeodactylum tricornutum (strain CCAP 1055/1) GN=PHATRDRAFT_49632 PE=4 SV=1	0	0	0	0.00	0.00	0.00
2722	11748	tr|B5Y4S4|B5Y4S4_PHATC	17.53	7	4	4	Oxidation (M); iTRAQ 4plex (K N-term)	105794	Predicted protein OS=Phaeodactylum tricornutum (strain CCAP 1055/1) GN=PHATR_43922 PE=4 SV=1	0	0	0	0.00	0.00	0.00
3075	2778	tr|B7G8D3|B7G8D3_PHATC	17.53	9	2	2	iTRAQ 4plex (K N-term)	27681	Predicted protein OS=Phaeodactylum tricornutum (strain CCAP 1055/1) GN=PHATRDRAFT_48787 PE=4 SV=1	0	0	0	0.00	0.00	0.00
2825	2593	tr|B7FPR5|B7FPR5_PHATC	17.52	5	4	4	Oxidation (M); Pyro-glu from E; Pyro-glu from Q; iTRAQ 4plex (K N-term)	99087	Predicted protein OS=Phaeodactylum tricornutum (strain CCAP 1055/1) GN=PHATRDRAFT_42841 PE=4 SV=1	0	0	0	0.00	0.00	0.00
3520	8849	tr|B5Y457|B5Y457_PHATC	17.50	1	1	1	iTRAQ 4plex (K N-term)	81998	Predicted protein OS=Phaeodactylum tricornutum (strain CCAP 1055/1) GN=PHATR_46905 PE=4 SV=1	0	0	0	0.00	0.00	0.00
3508	7411	tr|B7G667|B7G667_PHATC	17.49	6	1	1		33327	Kinesin family-like protein (Fragment) OS=Phaeodactylum tricornutum (strain CCAP 1055/1) GN=Pt-KIF4 PE=3 SV=1	0	0	0	0.00	0.00	0.00
3028	7220	tr|B7G1Q8|B7G1Q8_PHATC	17.48	2	2	2		106839	Predicted protein OS=Phaeodactylum tricornutum (strain CCAP 1055/1) GN=PHATRDRAFT_36572 PE=4 SV=1	0	0	0	0.00	0.00	0.00
2555	3320	tr|B7G823|B7G823_PHATC	17.48	3	5	5	Pyro-glu from Q; iTRAQ 4plex (K N-term)	152377	Predicted protein (Fragment) OS=Phaeodactylum tricornutum (strain CCAP 1055/1) GN=PHATRDRAFT_22629 PE=3 SV=1	0	0	0	0.00	0.00	0.00
2757	2804	tr|B7FQ37|B7FQ37_PHATC	17.48	2	3	3	Oxidation (M); iTRAQ 4plex (K N-term)	158525	Predicted protein OS=Phaeodactylum tricornutum (strain CCAP 1055/1) GN=PHATRDRAFT_42944 PE=4 SV=1	0	0	0	0.00	0.00	0.00
3220	3899	tr|B5Y5H4|B5Y5H4_PHATC	17.46	5	2	2	iTRAQ 4plex (K N-term)	56006	Predicted protein OS=Phaeodactylum tricornutum (strain CCAP 1055/1) GN=PHATR_44142 PE=4 SV=1	0	0	0	0.00	0.00	0.00
3200	6625	tr|B7FSK8|B7FSK8_PHATC	17.45	2	2	2	iTRAQ 4plex (K N-term)	141434	Predicted protein OS=Phaeodactylum tricornutum (strain CCAP 1055/1) GN=PHATRDRAFT_43544 PE=4 SV=1	0	0	0	0.00	0.00	0.00
2770	3379	tr|B7G8N7|B7G8N7_PHATC	17.43	3	1	1		42326	Predicted protein OS=Phaeodactylum tricornutum (strain CCAP 1055/1) GN=PHATRDRAFT_48870 PE=4 SV=1	0	0	0	0.00	0.00	0.00
3310	6360	tr|B7S463|B7S463_PHATC	17.41	3	1	1		60237	Predicted protein OS=Phaeodactylum tricornutum (strain CCAP 1055/1) GN=PHATRDRAFT_bd1694 PE=4 SV=1	0	0	0	0.00	0.00	0.00
3510	12420	tr|B7GEF9|B7GEF9_PHATC	17.37	5	1	1	iTRAQ 4plex (K N-term)	19521	Predicted protein OS=Phaeodactylum tricornutum (strain CCAP 1055/1) GN=PHATRDRAFT_41522 PE=4 SV=1	0	0	0	0.00	0.00	0.00
3265	16788	tr|B7FYM5|B7FYM5_PHATC	17.37	5	1	1	iTRAQ 4plex (K N-term)	20903	Predicted protein OS=Phaeodactylum tricornutum (strain CCAP 1055/1) GN=PHATRDRAFT_45777 PE=4 SV=1	0	0	0	0.00	0.00	0.00
3244	13775	tr|B7FS16|B7FS16_PHATC	17.37	3	2	2	iTRAQ 4plex (K N-term)	67391	9-cis-epoxycarotenoid dioxygenase OS=Phaeodactylum tricornutum (strain CCAP 1055/1) GN=PHATRDRAFT_43374 PE=4 SV=1	0	0	0	0.00	0.00	0.00
3463	4863	tr|B7GCI5|B7GCI5_PHATC	17.37	1	1	1	iTRAQ 4plex (K N-term)	61437	Predicted protein OS=Phaeodactylum tricornutum (strain CCAP 1055/1) GN=PHATRDRAFT_49984 PE=4 SV=1	0	0	0	0.00	0.00	0.00
3206	8844	tr|B7GC29|B7GC29_PHATC	17.37	6	2	2	Carbamidomethylation; iTRAQ 4plex (K N-term)	78758	Predicted protein OS=Phaeodactylum tricornutum (strain CCAP 1055/1) GN=PHATRDRAFT_49851 PE=4 SV=1	0	0	0	0.00	0.00	0.00
3054	2162	tr|B5Y5E9|B5Y5E9_PHATC	17.31	4	3	3	iTRAQ 4plex (K N-term)	57788	Predicted protein OS=Phaeodactylum tricornutum (strain CCAP 1055/1) GN=PHATR_44122 PE=4 SV=1	0	0	0	0.00	0.00	0.00
2832	4137	tr|B7GCP5|B7GCP5_PHATC	17.29	9	4	4	Carbamidomethylation; iTRAQ 4plex (K N-term)	58959	Predicted protein (Fragment) OS=Phaeodactylum tricornutum (strain CCAP 1055/1) GN=PHATRDRAFT_30810 PE=4 SV=1	0	0	0	0.00	0.00	0.00
2864	2060	tr|B7G345|B7G345_PHATC	17.26	3	3	3	Carbamidomethylation; Oxidation (M); iTRAQ 4plex (K N-term)	163716	Predicted protein OS=Phaeodactylum tricornutum (strain CCAP 1055/1) GN=PHATRDRAFT_47369 PE=4 SV=1	0	0	0	0.00	0.00	0.00
3479	4784	tr|B7S4E7|B7S4E7_PHATC	17.26	1	1	1		74946	GABAR1 G protein-coupled GABA receptor OS=Phaeodactylum tricornutum (strain CCAP 1055/1) GN=PHATRDRAFT_bd1756 PE=4 SV=1	0	0	0	0.00	0.00	0.00
2505	4266	tr|B7G9N2|B7G9N2_PHATC	17.25	6	6	6	Carbamidomethylation; Oxidation (M); iTRAQ 4plex (K N-term)	120483	Predicted protein OS=Phaeodactylum tricornutum (strain CCAP 1055/1) GN=PHATRDRAFT_49148 PE=4 SV=1	0	0	0	0.00	0.00	0.00
3467	5081	tr|B7GCX1|B7GCX1_PHATC	17.24	1	1	1	Carbamidomethylation; iTRAQ 4plex (K N-term)	109308	Predicted protein OS=Phaeodactylum tricornutum (strain CCAP 1055/1) GN=PHATRDRAFT_50095 PE=4 SV=1	0	0	0	0.00	0.00	0.00
1737	5935	tr|B7GBA9|B7GBA9_PHATC	17.23	8	4	4	Carbamidomethylation; Oxidation (M); iTRAQ 4plex (K N-term)	68562	Predicted protein OS=Phaeodactylum tricornutum (strain CCAP 1055/1) GN=PHATRDRAFT_49638 PE=4 SV=1	0	0	0	0.00	0.00	0.00
2714	983	tr|B7FVX3|B7FVX3_PHATC	17.22	7	5	5	iTRAQ 4plex (K N-term)	105744	Predicted protein (Fragment) OS=Phaeodactylum tricornutum (strain CCAP 1055/1) GN=PHATRDRAFT_259 PE=4 SV=1	0	0	0	0.00	0.00	0.00
3484	11803	tr|B7GA91|B7GA91_PHATC	17.22	1	1	1	Carbamidomethylation	98624	Predicted protein OS=Phaeodactylum tricornutum (strain CCAP 1055/1) GN=PHATRDRAFT_49335 PE=4 SV=1	0	0	0	0.00	0.00	0.00
3499	13411	tr|B7GAD0|B7GAD0_PHATC	17.22	1	1	1		112833	Sensor kinase protein 3 OS=Phaeodactylum tricornutum (strain CCAP 1055/1) GN=SKP3 PE=4 SV=1	0	0	0	0.00	0.00	0.00
3498	7392	tr|B7G3N0|B7G3N0_PHATC	17.21	2	1	1	iTRAQ 4plex (K N-term)	63793	Predicted protein OS=Phaeodactylum tricornutum (strain CCAP 1055/1) GN=PHATRDRAFT_37749 PE=4 SV=1	0	0	0	0.00	0.00	0.00
2570	4167	tr|B7G0S4|B7G0S4_PHATC	17.20	3	4	4	iTRAQ 4plex (K N-term)	152151	Predicted protein OS=Phaeodactylum tricornutum (strain CCAP 1055/1) GN=PHATRDRAFT_46306 PE=4 SV=1	0	0	0	0.00	0.00	0.00
1834	16989	tr|B7S3U9|B7S3U9_PHATC	17.20	3	1	1	iTRAQ 4plex (K N-term)	46659	Predicted protein OS=Phaeodactylum tricornutum (strain CCAP 1055/1) GN=PHATRDRAFT_bd1621 PE=4 SV=1	0	0	0	0.00	0.00	0.00
3182	20840	tr|B7FNX0|B7FNX0_PHATC	17.18	5	2	1	iTRAQ 4plex (K N-term)	27346	Predicted protein OS=Phaeodactylum tricornutum (strain CCAP 1055/1) GN=PHATRDRAFT_31632 PE=4 SV=1	0	0	0	0.00	0.00	0.00
2724	6821	tr|B7G474|B7G474_PHATC	17.13	3	3	3	iTRAQ 4plex (K N-term)	142358	Predicted protein OS=Phaeodactylum tricornutum (strain CCAP 1055/1) GN=PHATRDRAFT_37844 PE=4 SV=1	0	0	0	0.00	0.00	0.00
2670	13449	tr|B7GCH7|B7GCH7_PHATC	17.11	3	2	2	iTRAQ 4plex (K N-term)	64757	Predicted protein OS=Phaeodactylum tricornutum (strain CCAP 1055/1) GN=PHATRDRAFT_49977 PE=4 SV=1	0	0	0	0.00	0.00	0.00
2381	18013	tr|B7G480|B7G480_PHATC	17.09	2	1	1	iTRAQ 4plex (K N-term)	53985	Predicted protein OS=Phaeodactylum tricornutum (strain CCAP 1055/1) GN=PHATRDRAFT_47595 PE=4 SV=1	0	0	0	0.00	0.00	0.00
2852	4488	tr|B7FXZ4|B7FXZ4_PHATC	17.07	5	4	4	iTRAQ 4plex (K N-term)	88471	Predicted protein (Fragment) OS=Phaeodactylum tricornutum (strain CCAP 1055/1) GN=PHATRDRAFT_45524 PE=4 SV=1	0	0	0	0.00	0.00	0.00
3191	1591	tr|B7FPB6|B7FPB6_PHATC	17.05	2	2	2	iTRAQ 4plex (K N-term)	91576	Ribonucleoside-diphosphate reductase OS=Phaeodactylum tricornutum (strain CCAP 1055/1) GN=PHATRDRAFT_42726 PE=3 SV=1	0	0	0	0.00	0.00	0.00
2828	1682	tr|B7G2T7|B7G2T7_PHATC	17.04	3	3	3	Oxidation (M); iTRAQ 4plex (K N-term)	116914	Imitation switch isoform 1 alias nucleosome remodeling factor 140 kDa subunit OS=Phaeodactylum tricornutum (strain CCAP 1055/1) GN=NURF-140 PE=4 SV=1	0	0	0	0.00	0.00	0.00
3518	26756	tr|B7FQA5|B7FQA5_PHATC	17.00	2	1	1		58955	Predicted protein OS=Phaeodactylum tricornutum (strain CCAP 1055/1) GN=PHATRDRAFT_17728 PE=4 SV=1	0	0	0	0.00	0.00	0.00
3042	26011	tr|B7GEP5|B7GEP5_PHATC	17.00	5	2	2		42034	Predicted protein OS=Phaeodactylum tricornutum (strain CCAP 1055/1) GN=PHATRDRAFT_41615 PE=4 SV=1	0	0	0	0.00	0.00	0.00
3005	1758	tr|B7G1K8|B7G1K8_PHATC	16.99	9	3	3	iTRAQ 4plex (K N-term)	59469	Predicted protein OS=Phaeodactylum tricornutum (strain CCAP 1055/1) GN=PHATRDRAFT_46543 PE=4 SV=1	0	0	0	0.00	0.00	0.00
3458	5012	tr|B7GAG1|B7GAG1_PHATC	16.96	3	1	1	iTRAQ 4plex (K N-term)	49549	Rad51 DNA recombination/repair protein OS=Phaeodactylum tricornutum (strain CCAP 1055/1) GN=PHATRDRAFT_40092 PE=4 SV=1	0	0	0	0.00	0.00	0.00
2668	5766	tr|B5Y5J2|B5Y5J2_PHATC	16.94	4	3	3	Oxidation (M); iTRAQ 4plex (K N-term)	74176	Predicted protein (Fragment) OS=Phaeodactylum tricornutum (strain CCAP 1055/1) GN=PHATR_10354 PE=4 SV=1	0	0	0	0.00	0.00	0.00
2596	4430	tr|B7G977|B7G977_PHATC	16.93	3	3	3	iTRAQ 4plex (K N-term)	97480	Predicted protein OS=Phaeodactylum tricornutum (strain CCAP 1055/1) GN=PHATRDRAFT_49017 PE=4 SV=1	0	0	0	0.00	0.00	0.00
2693	4934	tr|B7FVR5|B7FVR5_PHATC	16.92	6	4	4	Carbamidomethylation; iTRAQ 4plex (K N-term)	85898	Predicted protein OS=Phaeodactylum tricornutum (strain CCAP 1055/1) GN=PHATRDRAFT_44818 PE=4 SV=1	0	0	0	0.00	0.00	0.00
3509	26700	tr|B7GDP5|B7GDP5_PHATC	16.91	2	1	1	iTRAQ 4plex (K N-term)	45379	Predicted protein OS=Phaeodactylum tricornutum (strain CCAP 1055/1) GN=PHATRDRAFT_50318 PE=4 SV=1	0	0	0	0.00	0.00	0.00
3500	7368	tr|B7FS95|B7FS95_PHATC	16.91	2	1	1	iTRAQ 4plex (K N-term)	69552	Predicted protein OS=Phaeodactylum tricornutum (strain CCAP 1055/1) GN=PHATRDRAFT_32656 PE=4 SV=1	0	0	0	0.00	0.00	0.00
2471	1793	tr|B7G9E0|B7G9E0_PHATC	16.89	7	7	7	iTRAQ 4plex (K N-term)	93883	Predicted protein OS=Phaeodactylum tricornutum (strain CCAP 1055/1) GN=PHATRDRAFT_49070 PE=4 SV=1	0	0	0	0.00	0.00	0.00
2583	2307	tr|B7FW02|B7FW02_PHATC	16.88	3	4	3	iTRAQ 4plex (K N-term)	137333	Predicted protein OS=Phaeodactylum tricornutum (strain CCAP 1055/1) GN=PHATRDRAFT_34423 PE=4 SV=1	0	0	0	0.00	0.00	0.00
2583	1803	tr|B7S4D2|B7S4D2_PHATC	16.88	2	3	2	iTRAQ 4plex (K N-term)	145814	Predicted protein OS=Phaeodactylum tricornutum (strain CCAP 1055/1) GN=PHATRDRAFT_bd1453 PE=4 SV=1	0	0	0	0.00	0.00	0.00
3036	17981	tr|B7G4J7|B7G4J7_PHATC	16.83	3	2	2	iTRAQ 4plex (K N-term)	94245	Sensor kinase protein 4 OS=Phaeodactylum tricornutum (strain CCAP 1055/1) GN=SKP4 PE=4 SV=1	0	0	0	0.00	0.00	0.00
3272	8085	tr|B7FPA2|B7FPA2_PHATC	16.82	2	1	1	iTRAQ 4plex (K N-term)	61153	Predicted protein OS=Phaeodactylum tricornutum (strain CCAP 1055/1) GN=PHATRDRAFT_42714 PE=3 SV=1	0	0	0	0.00	0.00	0.00
3462	1987	tr|B7FTU5|B7FTU5_PHATC	16.81	4	1	1	iTRAQ 4plex (K N-term)	19757	Predicted protein OS=Phaeodactylum tricornutum (strain CCAP 1055/1) GN=PHATRDRAFT_33776 PE=4 SV=1	0	0	0	0.00	0.00	0.00
2771	8464	tr|B7GCB5|B7GCB5_PHATC	16.80	2	1	1	iTRAQ 4plex (K N-term)	49557	Predicted protein OS=Phaeodactylum tricornutum (strain CCAP 1055/1) GN=PHATRDRAFT_49922 PE=4 SV=1	0	0	0	0.00	0.00	0.00
3459	26372	tr|B7G3I9|B7G3I9_PHATC	16.80	5	1	1	Oxidation (M)	41354	Predicted protein OS=Phaeodactylum tricornutum (strain CCAP 1055/1) GN=PHATRDRAFT_37711 PE=4 SV=1	0	0	0	0.00	0.00	0.00
2964	12612	tr|B7GDL5|B7GDL5_PHATC	16.78	8	3	3	Carbamidomethylation; iTRAQ 4plex (K N-term)	50766	Predicted protein (Fragment) OS=Phaeodactylum tricornutum (strain CCAP 1055/1) GN=PHATRDRAFT_981 PE=3 SV=1	0	0	0	0.00	0.00	0.00
2439	3139	tr|B7FX49|B7FX49_PHATC	16.77	7	7	6	Oxidation (M); iTRAQ 4plex (K N-term)	123655	Predicted protein OS=Phaeodactylum tricornutum (strain CCAP 1055/1) GN=PHATRDRAFT_34944 PE=4 SV=1	0	0	0	0.00	0.00	0.00
2439	3142	tr|B7GBK1|B7GBK1_PHATC	16.77	7	7	6	Oxidation (M); iTRAQ 4plex (K N-term)	128733	Predicted protein OS=Phaeodactylum tricornutum (strain CCAP 1055/1) GN=PHATRDRAFT_40611 PE=4 SV=1	0	0	0	0.00	0.00	0.00
2439	3138	tr|B7G5Y4|B7G5Y4_PHATC	16.77	7	7	6	Oxidation (M); iTRAQ 4plex (K N-term)	122968	Predicted protein OS=Phaeodactylum tricornutum (strain CCAP 1055/1) GN=PHATRDRAFT_38462 PE=4 SV=1	0	0	0	0.00	0.00	0.00
2439	3141	tr|B7G8U7|B7G8U7_PHATC	16.77	7	7	6	Oxidation (M); iTRAQ 4plex (K N-term)	126515	Predicted protein OS=Phaeodactylum tricornutum (strain CCAP 1055/1) GN=PHATRDRAFT_39506 PE=4 SV=1	0	0	0	0.00	0.00	0.00
2439	3140	tr|B7G3Q1|B7G3Q1_PHATC	16.77	5	5	4	Oxidation (M); iTRAQ 4plex (K N-term)	126477	Predicted protein OS=Phaeodactylum tricornutum (strain CCAP 1055/1) GN=PHATRDRAFT_37404 PE=4 SV=1	0	0	0	0.00	0.00	0.00
2439	26373	tr|B7G5T5|B7G5T5_PHATC	16.77	2	1	1	Oxidation (M); iTRAQ 4plex (K N-term)	50678	Predicted protein OS=Phaeodactylum tricornutum (strain CCAP 1055/1) GN=PHATRDRAFT_38409 PE=4 SV=1	0	0	0	0.00	0.00	0.00
3513	2399	tr|B7GE04|B7GE04_PHATC	16.75	1	1	1		98988	Diatom histidine kinase 1 OS=Phaeodactylum tricornutum (strain CCAP 1055/1) GN=DHK1 PE=4 SV=1	0	0	0	0.00	0.00	0.00
3504	7576	tr|B7G2N0|B7G2N0_PHATC	16.75	2	1	1	iTRAQ 4plex (K N-term)	42487	Predicted protein (Fragment) OS=Phaeodactylum tricornutum (strain CCAP 1055/1) GN=PHATRDRAFT_13725 PE=4 SV=1	0	0	0	0.00	0.00	0.00
3212	26047	tr|B7FUX5|B7FUX5_PHATC	16.75	4	2	2	iTRAQ 4plex (K N-term)	39176	Predicted protein OS=Phaeodactylum tricornutum (strain CCAP 1055/1) GN=PHATRDRAFT_34168 PE=4 SV=1	0	0	0	0.00	0.00	0.00
2753	2128	tr|B7FWE6|B7FWE6_PHATC	16.71	4	3	3	Oxidation (M); iTRAQ 4plex (K N-term)	111191	Predicted protein OS=Phaeodactylum tricornutum (strain CCAP 1055/1) GN=PHATRDRAFT_45083 PE=4 SV=1	0	0	0	0.00	0.00	0.00
3330	27646	tr|B7G6H3|B7G6H3_PHATC	16.70	1	1	1	iTRAQ 4plex (K N-term)	43478	Predicted protein OS=Phaeodactylum tricornutum (strain CCAP 1055/1) GN=PHATRDRAFT_48247 PE=4 SV=1	0	0	0	0.00	0.00	0.00
2843	13462	tr|B7G4U2|B7G4U2_PHATC	16.70	4	4	3	iTRAQ 4plex (K N-term)	108447	Cleavage and polyadenylation specific factor OS=Phaeodactylum tricornutum (strain CCAP 1055/1) GN=PHATRDRAFT_52285 PE=4 SV=1	0	0	0	0.00	0.00	0.00
3273	12008	tr|B7G3H3|B7G3H3_PHATC	16.70	3	1	1	iTRAQ 4plex (K N-term)	36201	Predicted protein OS=Phaeodactylum tricornutum (strain CCAP 1055/1) GN=PHATRDRAFT_47469 PE=4 SV=1	0	0	0	0.00	0.00	0.00
2540	1416	tr|B7G8U1|B7G8U1_PHATC	16.70	9	4	4	iTRAQ 4plex (K N-term)	70707	Predicted protein OS=Phaeodactylum tricornutum (strain CCAP 1055/1) GN=PHATRDRAFT_48911 PE=3 SV=1	0	0	0	0.00	0.00	0.00
2502	7820	tr|B7GEP4|B7GEP4_PHATC	16.69	5	7	6	Oxidation (M); iTRAQ 4plex (K N-term)	127285	Predicted protein OS=Phaeodactylum tricornutum (strain CCAP 1055/1) GN=PHATRDRAFT_50614 PE=4 SV=1	0	0	0	0.00	0.00	0.00
3524	3713	tr|B7GE59|B7GE59_PHATC	16.69	1	1	1	iTRAQ 4plex (K N-term)	74689	Predicted protein OS=Phaeodactylum tricornutum (strain CCAP 1055/1) GN=PHATRDRAFT_50451 PE=4 SV=1	0	0	0	0.00	0.00	0.00
3232	26142	tr|B7G009|B7G009_PHATC	16.67	4	2	2		48499	Predicted protein OS=Phaeodactylum tricornutum (strain CCAP 1055/1) GN=PHATRDRAFT_46088 PE=4 SV=1	0	0	0	0.00	0.00	0.00
2848	3300	tr|B7G4M2|B7G4M2_PHATC	16.67	3	3	3	Carbamidomethylation; iTRAQ 4plex (K N-term)	114298	Predicted protein OS=Phaeodactylum tricornutum (strain CCAP 1055/1) GN=PHATRDRAFT_47710 PE=4 SV=1	0	0	0	0.00	0.00	0.00
2841	25441	tr|B7FUS3|B7FUS3_PHATC	16.66	8	3	3	iTRAQ 4plex (K N-term)	50690	Fructose-1 6-bisphosphatase OS=Phaeodactylum tricornutum (strain CCAP 1055/1) GN=FBPC4 PE=3 SV=1	0	0	0	0.00	0.00	0.00
3033	25961	tr|B7GD95|B7GD95_PHATC	16.65	7	2	2	Carbamidomethylation	35806	Predicted protein OS=Phaeodactylum tricornutum (strain CCAP 1055/1) GN=PHATRDRAFT_50194 PE=4 SV=1	0	0	0	0.00	0.00	0.00
2956	4278	tr|B7GBD4|B7GBD4_PHATC	16.63	5	3	3	Carbamidomethylation; iTRAQ 4plex (K N-term)	64515	Predicted protein OS=Phaeodactylum tricornutum (strain CCAP 1055/1) GN=PHATRDRAFT_49663 PE=4 SV=1	0	0	0	0.00	0.00	0.00
2644	4937	tr|B7FWN4|B7FWN4_PHATC	16.60	3	5	5	Carbamidomethylation; iTRAQ 4plex (K N-term)	167483	Predicted protein OS=Phaeodactylum tricornutum (strain CCAP 1055/1) GN=PHATRDRAFT_45160 PE=4 SV=1	0	0	0	0.00	0.00	0.00
3505	26684	tr|B7G0C0|B7G0C0_PHATC	16.60	2	1	1		46598	Predicted protein (Fragment) OS=Phaeodactylum tricornutum (strain CCAP 1055/1) GN=PHATRDRAFT_12881 PE=4 SV=1	0	0	0	0.00	0.00	0.00
3227	3144	tr|B7G831|B7G831_PHATC	16.60	3	2	2	Oxidation (M); iTRAQ 4plex (K N-term)	88772	Predicted protein OS=Phaeodactylum tricornutum (strain CCAP 1055/1) GN=PHATRDRAFT_48678 PE=4 SV=1	0	0	0	0.00	0.00	0.00
3227	21076	tr|B7FX86|B7FX86_PHATC	16.60	1	1	1	Oxidation (M); iTRAQ 4plex (K N-term)	86781	Predicted protein OS=Phaeodactylum tricornutum (strain CCAP 1055/1) GN=PHATRDRAFT_45310 PE=4 SV=1	0	0	0	0.00	0.00	0.00
3523	26800	tr|B5Y3Z6|B5Y3Z6_PHATC	16.60	4	1	1		22738	Predicted protein OS=Phaeodactylum tricornutum (strain CCAP 1055/1) GN=PHATR_46852 PE=4 SV=1	0	0	0	0.00	0.00	0.00
2594	1974	tr|B7S3Z9|B7S3Z9_PHATC	16.60	3	2	2	iTRAQ 4plex (K N-term)	85434	Predicted protein OS=Phaeodactylum tricornutum (strain CCAP 1055/1) GN=PHATRDRAFT_bd1303 PE=4 SV=1	0	0	0	0.00	0.00	0.00
2541	896	tr|B7FYQ7|B7FYQ7_PHATC	16.54	2	4	4	Carbamidomethylation; Oxidation (M); iTRAQ 4plex (K N-term)	269613	Predicted protein OS=Phaeodactylum tricornutum (strain CCAP 1055/1) GN=PHATRDRAFT_45802 PE=4 SV=1	0	0	0	0.00	0.00	0.00
3274	3262	tr|B7FPZ8|B7FPZ8_PHATC	16.54	1	1	1	iTRAQ 4plex (K N-term)	86656	Predicted protein OS=Phaeodactylum tricornutum (strain CCAP 1055/1) GN=PHATRDRAFT_24772 PE=3 SV=1	0	0	0	0.00	0.00	0.00
2379	2851	tr|B5Y527|B5Y527_PHATC	16.52	1	1	1	iTRAQ 4plex (K N-term)	100177	Predicted protein OS=Phaeodactylum tricornutum (strain CCAP 1055/1) GN=PHATR_44011 PE=4 SV=1	0	0	0	0.00	0.00	0.00
2813	13522	tr|B7G6F6|B7G6F6_PHATC	16.52	7	4	4	Carbamidomethylation; iTRAQ 4plex (K N-term)	64164	Predicted protein OS=Phaeodactylum tricornutum (strain CCAP 1055/1) GN=PHATRDRAFT_38642 PE=3 SV=1	0	0	0	0.00	0.00	0.00
2813	26701	tr|B7FWA2|B7FWA2_PHATC	16.52	1	1	1		64987	Predicted protein (Fragment) OS=Phaeodactylum tricornutum (strain CCAP 1055/1) GN=PHATRDRAFT_11674 PE=3 SV=1	0	0	0	0.00	0.00	0.00
3061	26175	tr|B7G8V6|B7G8V6_PHATC	16.50	3	3	3	Carbamidomethylation; iTRAQ 4plex (K N-term)	67578	Predicted protein OS=Phaeodactylum tricornutum (strain CCAP 1055/1) GN=PHATRDRAFT_39515 PE=4 SV=1	0	0	0	0.00	0.00	0.00
3094	3516	tr|B7FPV7|B7FPV7_PHATC	16.49	3	1	1	iTRAQ 4plex (K N-term)	46594	Predicted protein OS=Phaeodactylum tricornutum (strain CCAP 1055/1) GN=PHATRDRAFT_24748 PE=4 SV=1	0	0	0	0.00	0.00	0.00
2410	1618	tr|B7FXY8|B7FXY8_PHATC	16.49	9	11	11	Oxidation (M); iTRAQ 4plex (K N-term)	157647	Rad50 DNA repair/recombination protein OS=Phaeodactylum tricornutum (strain CCAP 1055/1) GN=RAD50 PE=4 SV=1	0	0	0	0.00	0.00	0.00
2410	1619	tr|B7FXY7|B7FXY7_PHATC	16.49	9	11	11	Oxidation (M); iTRAQ 4plex (K N-term)	163096	RAD50 recombination protein OS=Phaeodactylum tricornutum (strain CCAP 1055/1) GN=RAD50 PE=4 SV=1	0	0	0	0.00	0.00	0.00
2497	853	tr|B7FQU4|B7FQU4_PHATC	16.48	2	6	5	iTRAQ 4plex (K N-term)	272150	Predicted protein OS=Phaeodactylum tricornutum (strain CCAP 1055/1) GN=PHATRDRAFT_43159 PE=4 SV=1	0	0	0	0.00	0.00	0.00
2801	8012	tr|B7FTS6|B7FTS6_PHATC	16.47	4	3	3	Carbamidomethylation; Oxidation (M); iTRAQ 4plex (K N-term)	109048	Predicted protein OS=Phaeodactylum tricornutum (strain CCAP 1055/1) GN=PHATRDRAFT_44344 PE=4 SV=1	0	0	0	0.00	0.00	0.00
2880	25909	tr|B7FWC3|B7FWC3_PHATC	16.46	5	2	2	iTRAQ 4plex (K N-term)	46517	Predicted protein OS=Phaeodactylum tricornutum (strain CCAP 1055/1) GN=PHATRDRAFT_45062 PE=4 SV=1	0	0	0	0.00	0.00	0.00
3275	26377	tr|B7GDM5|B7GDM5_PHATC	16.45	6	1	1	iTRAQ 4plex (K N-term)	14364	Autophagy-related protein OS=Phaeodactylum tricornutum (strain CCAP 1055/1) GN=PHATRDRAFT_50303 PE=3 SV=1	0	0	0	0.00	0.00	0.00
3286	3185	tr|B7G0V6|B7G0V6_PHATC	16.45	1	2	2	iTRAQ 4plex (K N-term)	223898	Predicted protein OS=Phaeodactylum tricornutum (strain CCAP 1055/1) GN=PHATRDRAFT_36270 PE=4 SV=1	0	0	0	0.00	0.00	0.00
3038	3891	tr|B7GCB1|B7GCB1_PHATC	16.43	2	2	2	Carbamidomethylation; iTRAQ 4plex (K N-term)	117065	Predicted protein OS=Phaeodactylum tricornutum (strain CCAP 1055/1) GN=PHATRDRAFT_49919 PE=4 SV=1	0	0	0	0.00	0.00	0.00
3253	17471	tr|B7FTC8|B7FTC8_PHATC	16.42	12	2	2	Carbamidomethylation	26718	Predicted protein (Fragment) OS=Phaeodactylum tricornutum (strain CCAP 1055/1) GN=PHATRDRAFT_9886 PE=4 SV=1	0	0	0	0.00	0.00	0.00
2109	17461	tr|B5Y4E0|B5Y4E0_PHATC	16.36	1	2	2	iTRAQ 4plex (K N-term)	116765	Predicted protein OS=Phaeodactylum tricornutum (strain CCAP 1055/1) GN=PHATR_33116 PE=4 SV=1	0	0	0	0.00	0.00	0.00
3239	2725	tr|B7FR34|B7FR34_PHATC	16.33	3	2	2	iTRAQ 4plex (K N-term)	62105	Predicted protein OS=Phaeodactylum tricornutum (strain CCAP 1055/1) GN=PHATRDRAFT_43238 PE=4 SV=1	0	0	0	0.00	0.00	0.00
2534	1697	tr|B7FPU3|B7FPU3_PHATC	16.32	4	6	5	Carbamidomethylation; iTRAQ 4plex (K N-term)	184294	Predicted protein OS=Phaeodactylum tricornutum (strain CCAP 1055/1) GN=PHATRDRAFT_56605 PE=4 SV=1	0	0	0	0.00	0.00	0.00
2874	1799	tr|B7G449|B7G449_PHATC	16.30	7	3	3	iTRAQ 4plex (K N-term)	37148	Predicted protein OS=Phaeodactylum tricornutum (strain CCAP 1055/1) GN=PHATRDRAFT_47571 PE=4 SV=1	0	0	0	0.00	0.00	0.00
2874	1800	tr|B7G451|B7G451_PHATC	16.30	7	3	3	iTRAQ 4plex (K N-term)	38999	Predicted protein OS=Phaeodactylum tricornutum (strain CCAP 1055/1) GN=PHATRDRAFT_47573 PE=4 SV=1	0	0	0	0.00	0.00	0.00
2874	1801	tr|B7G450|B7G450_PHATC	16.30	6	3	3	iTRAQ 4plex (K N-term)	39968	Predicted protein OS=Phaeodactylum tricornutum (strain CCAP 1055/1) GN=PHATRDRAFT_47572 PE=4 SV=1	0	0	0	0.00	0.00	0.00
2874	8393	tr|B7G447|B7G447_PHATC	16.30	3	2	2	iTRAQ 4plex (K N-term)	39784	Predicted protein OS=Phaeodactylum tricornutum (strain CCAP 1055/1) GN=PHATRDRAFT_47569 PE=4 SV=1	0	0	0	0.00	0.00	0.00
3464	1414	tr|B7FRE4|B7FRE4_PHATC	16.29	3	1	1		33837	Predicted protein OS=Phaeodactylum tricornutum (strain CCAP 1055/1) GN=PHATRDRAFT_42466 PE=4 SV=1	0	0	0	0.00	0.00	0.00
2508	1699	tr|B7G6G7|B7G6G7_PHATC	16.29	2	2	2	Carbamidomethylation; iTRAQ 4plex (K N-term)	111792	Predicted protein OS=Phaeodactylum tricornutum (strain CCAP 1055/1) GN=PHATRDRAFT_48242 PE=4 SV=1	0	0	0	0.00	0.00	0.00
3319	26821	tr|B7FWD2|B7FWD2_PHATC	16.27	2	1	1	iTRAQ 4plex (K N-term)	63363	Predicted protein OS=Phaeodactylum tricornutum (strain CCAP 1055/1) GN=PHATRDRAFT_45070 PE=4 SV=1	0	0	0	0.00	0.00	0.00
3521	2997	tr|B5Y422|B5Y422_PHATC	16.26	2	1	1	iTRAQ 4plex (K N-term)	49597	Predicted protein OS=Phaeodactylum tricornutum (strain CCAP 1055/1) GN=PHATR_46875 PE=4 SV=1	0	0	0	0.00	0.00	0.00
3246	12964	tr|B7G6X6|B7G6X6_PHATC	16.25	5	2	2	Carbamidomethylation; iTRAQ 4plex (K N-term)	75834	Predicted protein OS=Phaeodactylum tricornutum (strain CCAP 1055/1) GN=PHATRDRAFT_48378 PE=4 SV=1	0	0	0	0.00	0.00	0.00
2422	2568	tr|B7FQK7|B7FQK7_PHATC	16.23	8	10	10	Oxidation (M); iTRAQ 4plex (K N-term)	142584	Predicted protein OS=Phaeodactylum tricornutum (strain CCAP 1055/1) GN=PHATRDRAFT_43088 PE=4 SV=1	0	0	0	0.00	0.00	0.00
2533	4674	tr|B5Y5J8|B5Y5J8_PHATC	16.22	4	5	5	Oxidation (M); iTRAQ 4plex (K N-term)	150382	Structural maintenance of chromosomes protein OS=Phaeodactylum tricornutum (strain CCAP 1055/1) GN=PHATR_44165 PE=3 SV=1	0	0	0	0.00	0.00	0.00
2573	1832	tr|B7FSF7|B7FSF7_PHATC	16.21	4	4	4	Oxidation (M); iTRAQ 4plex (K N-term)	161770	Predicted protein OS=Phaeodactylum tricornutum (strain CCAP 1055/1) GN=PHATRDRAFT_56602 PE=4 SV=1	0	0	0	0.00	0.00	0.00
2926	2749	tr|B7G894|B7G894_PHATC	16.21	5	3	3	Carbamidomethylation; iTRAQ 4plex (K N-term)	64165	Predicted protein OS=Phaeodactylum tricornutum (strain CCAP 1055/1) GN=PHATRDRAFT_48755 PE=4 SV=1	0	0	0	0.00	0.00	0.00
3193	7125	tr|B5Y3C0|B5Y3C0_PHATC	16.20	5	2	2	iTRAQ 4plex (K N-term)	61679	COP9 SigNalosome subunit 3 (Fragment) OS=Phaeodactylum tricornutum (strain CCAP 1055/1) GN=CSN3 PE=4 SV=1	0	0	0	0.00	0.00	0.00
2890	2875	tr|B7G5P2|B7G5P2_PHATC	16.20	2	2	2	iTRAQ 4plex (K N-term)	94485	Bifunctional aspartokinase (Fragment) OS=Phaeodactylum tricornutum (strain CCAP 1055/1) GN=PHATRDRAFT_22113 PE=4 SV=1	0	0	0	0.00	0.00	0.00
3088	8522	tr|B7FXK1|B7FXK1_PHATC	16.19	3	2	2	Oxidation (M); iTRAQ 4plex (K N-term)	91461	Predicted protein OS=Phaeodactylum tricornutum (strain CCAP 1055/1) GN=PHATRDRAFT_45401 PE=4 SV=1	0	0	0	0.00	0.00	0.00
3199	20978	tr|B7FRY7|B7FRY7_PHATC	16.19	3	2	2	iTRAQ 4plex (K N-term)	68562	Predicted protein OS=Phaeodactylum tricornutum (strain CCAP 1055/1) GN=PHATRDRAFT_25184 PE=4 SV=1	0	0	0	0.00	0.00	0.00
2598	3530	tr|B7GAJ7|B7GAJ7_PHATC	16.18	3	2	2	iTRAQ 4plex (K N-term)	70435	Predicted protein OS=Phaeodactylum tricornutum (strain CCAP 1055/1) GN=PHATRDRAFT_49427 PE=4 SV=1	0	0	0	0.00	0.00	0.00
3197	8367	tr|B7FPE9|B7FPE9_PHATC	16.17	3	2	2	Oxidation (M); iTRAQ 4plex (K N-term)	95697	Predicted protein OS=Phaeodactylum tricornutum (strain CCAP 1055/1) GN=PHATRDRAFT_42754 PE=4 SV=1	0	0	0	0.00	0.00	0.00
3254	3884	tr|B7G8P5|B7G8P5_PHATC	16.16	3	2	2	iTRAQ 4plex (K N-term)	128777	Predicted protein OS=Phaeodactylum tricornutum (strain CCAP 1055/1) GN=PHATRDRAFT_48878 PE=4 SV=1	0	0	0	0.00	0.00	0.00
1768	3109	tr|B7FZ78|B7FZ78_PHATC	16.15	7	3	3		66239	Predicted protein OS=Phaeodactylum tricornutum (strain CCAP 1055/1) GN=PHATRDRAFT_45936 PE=4 SV=1	0	0	0	0.00	0.00	0.00
2725	1501	tr|B7G926|B7G926_PHATC	16.14	4	4	4	iTRAQ 4plex (K N-term)	89900	Predicted protein OS=Phaeodactylum tricornutum (strain CCAP 1055/1) GN=PHATRDRAFT_48971 PE=4 SV=1	0	0	0	0.00	0.00	0.00
3517	12527	tr|B7G0A1|B7G0A1_PHATC	16.14	2	1	1		63913	Predicted protein OS=Phaeodactylum tricornutum (strain CCAP 1055/1) GN=PHATRDRAFT_36063 PE=4 SV=1	0	0	0	0.00	0.00	0.00
2817	1429	tr|B7FR04|B7FR04_PHATC	16.14	2	3	3	Carbamidomethylation; Pyro-glu from E; iTRAQ 4plex (K N-term)	175419	Predicted protein OS=Phaeodactylum tricornutum (strain CCAP 1055/1) GN=PHATRDRAFT_32379 PE=4 SV=1	0	0	0	0.00	0.00	0.00
3278	26386	tr|B5Y3I3|B5Y3I3_PHATC	16.14	4	1	1	iTRAQ 4plex (K N-term)	67948	Predicted protein OS=Phaeodactylum tricornutum (strain CCAP 1055/1) GN=PHATR_13384 PE=4 SV=1	0	0	0	0.00	0.00	0.00
2991	3634	tr|B7G5A4|B7G5A4_PHATC	16.14	3	3	3	Carbamidomethylation; iTRAQ 4plex (K N-term)	169404	Predicted protein OS=Phaeodactylum tricornutum (strain CCAP 1055/1) GN=PHATRDRAFT_47896 PE=4 SV=1	0	0	0	0.00	0.00	0.00
3068	7091	tr|B7FQE6|B7FQE6_PHATC	16.12	2	2	2	Carbamidomethylation; iTRAQ 4plex (K N-term)	139400	Predicted protein OS=Phaeodactylum tricornutum (strain CCAP 1055/1) GN=AP3delta PE=4 SV=1	0	0	0	0.00	0.00	0.00
2795	3555	tr|B7FTD1|B7FTD1_PHATC	16.09	4	3	3	Carbamidomethylation; iTRAQ 4plex (K N-term)	75255	Predicted protein OS=Phaeodactylum tricornutum (strain CCAP 1055/1) GN=PHATRDRAFT_33046 PE=4 SV=1	0	0	0	0.00	0.00	0.00
3098	7043	tr|B7G202|B7G202_PHATC	16.09	3	1	1	iTRAQ 4plex (K N-term)	78127	Predicted protein OS=Phaeodactylum tricornutum (strain CCAP 1055/1) GN=PHATRDRAFT_46971 PE=4 SV=1	0	0	0	0.00	0.00	0.00
3071	26229	tr|B7FUJ9|B7FUJ9_PHATC	16.09	4	2	2	iTRAQ 4plex (K N-term)	48343	Predicted protein OS=Phaeodactylum tricornutum (strain CCAP 1055/1) GN=PHATRDRAFT_44577 PE=4 SV=1	0	0	0	0.00	0.00	0.00
3534	26849	tr|B7FQQ9|B7FQQ9_PHATC	16.08	3	1	1	iTRAQ 4plex (K N-term)	32586	Predicted protein (Fragment) OS=Phaeodactylum tricornutum (strain CCAP 1055/1) GN=PHATRDRAFT_43131 PE=4 SV=1	0	0	0	0.00	0.00	0.00
2819	1177	tr|B7G3H7|B7G3H7_PHATC	16.07	2	3	3	Oxidation (M); iTRAQ 4plex (K N-term)	267674	Predicted protein OS=Phaeodactylum tricornutum (strain CCAP 1055/1) GN=PHATRDRAFT_21660 PE=4 SV=1	0	0	0	0.00	0.00	0.00
3044	7416	tr|B7G065|B7G065_PHATC	16.06	6	2	2	iTRAQ 4plex (K N-term)	37826	Predicted protein OS=Phaeodactylum tricornutum (strain CCAP 1055/1) GN=PHATRDRAFT_36026 PE=4 SV=1	0	0	0	0.00	0.00	0.00
3529	4673	tr|B7GB33|B7GB33_PHATC	16.06	2	1	1	iTRAQ 4plex (K N-term)	40930	Predicted protein OS=Phaeodactylum tricornutum (strain CCAP 1055/1) GN=PHATRDRAFT_49575 PE=4 SV=1	0	0	0	0.00	0.00	0.00
2607	6556	tr|B7FQL5|B7FQL5_PHATC	16.06	3	6	6	Carbamidomethylation; Oxidation (M); iTRAQ 4plex (K N-term)	259760	Predicted protein OS=Phaeodactylum tricornutum (strain CCAP 1055/1) GN=PHATRDRAFT_43095 PE=4 SV=1	0	0	0	0.00	0.00	0.00
2479	1253	tr|B7GDZ2|B7GDZ2_PHATC	16.03	3	9	9	Oxidation (M); Pyro-glu from E; iTRAQ 4plex (K N-term)	455354	Predicted protein OS=Phaeodactylum tricornutum (strain CCAP 1055/1) GN=DHC1 PE=4 SV=1	0	0	0	0.00	0.00	0.00
3035	25965	tr|B7G5G8|B7G5G8_PHATC	16.03	4	2	2	iTRAQ 4plex (K N-term)	58650	Predicted protein OS=Phaeodactylum tricornutum (strain CCAP 1055/1) GN=PHATRDRAFT_47949 PE=4 SV=1	0	0	0	0.00	0.00	0.00
2667	18094	tr|B7FSN0|B7FSN0_PHATC	16.02	7	2	2	iTRAQ 4plex (K N-term)	43970	Predicted protein OS=Phaeodactylum tricornutum (strain CCAP 1055/1) GN=PHATRDRAFT_43559 PE=3 SV=1	0	0	0	0.00	0.00	0.00
3081	12381	tr|B7GE17|B7GE17_PHATC	15.98	3	2	1	Carbamidomethylation; iTRAQ 4plex (K N-term)	72526	Predicted protein OS=Phaeodactylum tricornutum (strain CCAP 1055/1) GN=PHATRDRAFT_50412 PE=4 SV=1	0	0	0	0.00	0.00	0.00
2538	5888	tr|B7G2K9|B7G2K9_PHATC	15.97	4	5	4	iTRAQ 4plex (K N-term)	130050	DNA topoisomerase 2 (Fragment) OS=Phaeodactylum tricornutum (strain CCAP 1055/1) GN=PHATRDRAFT_13581 PE=3 SV=1	0	0	0	0.00	0.00	0.00
2712	1757	tr|B7GC42|B7GC42_PHATC	15.96	2	5	5	Carbamidomethylation; Oxidation (M); iTRAQ 4plex (K N-term)	247890	Predicted protein (Fragment) OS=Phaeodactylum tricornutum (strain CCAP 1055/1) GN=PHATRDRAFT_40677 PE=4 SV=1	0	0	0	0.00	0.00	0.00
3316	3485	tr|B7GCB9|B7GCB9_PHATC	15.96	4	1	1	Oxidation (M); iTRAQ 4plex (K N-term)	55049	Predicted protein OS=Phaeodactylum tricornutum (strain CCAP 1055/1) GN=PHATRDRAFT_49926 PE=4 SV=1	0	0	0	0.00	0.00	0.00
3270	8127	tr|B7G5B2|B7G5B2_PHATC	15.95	3	2	2	Carbamidomethylation; iTRAQ 4plex (K N-term)	98020	Predicted protein OS=Phaeodactylum tricornutum (strain CCAP 1055/1) GN=PHATRDRAFT_47903 PE=4 SV=1	0	0	0	0.00	0.00	0.00
2700	1635	tr|B7G4K7|B7G4K7_PHATC	15.94	2	5	5	Carbamidomethylation; iTRAQ 4plex (K N-term)	258106	Predicted protein OS=Phaeodactylum tricornutum (strain CCAP 1055/1) GN=PHATRDRAFT_47697 PE=4 SV=1	0	0	0	0.00	0.00	0.00
3066	26203	tr|B7FU13|B7FU13_PHATC	15.92	3	2	1	iTRAQ 4plex (K N-term)	63677	Predicted protein OS=Phaeodactylum tricornutum (strain CCAP 1055/1) GN=PHATRDRAFT_44417 PE=4 SV=1	0	0	0	0.00	0.00	0.00
2656	4196	tr|B7G206|B7G206_PHATC	15.89	2	4	4	iTRAQ 4plex (K N-term)	175302	Predicted protein OS=Phaeodactylum tricornutum (strain CCAP 1055/1) GN=PHATRDRAFT_46975 PE=4 SV=1	0	0	0	0.00	0.00	0.00
2657	13149	tr|B7G1D9|B7G1D9_PHATC	15.88	10	4	4	iTRAQ 4plex (K N-term)	43508	Predicted protein OS=Phaeodactylum tricornutum (strain CCAP 1055/1) GN=PHATRDRAFT_46483 PE=4 SV=1	0	0	0	0.00	0.00	0.00
2731	13114	tr|B7FSV0|B7FSV0_PHATC	15.87	5	3	3	Carbamidomethylation; Oxidation (M)	59093	Predicted protein (Fragment) OS=Phaeodactylum tricornutum (strain CCAP 1055/1) GN=PHATRDRAFT_25394 PE=4 SV=1	0	0	0	0.00	0.00	0.00
3298	26485	tr|B7FSE7|B7FSE7_PHATC	15.86	3	1	1	iTRAQ 4plex (K N-term)	45862	Predicted protein OS=Phaeodactylum tricornutum (strain CCAP 1055/1) GN=PHATRDRAFT_32710 PE=4 SV=1	0	0	0	0.00	0.00	0.00
2581	4641	tr|B7G7A4|B7G7A4_PHATC	15.86	3	4	4	Pyro-glu from Q; iTRAQ 4plex (K N-term)	109996	Predicted protein OS=Phaeodactylum tricornutum (strain CCAP 1055/1) GN=PHATRDRAFT_48479 PE=4 SV=1	0	0	0	0.00	0.00	0.00
3284	12927	tr|B7FQ11|B7FQ11_PHATC	15.85	8	2	2	Oxidation (M); iTRAQ 4plex (K N-term)	37339	Predicted protein OS=Phaeodactylum tricornutum (strain CCAP 1055/1) GN=PHATRDRAFT_8975 PE=3 SV=1	0	0	0	0.00	0.00	0.00
3322	2393	tr|B7G2L3|B7G2L3_PHATC	15.84	6	1	1	iTRAQ 4plex (K N-term)	19376	Predicted protein OS=Phaeodactylum tricornutum (strain CCAP 1055/1) GN=PHATRDRAFT_37266 PE=4 SV=1	0	0	0	0.00	0.00	0.00
3538	12190	tr|B7G6Y5|B7G6Y5_PHATC	15.83	2	1	1		47124	Predicted protein OS=Phaeodactylum tricornutum (strain CCAP 1055/1) GN=PHATRDRAFT_48386 PE=4 SV=1	0	0	0	0.00	0.00	0.00
3543	6990	tr|B7S3X2|B7S3X2_PHATC	15.81	1	1	1	iTRAQ 4plex (K N-term)	68481	Predicted protein OS=Phaeodactylum tricornutum (strain CCAP 1055/1) GN=PHATRDRAFT_bd1628 PE=4 SV=1	0	0	0	0.00	0.00	0.00
2302	8399	tr|B5Y3I7|B5Y3I7_PHATC	15.78	2	1	1	iTRAQ 4plex (K N-term)	68269	Predicted protein OS=Phaeodactylum tricornutum (strain CCAP 1055/1) GN=MCM7 PE=3 SV=1	0	0	0	0.00	0.00	0.00
3097	21011	A0T0H5|PSB28_PHATC	15.77	13	2	2	iTRAQ 4plex (K N-term)	13103	Photosystem II reaction center Psb28 protein OS=Phaeodactylum tricornutum (strain CCAP 1055/1) GN=psb28 PE=3 SV=1	0	0	0	0.00	0.00	0.00
2772	6959	tr|B7GC71|B7GC71_PHATC	15.75	3	1	1		26839	Predicted protein (Fragment) OS=Phaeodactylum tricornutum (strain CCAP 1055/1) GN=PHATRDRAFT_16283 PE=4 SV=1	0	0	0	0.00	0.00	0.00
3087	20442	tr|B7GEF1|B7GEF1_PHATC	15.74	1	1	1		99509	Predicted protein OS=Phaeodactylum tricornutum (strain CCAP 1055/1) GN=PHATRDRAFT_50537 PE=3 SV=1	0	0	0	0.00	0.00	0.00
3536	4945	tr|B7FNZ4|B7FNZ4_PHATC	15.71	1	1	1		77880	Predicted protein OS=Phaeodactylum tricornutum (strain CCAP 1055/1) GN=PHATRDRAFT_42625 PE=4 SV=1	0	0	0	0.00	0.00	0.00
3245	6471	tr|B7GDJ8|B7GDJ8_PHATC	15.71	5	2	2	Oxidation (M); iTRAQ 4plex (K N-term)	73324	Predicted protein OS=Phaeodactylum tricornutum (strain CCAP 1055/1) GN=PHATRDRAFT_50280 PE=4 SV=1	0	0	0	0.00	0.00	0.00
3324	26901	tr|B7FY61|B7FY61_PHATC	15.70	1	1	1		51653	Predicted protein OS=Phaeodactylum tricornutum (strain CCAP 1055/1) GN=PHATRDRAFT_45583 PE=4 SV=1	0	0	0	0.00	0.00	0.00
2855	4702	tr|B7FUL8|B7FUL8_PHATC	15.69	7	3	3	iTRAQ 4plex (K N-term)	64508	Predicted protein OS=Phaeodactylum tricornutum (strain CCAP 1055/1) GN=PHATRDRAFT_34060 PE=4 SV=1	0	0	0	0.00	0.00	0.00
2960	12386	tr|B7GBZ7|B7GBZ7_PHATC	15.69	5	3	3	iTRAQ 4plex (K N-term)	90859	Predicted protein OS=Phaeodactylum tricornutum (strain CCAP 1055/1) GN=PHATRDRAFT_49810 PE=4 SV=1	0	0	0	0.00	0.00	0.00
2960	12387	tr|B7G5S2|B7G5S2_PHATC	15.69	5	3	3	iTRAQ 4plex (K N-term)	90860	Predicted protein OS=Phaeodactylum tricornutum (strain CCAP 1055/1) GN=PHATRDRAFT_48040 PE=4 SV=1	0	0	0	0.00	0.00	0.00
2065	4578	tr|B7FT13|B7FT13_PHATC	15.68	8	3	3	Carbamidomethylation; iTRAQ 4plex (K N-term)	57361	Coumaryl-coa ligase OS=Phaeodactylum tricornutum (strain CCAP 1055/1) GN=CCL1 PE=4 SV=1	0	0	0	0.00	0.00	0.00
3525	12490	tr|B7FZ52|B7FZ52_PHATC	15.66	2	1	1	Carbamidomethylation; iTRAQ 4plex (K N-term)	133656	Predicted protein OS=Phaeodactylum tricornutum (strain CCAP 1055/1) GN=PHATRDRAFT_45915 PE=4 SV=1	0	0	0	0.00	0.00	0.00
2955	1625	tr|B7FUQ4|B7FUQ4_PHATC	15.66	3	3	3	iTRAQ 4plex (K N-term)	98485	Predicted protein OS=Phaeodactylum tricornutum (strain CCAP 1055/1) GN=PHATRDRAFT_34096 PE=4 SV=1	0	0	0	0.00	0.00	0.00
3475	20707	tr|B7FYI3|B7FYI3_PHATC	15.66	2	1	1	Carbamidomethylation; iTRAQ 4plex (K N-term)	66330	Predicted protein OS=Phaeodactylum tricornutum (strain CCAP 1055/1) GN=PHATRDRAFT_45681 PE=4 SV=1	0	0	0	0.00	0.00	0.00
2665	6757	tr|B7G6G4|B7G6G4_PHATC	15.65	8	6	6	Oxidation (M); Pyro-glu from E; iTRAQ 4plex (K N-term)	75634	Predicted protein (Fragment) OS=Phaeodactylum tricornutum (strain CCAP 1055/1) GN=PHATRDRAFT_38651 PE=4 SV=1	0	0	0	0.00	0.00	0.00
3304	6026	tr|B7G380|B7G380_PHATC	15.64	6	2	2	Carbamidomethylation	74072	Predicted protein OS=Phaeodactylum tricornutum (strain CCAP 1055/1) GN=PHATRDRAFT_47390 PE=4 SV=1	0	0	0	0.00	0.00	0.00
2761	4062	tr|B7G777|B7G777_PHATC	15.64	8	2	2	Carbamidomethylation; iTRAQ 4plex (K N-term)	36270	Predicted protein OS=Phaeodactylum tricornutum (strain CCAP 1055/1) GN=PHATRDRAFT_48461 PE=4 SV=1	0	0	0	0.00	0.00	0.00
2995	12432	tr|B7FWI4|B7FWI4_PHATC	15.62	4	3	1	iTRAQ 4plex (K N-term)	102909	Predicted protein OS=Phaeodactylum tricornutum (strain CCAP 1055/1) GN=PHATRDRAFT_34728 PE=4 SV=1	0	0	0	0.00	0.00	0.00
3480	1538	tr|B7G5L4|B7G5L4_PHATC	15.61	2	1	1	iTRAQ 4plex (K N-term)	56983	Predicted protein OS=Phaeodactylum tricornutum (strain CCAP 1055/1) GN=PHATRDRAFT_47991 PE=4 SV=1	0	0	0	0.00	0.00	0.00
2987	7548	tr|B7G6K5|B7G6K5_PHATC	15.60	4	3	3	iTRAQ 4plex (K N-term)	63209	Importin subunit alpha OS=Phaeodactylum tricornutum (strain CCAP 1055/1) GN=PHATRDRAFT_22319 PE=3 SV=1	0	0	0	0.00	0.00	0.00
3547	7861	tr|B7FXW0|B7FXW0_PHATC	15.60	2	1	1	iTRAQ 4plex (K N-term)	72869	Predicted protein OS=Phaeodactylum tricornutum (strain CCAP 1055/1) GN=PHATRDRAFT_45492 PE=4 SV=1	0	0	0	0.00	0.00	0.00
3544	6707	tr|B7FSR3|B7FSR3_PHATC	15.59	2	1	1	Carbamidomethylation; iTRAQ 4plex (K N-term)	161396	Predicted protein OS=Phaeodactylum tricornutum (strain CCAP 1055/1) GN=PHATRDRAFT_43586 PE=4 SV=1	0	0	0	0.00	0.00	0.00
3257	7547	tr|B7G7M1|B7G7M1_PHATC	15.57	5	2	2	iTRAQ 4plex (K N-term)	52557	Predicted protein OS=Phaeodactylum tricornutum (strain CCAP 1055/1) GN=PHATRDRAFT_48544 PE=4 SV=1	0	0	0	0.00	0.00	0.00
3023	17756	tr|B7GAW1|B7GAW1_PHATC	15.56	4	2	2		49471	Predicted protein OS=Phaeodactylum tricornutum (strain CCAP 1055/1) GN=PHATRDRAFT_49518 PE=4 SV=1	0	0	0	0.00	0.00	0.00
2810	6911	tr|B7FXZ2|B7FXZ2_PHATC	15.56	3	4	4	Carbamidomethylation; iTRAQ 4plex (K N-term)	271909	Predicted protein OS=Phaeodactylum tricornutum (strain CCAP 1055/1) GN=PHATRDRAFT_19982 PE=4 SV=1	0	0	0	0.00	0.00	0.00
3067	26210	tr|B7G751|B7G751_PHATC	15.53	7	2	2	iTRAQ 4plex (K N-term)	62909	Predicted protein OS=Phaeodactylum tricornutum (strain CCAP 1055/1) GN=PHATRDRAFT_48439 PE=4 SV=1	0	0	0	0.00	0.00	0.00
2718	2659	tr|B7G3B1|B7G3B1_PHATC	15.53	4	4	4	Carbamidomethylation	113050	DNA topoisomerase OS=Phaeodactylum tricornutum (strain CCAP 1055/1) GN=PHATRDRAFT_47417 PE=3 SV=1	0	0	0	0.00	0.00	0.00
2934	11693	tr|B7G6M5|B7G6M5_PHATC	15.51	2	3	3	iTRAQ 4plex (K N-term)	221543	Predicted protein OS=Phaeodactylum tricornutum (strain CCAP 1055/1) GN=PHATRDRAFT_38712 PE=4 SV=1	0	0	0	0.00	0.00	0.00
2934	3082	tr|B7GBJ0|B7GBJ0_PHATC	15.51	3	2	2		63516	Predicted protein OS=Phaeodactylum tricornutum (strain CCAP 1055/1) GN=PHATRDRAFT_40473 PE=4 SV=1	0	0	0	0.00	0.00	0.00
2934	3083	tr|B7GDU5|B7GDU5_PHATC	15.51	2	2	2		90554	Predicted protein OS=Phaeodactylum tricornutum (strain CCAP 1055/1) GN=PHATRDRAFT_41294 PE=4 SV=1	0	0	0	0.00	0.00	0.00
2934	11692	tr|B5Y5C4|B5Y5C4_PHATC	15.51	1	2	2		141461	Predicted protein OS=Phaeodactylum tricornutum (strain CCAP 1055/1) GN=PHATR_33459 PE=4 SV=1	0	0	0	0.00	0.00	0.00
2934	26970	tr|B5Y5N2|B5Y5N2_PHATC	15.51	1	1	1		76912	Predicted protein OS=Phaeodactylum tricornutum (strain CCAP 1055/1) GN=PHATR_33569 PE=4 SV=1	0	0	0	0.00	0.00	0.00
2934	4089	tr|B7S4G0|B7S4G0_PHATC	15.51	1	1	1		129174	Predicted protein OS=Phaeodactylum tricornutum (strain CCAP 1055/1) GN=PHATRDRAFT_bd1488 PE=4 SV=1	0	0	0	0.00	0.00	0.00
2934	4090	tr|B7S4F5|B7S4F5_PHATC	15.51	1	1	1		132075	Predicted protein OS=Phaeodactylum tricornutum (strain CCAP 1055/1) GN=PHATRDRAFT_bd1483 PE=4 SV=1	0	0	0	0.00	0.00	0.00
2597	26147	tr|B7G0K3|B7G0K3_PHATC	15.49	6	2	2	iTRAQ 4plex (K N-term)	49045	Predicted protein OS=Phaeodactylum tricornutum (strain CCAP 1055/1) GN=PHATRDRAFT_36165 PE=4 SV=1	0	0	0	0.00	0.00	0.00
2384	4458	tr|B7G5J2|B7G5J2_PHATC	15.49	4	18	17	Oxidation (M); iTRAQ 4plex (K N-term)	504769	Predicted protein OS=Phaeodactylum tricornutum (strain CCAP 1055/1) GN=PHATRDRAFT_47968 PE=4 SV=1	0	0	0	0.00	0.00	0.00
3539	26862	tr|B7G3R7|B7G3R7_PHATC	15.48	4	1	1		58525	Predicted protein OS=Phaeodactylum tricornutum (strain CCAP 1055/1) GN=PHATRDRAFT_47257 PE=4 SV=1	0	0	0	0.00	0.00	0.00
2710	2338	tr|B7FRS8|B7FRS8_PHATC	15.46	2	3	3	Oxidation (M); iTRAQ 4plex (K N-term)	156355	Predicted protein OS=Phaeodactylum tricornutum (strain CCAP 1055/1) GN=PHATRDRAFT_43299 PE=3 SV=1	0	0	0	0.00	0.00	0.00
2146	5173	tr|B7S473|B7S473_PHATC	15.44	6	3	3	iTRAQ 4plex (K N-term)	66589	Predicted protein OS=Phaeodactylum tricornutum (strain CCAP 1055/1) GN=PHATRDRAFT_bd1812 PE=3 SV=1	0	0	0	0.00	0.00	0.00
2625	1355	tr|B7FS12|B7FS12_PHATC	15.43	5	4	4	iTRAQ 4plex (K N-term)	151939	Predicted protein OS=Phaeodactylum tricornutum (strain CCAP 1055/1) GN=PHATRDRAFT_43371 PE=4 SV=1	0	0	0	0.00	0.00	0.00
2705	17166	tr|B7G3Q7|B7G3Q7_PHATC	15.40	6	4	4	Oxidation (M); iTRAQ 4plex (K N-term)	73702	Predicted protein OS=Phaeodactylum tricornutum (strain CCAP 1055/1) GN=PHATRDRAFT_47249 PE=4 SV=1	0	0	0	0.00	0.00	0.00
3486	26498	tr|B7G6G3|B7G6G3_PHATC	15.40	2	1	1		35809	Predicted protein OS=Phaeodactylum tricornutum (strain CCAP 1055/1) GN=PHATRDRAFT_38650 PE=4 SV=1	0	0	0	0.00	0.00	0.00
3252	26267	tr|B7FX17|B7FX17_PHATC	15.40	3	2	2	iTRAQ 4plex (K N-term)	63744	Predicted protein OS=Phaeodactylum tricornutum (strain CCAP 1055/1) GN=PHATRDRAFT_45260 PE=4 SV=1	0	0	0	0.00	0.00	0.00
3043	16536	tr|B7G5P1|B7G5P1_PHATC	15.39	3	3	3		69549	Predicted protein OS=Phaeodactylum tricornutum (strain CCAP 1055/1) GN=PHATRDRAFT_48014 PE=4 SV=1	0	0	0	0.00	0.00	0.00
2511	2136	tr|B7FZI1|B7FZI1_PHATC	15.37	4	7	7	Carbamidomethylation; iTRAQ 4plex (K N-term)	243852	Predicted protein OS=Phaeodactylum tricornutum (strain CCAP 1055/1) GN=PHATRDRAFT_46012 PE=4 SV=1	0	0	0	0.00	0.00	0.00
3160	16753	tr|B7FPB8|B7FPB8_PHATC	15.35	5	2	2	iTRAQ 4plex (K N-term)	36411	Predicted protein (Fragment) OS=Phaeodactylum tricornutum (strain CCAP 1055/1) GN=PHATRDRAFT_3362 PE=4 SV=1	0	0	0	0.00	0.00	0.00
3188	13847	tr|B7G334|B7G334_PHATC	15.33	5	2	2	iTRAQ 4plex (K N-term)	54999	Predicted protein OS=Phaeodactylum tricornutum (strain CCAP 1055/1) GN=PHATRDRAFT_47361 PE=4 SV=1	0	0	0	0.00	0.00	0.00
3292	4479	tr|B7GCL1|B7GCL1_PHATC	15.33	3	2	2	iTRAQ 4plex (K N-term)	82097	Predicted protein OS=Phaeodactylum tricornutum (strain CCAP 1055/1) GN=PHATRDRAFT_50006 PE=4 SV=1	0	0	0	0.00	0.00	0.00
2473	4405	tr|B5Y4N7|B5Y4N7_PHATC	15.32	8	6	6	iTRAQ 4plex (K N-term)	89773	Predicted protein OS=Phaeodactylum tricornutum (strain CCAP 1055/1) GN=PHATR_43887 PE=4 SV=1	0	0	0	0.00	0.00	0.00
3548	6873	tr|B7FV72|B7FV72_PHATC	15.32	2	1	1	Pyro-glu from E	63461	Predicted protein OS=Phaeodactylum tricornutum (strain CCAP 1055/1) GN=PHATRDRAFT_44991 PE=4 SV=1	0	0	0	0.00	0.00	0.00
3229	21904	tr|B7FVJ6|B7FVJ6_PHATC	15.32	6	2	2	Carbamidomethylation; iTRAQ 4plex (K N-term)	33975	Predicted protein OS=Phaeodactylum tricornutum (strain CCAP 1055/1) GN=PHATRDRAFT_44763 PE=4 SV=1	0	0	0	0.00	0.00	0.00
3006	3836	tr|B7G5L0|B7G5L0_PHATC	15.32	6	3	3	Pyro-glu from E; iTRAQ 4plex (K N-term)	80418	Predicted protein OS=Phaeodactylum tricornutum (strain CCAP 1055/1) GN=PHATRDRAFT_47986 PE=4 SV=1	0	0	0	0.00	0.00	0.00
2424	5983	tr|B7G639|B7G639_PHATC	15.31	8	10	10	Carbamidomethylation; iTRAQ 4plex (K N-term)	156944	Chromatin assembly factor subunit OS=Phaeodactylum tricornutum (strain CCAP 1055/1) GN=CAF1-subunit-A PE=4 SV=1	0	0	0	0.00	0.00	0.00
3306	26549	tr|B7FT39|B7FT39_PHATC	15.30	7	2	2	iTRAQ 4plex (K N-term)	42009	Predicted protein OS=Phaeodactylum tricornutum (strain CCAP 1055/1) GN=PHATRDRAFT_43683 PE=4 SV=1	0	0	0	0.00	0.00	0.00
2759	26086	tr|B7FR31|B7FR31_PHATC	15.30	33	2	2	iTRAQ 4plex (K N-term)	9387	Predicted protein (Fragment) OS=Phaeodactylum tricornutum (strain CCAP 1055/1) GN=PHATRDRAFT_8363 PE=4 SV=1	0	0	0	0.00	0.00	0.00
2811	7549	tr|B7FXC5|B7FXC5_PHATC	15.28	3	4	4	Carbamidomethylation; iTRAQ 4plex (K N-term)	175694	Predicted protein OS=Phaeodactylum tricornutum (strain CCAP 1055/1) GN=PHATRDRAFT_45340 PE=4 SV=1	0	0	0	0.00	0.00	0.00
2899	8693	tr|B7FX81|B7FX81_PHATC	15.28	3	2	2		79133	Predicted protein OS=Phaeodactylum tricornutum (strain CCAP 1055/1) GN=PHATRDRAFT_45306 PE=4 SV=1	0	0	0	0.00	0.00	0.00
2454	8663	tr|B5Y5U7|B5Y5U7_PHATC	15.28	10	7	7	Oxidation (M); iTRAQ 4plex (K N-term)	89666	Predicted protein OS=Phaeodactylum tricornutum (strain CCAP 1055/1) GN=PHATR_33633 PE=4 SV=1	0	0	0	0.00	0.00	0.00
3549	11218	tr|B7G6V0|B7G6V0_PHATC	15.27	3	1	1		71122	Predicted protein OS=Phaeodactylum tricornutum (strain CCAP 1055/1) GN=PHATRDRAFT_48356 PE=4 SV=1	0	0	0	0.00	0.00	0.00
2867	4512	tr|B7FWW0|B7FWW0_PHATC	15.26	8	3	3	Carbamidomethylation; iTRAQ 4plex (K N-term)	53987	Predicted protein OS=Phaeodactylum tricornutum (strain CCAP 1055/1) GN=PHATRDRAFT_45218 PE=4 SV=1	0	0	0	0.00	0.00	0.00
2487	17618	tr|B7FUQ0|B7FUQ0_PHATC	15.26	2	1	1		54762	Predicted protein OS=Phaeodactylum tricornutum (strain CCAP 1055/1) GN=PHATRDRAFT_44622 PE=4 SV=1	0	0	0	0.00	0.00	0.00
2738	4504	tr|B7GCD1|B7GCD1_PHATC	15.24	10	4	4	Carbamidomethylation; iTRAQ 4plex (K N-term)	63180	Predicted protein OS=Phaeodactylum tricornutum (strain CCAP 1055/1) GN=PHATRDRAFT_49935 PE=4 SV=1	0	0	0	0.00	0.00	0.00
3512	8651	tr|B7FWH0|B7FWH0_PHATC	15.21	3	1	1	iTRAQ 4plex (K N-term)	59347	Predicted protein OS=Phaeodactylum tricornutum (strain CCAP 1055/1) GN=PHATRDRAFT_45104 PE=4 SV=1	0	0	0	0.00	0.00	0.00
3266	26340	tr|B7G930|B7G930_PHATC	15.20	6	2	2	iTRAQ 4plex (K N-term)	33625	Predicted protein (Fragment) OS=Phaeodactylum tricornutum (strain CCAP 1055/1) GN=PHATRDRAFT_30019 PE=4 SV=1	0	0	0	0.00	0.00	0.00
3313	12239	tr|B5Y3Q4|B5Y3Q4_PHATC	15.18	2	1	1	Pyro-glu from Q	46296	Predicted protein OS=Phaeodactylum tricornutum (strain CCAP 1055/1) GN=PHATR_46767 PE=4 SV=1	0	0	0	0.00	0.00	0.00
2895	17983	tr|B7G0B6|B7G0B6_PHATC	15.18	5	2	2	iTRAQ 4plex (K N-term)	62634	Predicted protein OS=Phaeodactylum tricornutum (strain CCAP 1055/1) GN=PHATRDRAFT_36079 PE=4 SV=1	0	0	0	0.00	0.00	0.00
3230	4843	tr|B7G3W6|B7G3W6_PHATC	15.18	3	2	2	iTRAQ 4plex (K N-term)	87004	Predicted protein OS=Phaeodactylum tricornutum (strain CCAP 1055/1) GN=PHATRDRAFT_47294 PE=4 SV=1	0	0	0	0.00	0.00	0.00
2752	7730	tr|B7G803|B7G803_PHATC	15.18	4	5	5	Carbamidomethylation; iTRAQ 4plex (K N-term)	103629	Predicted protein OS=Phaeodactylum tricornutum (strain CCAP 1055/1) GN=PHATRDRAFT_48652 PE=4 SV=1	0	0	0	0.00	0.00	0.00
2802	8884	tr|B7GBP7|B7GBP7_PHATC	15.17	12	4	4	iTRAQ 4plex (K N-term)	42269	Predicted protein OS=Phaeodactylum tricornutum (strain CCAP 1055/1) GN=PHATRDRAFT_49728 PE=4 SV=1	0	0	0	0.00	0.00	0.00
3037	12124	tr|B7FVT9|B7FVT9_PHATC	15.16	5	2	2	Carbamidomethylation; Pyro-glu from E	92220	Predicted protein OS=Phaeodactylum tricornutum (strain CCAP 1055/1) GN=PHATRDRAFT_34362 PE=4 SV=1	0	0	0	0.00	0.00	0.00
3551	6077	tr|B7FUA2|B7FUA2_PHATC	15.15	1	1	1		90788	Predicted protein OS=Phaeodactylum tricornutum (strain CCAP 1055/1) GN=PHATRDRAFT_44486 PE=4 SV=1	0	0	0	0.00	0.00	0.00
2888	12576	tr|B7G8U5|B7G8U5_PHATC	15.14	6	3	2	iTRAQ 4plex (K N-term)	30880	Predicted protein OS=Phaeodactylum tricornutum (strain CCAP 1055/1) GN=PHATRDRAFT_39504 PE=4 SV=1	0	0	0	0.00	0.00	0.00
2672	2990	tr|B5Y4W4|B5Y4W4_PHATC	15.13	2	2	2	iTRAQ 4plex (K N-term)	141332	Predicted protein OS=Phaeodactylum tricornutum (strain CCAP 1055/1) GN=SMC PE=4 SV=1	0	0	0	0.00	0.00	0.00
2900	26286	tr|B7G642|B7G642_PHATC	15.12	5	2	2	iTRAQ 4plex (K N-term)	73748	Predicted protein OS=Phaeodactylum tricornutum (strain CCAP 1055/1) GN=PHATRDRAFT_38525 PE=4 SV=1	0	0	0	0.00	0.00	0.00
3288	26442	tr|B7FXP3|B7FXP3_PHATC	15.10	2	2	2	Carbamidomethylation; Oxidation (M)	98044	Predicted protein OS=Phaeodactylum tricornutum (strain CCAP 1055/1) GN=PHATRDRAFT_45438 PE=4 SV=1	0	0	0	0.00	0.00	0.00
3325	6797	tr|B7GA93|B7GA93_PHATC	15.10	4	1	1	iTRAQ 4plex (K N-term)	24195	Predicted protein OS=Phaeodactylum tricornutum (strain CCAP 1055/1) GN=PHATRDRAFT_49336 PE=4 SV=1	0	0	0	0.00	0.00	0.00
3327	3633	tr|B7FS39|B7FS39_PHATC	15.09	4	1	1	iTRAQ 4plex (K N-term)	20371	Predicted protein OS=Phaeodactylum tricornutum (strain CCAP 1055/1) GN=PHATRDRAFT_32597 PE=4 SV=1	0	0	0	0.00	0.00	0.00
2773	4078	tr|B7GDR9|B7GDR9_PHATC	15.09	2	1	1	iTRAQ 4plex (K N-term)	22983	Predicted protein OS=Phaeodactylum tricornutum (strain CCAP 1055/1) GN=PHATRDRAFT_41267 PE=4 SV=1	0	0	0	0.00	0.00	0.00
2834	2546	tr|B7FXE2|B7FXE2_PHATC	15.08	10	4	3	Carbamidomethylation; iTRAQ 4plex (K N-term)	53598	Predicted protein OS=Phaeodactylum tricornutum (strain CCAP 1055/1) GN=PHATRDRAFT_45355 PE=4 SV=1	0	0	0	0.00	0.00	0.00
2459	5174	tr|B7GA67|B7GA67_PHATC	15.05	4	9	8	Carbamidomethylation; Oxidation (M); iTRAQ 4plex (K N-term)	187726	Mer3 meiotic cross-over helicase OS=Phaeodactylum tricornutum (strain CCAP 1055/1) GN=MER3 PE=4 SV=1	0	0	0	0.00	0.00	0.00
3296	2974	tr|B7G3P7|B7G3P7_PHATC	15.00	22	2	2	Carbamidomethylation; iTRAQ 4plex (K N-term)	10799	Predicted protein OS=Phaeodactylum tricornutum (strain CCAP 1055/1) GN=PHATRDRAFT_37400 PE=4 SV=1	0	0	0	0.00	0.00	0.00
3563	4297	tr|B7G2E6|B7G2E6_PHATC	0.00	4	5	5	Oxidation (M); iTRAQ 4plex (K N-term)	142099	DNA-directed RNA polymerase OS=Phaeodactylum tricornutum (strain CCAP 1055/1) GN=RPC157 PE=3 SV=1	0	0	0	0.00	0.00	0.00
3570	900	tr|B7G2L8|B7G2L8_PHATC	0.00	7	11	11	Carbamidomethylation; iTRAQ 4plex (K N-term)	245799	Predicted protein OS=Phaeodactylum tricornutum (strain CCAP 1055/1) GN=PHATRDRAFT_21388 PE=4 SV=1	0	0	0	0.00	0.00	0.00
3577	2384	tr|B7G2U8|B7G2U8_PHATC	0.00	2	2	2	Oxidation (M); iTRAQ 4plex (K N-term)	138181	Predicted protein OS=Phaeodactylum tricornutum (strain CCAP 1055/1) GN=PHATRDRAFT_47206 PE=4 SV=1	0	0	0	0.00	0.00	0.00
3581	2185	tr|B7S465|B7S465_PHATC	0.00	6	5	5	Oxidation (M); iTRAQ 4plex (K N-term)	110781	Predicted protein OS=Phaeodactylum tricornutum (strain CCAP 1055/1) GN=PHATRDRAFT_bd1695 PE=4 SV=1	0	0	0	0.00	0.00	0.00
3585	5278	tr|B5Y4P8|B5Y4P8_PHATC	0.00	2	5	4	Carbamidomethylation; iTRAQ 4plex (K N-term)	226561	Predicted protein OS=Phaeodactylum tricornutum (strain CCAP 1055/1) GN=PHATR_43897 PE=4 SV=1	0	0	0	0.00	0.00	0.00
3586	1464	tr|B7FRM3|B7FRM3_PHATC	0.00	5	7	6	Carbamidomethylation; iTRAQ 4plex (K N-term)	138430	Predicted protein (Fragment) OS=Phaeodactylum tricornutum (strain CCAP 1055/1) GN=PHATRDRAFT_9180 PE=3 SV=1	0	0	0	0.00	0.00	0.00
3598	1156	tr|B7S3P2|B7S3P2_PHATC	0.00	4	7	6	Carbamidomethylation; iTRAQ 4plex (K N-term)	205346	Predicted protein OS=Phaeodactylum tricornutum (strain CCAP 1055/1) GN=PHATRDRAFT_bd1176 PE=4 SV=1	0	0	0	0.00	0.00	0.00
3599	3553	tr|B7GDA4|B7GDA4_PHATC	0.00	8	7	7	iTRAQ 4plex (K N-term)	96308	Predicted protein OS=Phaeodactylum tricornutum (strain CCAP 1055/1) GN=PHATRDRAFT_50200 PE=4 SV=1	0	0	0	0.00	0.00	0.00
3602	1585	tr|B7GBU7|B7GBU7_PHATC	0.00	6	7	7	Oxidation (M); iTRAQ 4plex (K N-term)	161492	Phosphoinositide phospholipase C OS=Phaeodactylum tricornutum (strain CCAP 1055/1) GN=PHATRDRAFT_49771 PE=4 SV=1	0	0	0	0.00	0.00	0.00
3603	2968	tr|B7FXC9|B7FXC9_PHATC	0.00	2	2	2	iTRAQ 4plex (K N-term)	140720	Predicted protein OS=Phaeodactylum tricornutum (strain CCAP 1055/1) GN=PHATRDRAFT_26948 PE=4 SV=1	0	0	0	0.00	0.00	0.00
3606	4830	tr|B7FPY1|B7FPY1_PHATC	0.00	3	10	9	Carbamidomethylation; Oxidation (M); Pyro-glu from E; iTRAQ 4plex (K N-term)	456326	Predicted protein OS=Phaeodactylum tricornutum (strain CCAP 1055/1) GN=PHATRDRAFT_42892 PE=4 SV=1	0	0	0	0.00	0.00	0.00
3609	7501	tr|B7G8K1|B7G8K1_PHATC	0.00	21	7	7	Carbamidomethylation; iTRAQ 4plex (K N-term)	34541	Predicted protein (Fragment) OS=Phaeodactylum tricornutum (strain CCAP 1055/1) GN=PHATRDRAFT_15354 PE=4 SV=1	0	0	0	0.00	0.00	0.00
3617	7445	tr|B7G017|B7G017_PHATC	0.00	5	4	4	Carbamidomethylation; iTRAQ 4plex (K N-term)	93039	Predicted protein OS=Phaeodactylum tricornutum (strain CCAP 1055/1) GN=PHATRDRAFT_46093 PE=4 SV=1	0	0	0	0.00	0.00	0.00
3629	3995	tr|B7G9P0|B7G9P0_PHATC	0.00	5	4	4	iTRAQ 4plex (K N-term)	123568	Predicted protein OS=Phaeodactylum tricornutum (strain CCAP 1055/1) GN=PHATRDRAFT_49156 PE=4 SV=1	0	0	0	0.00	0.00	0.00
3631	1104	tr|B7G1N8|B7G1N8_PHATC	0.00	3	5	5	Carbamidomethylation; iTRAQ 4plex (K N-term)	238160	Predicted protein OS=Phaeodactylum tricornutum (strain CCAP 1055/1) GN=PHATRDRAFT_46566 PE=4 SV=1	0	0	0	0.00	0.00	0.00
3632	4575	tr|B7FZZ4|B7FZZ4_PHATC	0.00	9	9	9	Carbamidomethylation; Oxidation (M); Pyro-glu from Q; iTRAQ 4plex (K N-term)	136316	Predicted protein OS=Phaeodactylum tricornutum (strain CCAP 1055/1) GN=PHATRDRAFT_46078 PE=4 SV=1	0	0	0	0.00	0.00	0.00
3648	7446	tr|B7FYQ1|B7FYQ1_PHATC	0.00	10	5	5	Carbamidomethylation; iTRAQ 4plex (K N-term)	56091	Predicted protein OS=Phaeodactylum tricornutum (strain CCAP 1055/1) GN=PHATRDRAFT_35594 PE=4 SV=1	0	0	0	0.00	0.00	0.00
3651	4429	tr|B7FYF5|B7FYF5_PHATC	0.00	4	6	6	Carbamidomethylation; iTRAQ 4plex (K N-term)	163297	Predicted protein OS=Phaeodactylum tricornutum (strain CCAP 1055/1) GN=PHATRDRAFT_45659 PE=4 SV=1	0	0	0	0.00	0.00	0.00
3652	2627	tr|B7FZ48|B7FZ48_PHATC	0.00	6	8	8	Oxidation (M); iTRAQ 4plex (K N-term)	153051	Predicted protein OS=Phaeodactylum tricornutum (strain CCAP 1055/1) GN=PHATRDRAFT_35741 PE=4 SV=1	0	0	0	0.00	0.00	0.00
3656	2655	tr|B7FRY2|B7FRY2_PHATC	0.00	6	5	4	iTRAQ 4plex (K N-term)	76710	Predicted protein OS=Phaeodactylum tricornutum (strain CCAP 1055/1) GN=PHATRDRAFT_43345 PE=4 SV=1	0	0	0	0.00	0.00	0.00
3658	2881	tr|B7G9H8|B7G9H8_PHATC	0.00	5	7	7	iTRAQ 4plex (K N-term)	192223	Predicted protein OS=Phaeodactylum tricornutum (strain CCAP 1055/1) GN=PHATRDRAFT_49102 PE=4 SV=1	0	0	0	0.00	0.00	0.00
3659	1601	tr|B7FT56|B7FT56_PHATC	0.00	3	8	8	Carbamidomethylation; iTRAQ 4plex (K N-term)	313254	Predicted protein OS=Phaeodactylum tricornutum (strain CCAP 1055/1) GN=PHATRDRAFT_32970 PE=4 SV=1	0	0	0	0.00	0.00	0.00
3660	1363	tr|B7FU55|B7FU55_PHATC	0.00	6	6	6	Oxidation (M); iTRAQ 4plex (K N-term)	146047	Predicted protein OS=Phaeodactylum tricornutum (strain CCAP 1055/1) GN=PHATRDRAFT_33888 PE=4 SV=1	0	0	0	0.00	0.00	0.00
3667	2562	tr|B7FX41|B7FX41_PHATC	0.00	20	8	8	Oxidation (M); iTRAQ 4plex (K N-term)	54050	Predicted protein OS=Phaeodactylum tricornutum (strain CCAP 1055/1) GN=PHATRDRAFT_45278 PE=4 SV=1	0	0	0	0.00	0.00	0.00
3670	2740	tr|B7FTU8|B7FTU8_PHATC	0.00	1	1	1	iTRAQ 4plex (K N-term)	91352	Predicted protein OS=Phaeodactylum tricornutum (strain CCAP 1055/1) GN=PHATRDRAFT_44359 PE=4 SV=1	0	0	0	0.00	0.00	0.00
3672	12337	tr|B7FRH6|B7FRH6_PHATC	0.00	6	6	6	iTRAQ 4plex (K N-term)	134617	Predicted protein OS=Phaeodactylum tricornutum (strain CCAP 1055/1) GN=PHATRDRAFT_42495 PE=4 SV=1	0	0	0	0.00	0.00	0.00
3674	24974	tr|B7G7L9|B7G7L9_PHATC	0.00	6	5	5	iTRAQ 4plex (K N-term)	109574	Predicted protein OS=Phaeodactylum tricornutum (strain CCAP 1055/1) GN=PHATRDRAFT_48542 PE=4 SV=1	0	0	0	0.00	0.00	0.00
3675	2049	tr|B7FVH4|B7FVH4_PHATC	0.00	4	6	5	Oxidation (M); iTRAQ 4plex (K N-term)	119189	Predicted protein OS=Phaeodactylum tricornutum (strain CCAP 1055/1) GN=PHATRDRAFT_44745 PE=4 SV=1	0	0	0	0.00	0.00	0.00
3685	4762	tr|B7FNS9|B7FNS9_PHATC	0.00	6	7	7	Carbamidomethylation; Oxidation (M); iTRAQ 4plex (K N-term)	146671	Ubiquitin carboxyl-terminal hydrolase OS=Phaeodactylum tricornutum (strain CCAP 1055/1) GN=PHATRDRAFT_42571 PE=3 SV=1	0	0	0	0.00	0.00	0.00
3688	4880	tr|B7FYU8|B7FYU8_PHATC	0.00	7	5	5	iTRAQ 4plex (K N-term)	91961	Predicted protein OS=Phaeodactylum tricornutum (strain CCAP 1055/1) GN=PHATRDRAFT_35640 PE=4 SV=1	0	0	0	0.00	0.00	0.00
3691	6664	tr|B7FZ99|B7FZ99_PHATC	0.00	6	6	6	iTRAQ 4plex (K N-term)	114004	Predicted protein OS=Phaeodactylum tricornutum (strain CCAP 1055/1) GN=PHATRDRAFT_45954 PE=4 SV=1	0	0	0	0.00	0.00	0.00
3694	8695	tr|B7G271|B7G271_PHATC	0.00	9	4	4	Oxidation (M); iTRAQ 4plex (K N-term)	76160	Alanine racemase OS=Phaeodactylum tricornutum (strain CCAP 1055/1) GN=PHATRDRAFT_47025 PE=3 SV=1	0	0	0	0.00	0.00	0.00
3696	2951	tr|B7G4A8|B7G4A8_PHATC	0.00	4	6	6	Oxidation (M); iTRAQ 4plex (K N-term)	174893	Predicted protein OS=Phaeodactylum tricornutum (strain CCAP 1055/1) GN=PHATRDRAFT_47619 PE=4 SV=1	0	0	0	0.00	0.00	0.00
3697	3934	tr|B7G256|B7G256_PHATC	0.00	5	7	6	Oxidation (M); iTRAQ 4plex (K N-term)	165995	Predicted protein OS=Phaeodactylum tricornutum (strain CCAP 1055/1) GN=PHATRDRAFT_47011 PE=4 SV=1	0	0	0	0.00	0.00	0.00
3703	2989	tr|B7G1B1|B7G1B1_PHATC	0.00	8	5	5	Carbamidomethylation; Oxidation (M); iTRAQ 4plex (K N-term)	70603	Predicted protein OS=Phaeodactylum tricornutum (strain CCAP 1055/1) GN=PHATRDRAFT_27956 PE=3 SV=1	0	0	0	0.00	0.00	0.00
3705	5640	tr|B7G308|B7G308_PHATC	0.00	5	5	5	Carbamidomethylation; Oxidation (M); iTRAQ 4plex (K N-term)	148772	Predicted protein OS=Phaeodactylum tricornutum (strain CCAP 1055/1) GN=PHATRDRAFT_37523 PE=4 SV=1	0	0	0	0.00	0.00	0.00
3708	1709	tr|B7G940|B7G940_PHATC	0.00	4	7	7	Carbamidomethylation; Oxidation (M); iTRAQ 4plex (K N-term)	243338	Predicted protein OS=Phaeodactylum tricornutum (strain CCAP 1055/1) GN=PHATRDRAFT_48985 PE=4 SV=1	0	0	0	0.00	0.00	0.00
3709	4534	tr|B7GC09|B7GC09_PHATC	0.00	5	4	4	Carbamidomethylation; Oxidation (M); iTRAQ 4plex (K N-term)	130455	Predicted protein OS=Phaeodactylum tricornutum (strain CCAP 1055/1) GN=PHATRDRAFT_49839 PE=4 SV=1	0	0	0	0.00	0.00	0.00
3710	4497	tr|B5Y5E1|B5Y5E1_PHATC	0.00	6	4	4	Pyro-glu from E; iTRAQ 4plex (K N-term)	85154	Predicted protein OS=Phaeodactylum tricornutum (strain CCAP 1055/1) GN=PHATR_44116 PE=4 SV=1	0	0	0	0.00	0.00	0.00
3711	3956	tr|B7FQ60|B7FQ60_PHATC	0.00	5	5	5	Carbamidomethylation; Oxidation (M); Pyro-glu from E; iTRAQ 4plex (K N-term)	178025	Predicted protein (Fragment) OS=Phaeodactylum tricornutum (strain CCAP 1055/1) GN=PHATRDRAFT_25 PE=4 SV=1	0	0	0	0.00	0.00	0.00
3717	6690	tr|B7GCH6|B7GCH6_PHATC	0.00	5	4	4	Carbamidomethylation; iTRAQ 4plex (K N-term)	99972	Predicted protein OS=Phaeodactylum tricornutum (strain CCAP 1055/1) GN=PHATRDRAFT_49976 PE=4 SV=1	0	0	0	0.00	0.00	0.00
3718	17694	tr|B5Y3F4|B5Y3F4_PHATC	0.00	3	3	3	Oxidation (M); iTRAQ 4plex (K N-term)	148016	Protoporphyrin IX magnesium chelatase subunit H OS=Phaeodactylum tricornutum (strain CCAP 1055/1) GN=CHLH PE=4 SV=1	0	0	0	0.00	0.00	0.00
3720	7914	tr|B7FXH7|B7FXH7_PHATC	0.00	10	4	4	Oxidation (M); iTRAQ 4plex (K N-term)	58861	Predicted protein OS=Phaeodactylum tricornutum (strain CCAP 1055/1) GN=PHATRDRAFT_45384 PE=4 SV=1	0	0	0	0.00	0.00	0.00
3725	6150	tr|B5Y3L5|B5Y3L5_PHATC	0.00	3	5	5	iTRAQ 4plex (K N-term)	201377	Predicted protein OS=Phaeodactylum tricornutum (strain CCAP 1055/1) GN=PHATR_46730 PE=4 SV=1	0	0	0	0.00	0.00	0.00
3730	3036	tr|B7FZN1|B7FZN1_PHATC	0.00	6	4	4	iTRAQ 4plex (K N-term)	86857	Predicted protein OS=Phaeodactylum tricornutum (strain CCAP 1055/1) GN=PHATRDRAFT_45741 PE=4 SV=1	0	0	0	0.00	0.00	0.00
3733	4829	tr|B7FZG5|B7FZG5_PHATC	0.00	9	4	4	Carbamidomethylation; iTRAQ 4plex (K N-term)	67361	Predicted protein OS=Phaeodactylum tricornutum (strain CCAP 1055/1) GN=PHATRDRAFT_35863 PE=4 SV=1	0	0	0	0.00	0.00	0.00
3734	3622	tr|B7FTX9|B7FTX9_PHATC	0.00	5	4	3	iTRAQ 4plex (K N-term)	70070	Predicted protein OS=Phaeodactylum tricornutum (strain CCAP 1055/1) GN=PHATRDRAFT_44390 PE=4 SV=1	0	0	0	0.00	0.00	0.00
3736	12092	tr|B7FSR2|B7FSR2_PHATC	0.00	4	5	5	Carbamidomethylation; iTRAQ 4plex (K N-term)	122523	Predicted protein OS=Phaeodactylum tricornutum (strain CCAP 1055/1) GN=PHATRDRAFT_43585 PE=4 SV=1	0	0	0	0.00	0.00	0.00
3744	2849	tr|B7G836|B7G836_PHATC	0.00	4	4	4	Oxidation (M); iTRAQ 4plex (K N-term)	132567	Bifunctional trehalose-6-phosphate synthase OS=Phaeodactylum tricornutum (strain CCAP 1055/1) GN=TPS2 PE=4 SV=1	0	0	0	0.00	0.00	0.00
3745	21893	tr|B7FYS0|B7FYS0_PHATC	0.00	6	5	5	iTRAQ 4plex (K N-term)	121176	Predicted protein OS=Phaeodactylum tricornutum (strain CCAP 1055/1) GN=PHATRDRAFT_45814 PE=4 SV=1	0	0	0	0.00	0.00	0.00
3747	2645	tr|B7FY10|B7FY10_PHATC	0.00	6	5	5	Oxidation (M); iTRAQ 4plex (K N-term)	94241	Predicted protein OS=Phaeodactylum tricornutum (strain CCAP 1055/1) GN=PHATRDRAFT_45536 PE=4 SV=1	0	0	0	0.00	0.00	0.00
3749	13665	tr|B7G9X4|B7G9X4_PHATC	0.00	5	4	4	Carbamidomethylation; iTRAQ 4plex (K N-term)	84667	Predicted protein OS=Phaeodactylum tricornutum (strain CCAP 1055/1) GN=PHATRDRAFT_49232 PE=4 SV=1	0	0	0	0.00	0.00	0.00
3752	1957	tr|B7G1H6|B7G1H6_PHATC	0.00	9	7	7	Oxidation (M); iTRAQ 4plex (K N-term)	116611	Predicted protein OS=Phaeodactylum tricornutum (strain CCAP 1055/1) GN=PHATRDRAFT_46516 PE=4 SV=1	0	0	0	0.00	0.00	0.00
3757	4229	tr|B7GEH6|B7GEH6_PHATC	0.00	7	4	4	Carbamidomethylation; iTRAQ 4plex (K N-term)	63432	Predicted protein OS=Phaeodactylum tricornutum (strain CCAP 1055/1) GN=PHATRDRAFT_50561 PE=4 SV=1	0	0	0	0.00	0.00	0.00
3759	13841	tr|B7GA60|B7GA60_PHATC	0.00	4	6	5	Oxidation (M); iTRAQ 4plex (K N-term)	189149	Predicted protein OS=Phaeodactylum tricornutum (strain CCAP 1055/1) GN=PHATRDRAFT_49307 PE=4 SV=1	0	0	0	0.00	0.00	0.00
3762	2623	tr|B7FYZ8|B7FYZ8_PHATC	0.00	4	5	5	iTRAQ 4plex (K N-term)	131957	Predicted protein OS=Phaeodactylum tricornutum (strain CCAP 1055/1) GN=PHATRDRAFT_45873 PE=4 SV=1	0	0	0	0.00	0.00	0.00
3765	25648	tr|B7G7L2|B7G7L2_PHATC	0.00	4	5	5	Carbamidomethylation; Oxidation (M); iTRAQ 4plex (K N-term)	124868	Predicted protein OS=Phaeodactylum tricornutum (strain CCAP 1055/1) GN=PHATRDRAFT_48535 PE=4 SV=1	0	0	0	0.00	0.00	0.00
3767	3108	tr|B5Y445|B5Y445_PHATC	0.00	3	6	6	Carbamidomethylation; Oxidation (M); iTRAQ 4plex (K N-term)	233596	Predicted protein OS=Phaeodactylum tricornutum (strain CCAP 1055/1) GN=PHATR_46895 PE=4 SV=1	0	0	0	0.00	0.00	0.00
3768	7592	tr|B7GEP9|B7GEP9_PHATC	0.00	6	4	4	Oxidation (M); iTRAQ 4plex (K N-term)	96016	Predicted protein OS=Phaeodactylum tricornutum (strain CCAP 1055/1) GN=PHATRDRAFT_50617 PE=4 SV=1	0	0	0	0.00	0.00	0.00
3772	1560	tr|B7G2N4|B7G2N4_PHATC	0.00	3	3	3	Pyro-glu from Q	113027	Predicted protein OS=Phaeodactylum tricornutum (strain CCAP 1055/1) GN=PHATRDRAFT_47150 PE=4 SV=1	0	0	0	0.00	0.00	0.00
3773	8499	tr|B7FWE8|B7FWE8_PHATC	0.00	7	4	4	Carbamidomethylation; iTRAQ 4plex (K N-term)	92231	Predicted protein OS=Phaeodactylum tricornutum (strain CCAP 1055/1) GN=PHATRDRAFT_19579 PE=3 SV=1	0	0	0	0.00	0.00	0.00
3774	1390	tr|B7FU77|B7FU77_PHATC	0.00	3	5	5	Oxidation (M); iTRAQ 4plex (K N-term)	210042	Predicted protein OS=Phaeodactylum tricornutum (strain CCAP 1055/1) GN=PHATRDRAFT_44467 PE=4 SV=1	0	0	0	0.00	0.00	0.00
3783	1806	tr|B5Y4G6|B5Y4G6_PHATC	0.00	8	3	3	Carbamidomethylation; Oxidation (M); iTRAQ 4plex (K N-term)	51171	Predicted protein OS=Phaeodactylum tricornutum (strain CCAP 1055/1) GN=PHATR_25572 PE=3 SV=1	0	0	0	0.00	0.00	0.00
3788	4562	tr|B7G000|B7G000_PHATC	0.00	7	5	5	Carbamidomethylation; iTRAQ 4plex (K N-term)	77640	Predicted protein OS=Phaeodactylum tricornutum (strain CCAP 1055/1) GN=PHATRDRAFT_35961 PE=4 SV=1	0	0	0	0.00	0.00	0.00
3792	3927	tr|B7G108|B7G108_PHATC	0.00	5	4	4	Oxidation (M); iTRAQ 4plex (K N-term)	51855	Predicted protein OS=Phaeodactylum tricornutum (strain CCAP 1055/1) GN=PHATRDRAFT_36322 PE=4 SV=1	0	0	0	0.00	0.00	0.00
3795	26600	tr|B7FRP0|B7FRP0_PHATC	0.00	5	2	2	Carbamidomethylation; iTRAQ 4plex (K N-term)	89044	Predicted protein OS=Phaeodactylum tricornutum (strain CCAP 1055/1) GN=PHATRDRAFT_42547 PE=4 SV=1	0	0	0	0.00	0.00	0.00
3800	1754	tr|B7GAR3|B7GAR3_PHATC	0.00	1	1	1		115707	Predicted protein OS=Phaeodactylum tricornutum (strain CCAP 1055/1) GN=PHATRDRAFT_49481 PE=4 SV=1	0	0	0	0.00	0.00	0.00
3802	25028	tr|B7G7G6|B7G7G6_PHATC	0.00	11	5	5	iTRAQ 4plex (K N-term)	71423	Predicted protein OS=Phaeodactylum tricornutum (strain CCAP 1055/1) GN=PHATRDRAFT_48709 PE=4 SV=1	0	0	0	0.00	0.00	0.00
3806	3819	tr|B7FVC6|B7FVC6_PHATC	0.00	6	5	5	Carbamidomethylation; iTRAQ 4plex (K N-term)	142898	Predicted protein OS=Phaeodactylum tricornutum (strain CCAP 1055/1) GN=PHATRDRAFT_45032 PE=4 SV=1	0	0	0	0.00	0.00	0.00
3812	25195	tr|B7G856|B7G856_PHATC	0.00	8	4	4	Carbamidomethylation; iTRAQ 4plex (K N-term)	71960	Predicted protein OS=Phaeodactylum tricornutum (strain CCAP 1055/1) GN=PHATRDRAFT_48724 PE=4 SV=1	0	0	0	0.00	0.00	0.00
3815	2318	tr|B7G9W7|B7G9W7_PHATC	0.00	3	4	4	Oxidation (M); iTRAQ 4plex (K N-term)	190921	Predicted protein OS=Phaeodactylum tricornutum (strain CCAP 1055/1) GN=PHATRDRAFT_49227 PE=4 SV=1	0	0	0	0.00	0.00	0.00
3816	4209	tr|B7GBJ7|B7GBJ7_PHATC	0.00	3	4	4	Carbamidomethylation; iTRAQ 4plex (K N-term)	224534	Predicted protein OS=Phaeodactylum tricornutum (strain CCAP 1055/1) GN=PHATRDRAFT_49814 PE=4 SV=1	0	0	0	0.00	0.00	0.00
3817	8652	tr|B7FVS4|B7FVS4_PHATC	0.00	11	5	4	Carbamidomethylation; iTRAQ 4plex (K N-term)	75138	Predicted protein OS=Phaeodactylum tricornutum (strain CCAP 1055/1) GN=PHATRDRAFT_44825 PE=4 SV=1	0	0	0	0.00	0.00	0.00
3822	25308	tr|B7GA45|B7GA45_PHATC	0.00	8	5	5	Carbamidomethylation; Oxidation (M); iTRAQ 4plex (K N-term)	94771	Predicted protein OS=Phaeodactylum tricornutum (strain CCAP 1055/1) GN=PHATRDRAFT_49293 PE=3 SV=1	0	0	0	0.00	0.00	0.00
3825	12508	tr|B7G1W0|B7G1W0_PHATC	0.00	4	4	4	Pyro-glu from E; iTRAQ 4plex (K N-term)	80852	Ercc4-like protein OS=Phaeodactylum tricornutum (strain CCAP 1055/1) GN=PHATRDRAFT_54612 PE=4 SV=1	0	0	0	0.00	0.00	0.00
3827	7679	tr|B7G9L4|B7G9L4_PHATC	0.00	3	4	4	iTRAQ 4plex (K N-term)	144700	Predicted protein OS=Phaeodactylum tricornutum (strain CCAP 1055/1) GN=PHATRDRAFT_49135 PE=4 SV=1	0	0	0	0.00	0.00	0.00
3834	20991	tr|B7FTR3|B7FTR3_PHATC	0.00	6	5	5	Oxidation (M); iTRAQ 4plex (K N-term)	95680	Spc98 OS=Phaeodactylum tricornutum (strain CCAP 1055/1) GN=Pt-Spc98 PE=4 SV=1	0	0	0	0.00	0.00	0.00
3835	2130	tr|B7GBB2|B7GBB2_PHATC	0.00	4	3	3	iTRAQ 4plex (K N-term)	87480	Predicted protein OS=Phaeodactylum tricornutum (strain CCAP 1055/1) GN=PHATRDRAFT_49641 PE=4 SV=1	0	0	0	0.00	0.00	0.00
3841	6968	tr|B7GEF3|B7GEF3_PHATC	0.00	8	6	6	Oxidation (M); iTRAQ 4plex (K N-term)	128329	Translocator of the inner chloroplast envelope membrane 110k OS=Phaeodactylum tricornutum (strain CCAP 1055/1) GN=Tic110 PE=4 SV=1	0	0	0	0.00	0.00	0.00
3842	1674	tr|B7GBM9|B7GBM9_PHATC	0.00	2	3	3	iTRAQ 4plex (K N-term)	197683	Predicted protein OS=Phaeodactylum tricornutum (strain CCAP 1055/1) GN=PHATRDRAFT_49712 PE=4 SV=1	0	0	0	0.00	0.00	0.00
3843	16997	tr|B7G2P5|B7G2P5_PHATC	0.00	4	6	6	Oxidation (M); iTRAQ 4plex (K N-term)	176525	Predicted protein OS=Phaeodactylum tricornutum (strain CCAP 1055/1) GN=PHATRDRAFT_47159 PE=4 SV=1	0	0	0	0.00	0.00	0.00
3849	1966	tr|B5Y5A7|B5Y5A7_PHATC	0.00	1	5	5	Carbamidomethylation; Oxidation (M); iTRAQ 4plex (K N-term)	397484	Predicted protein OS=Phaeodactylum tricornutum (strain CCAP 1055/1) GN=PHATR_44084 PE=4 SV=1	0	0	0	0.00	0.00	0.00
3851	1066	tr|B7G9R1|B7G9R1_PHATC	0.00	4	4	4	Carbamidomethylation; iTRAQ 4plex (K N-term)	147918	Predicted protein OS=Phaeodactylum tricornutum (strain CCAP 1055/1) GN=PHATRDRAFT_49177 PE=4 SV=1	0	0	0	0.00	0.00	0.00
3852	11244	tr|B7FZE5|B7FZE5_PHATC	0.00	3	6	6	Oxidation (M); iTRAQ 4plex (K N-term)	260569	Predicted protein OS=Phaeodactylum tricornutum (strain CCAP 1055/1) GN=PHATRDRAFT_45987 PE=4 SV=1	0	0	0	0.00	0.00	0.00
3853	3675	tr|B7FQP4|B7FQP4_PHATC	0.00	6	4	4	iTRAQ 4plex (K N-term)	83388	Predicted protein OS=Phaeodactylum tricornutum (strain CCAP 1055/1) GN=PHATRDRAFT_43118 PE=4 SV=1	0	0	0	0.00	0.00	0.00
3855	5817	tr|B7G0X4|B7G0X4_PHATC	0.00	9	6	6	iTRAQ 4plex (K N-term)	92149	Predicted protein OS=Phaeodactylum tricornutum (strain CCAP 1055/1) GN=PHATRDRAFT_20740 PE=4 SV=1	0	0	0	0.00	0.00	0.00
3858	2388	tr|B7GEL4|B7GEL4_PHATC	0.00	6	5	4	Oxidation (M); iTRAQ 4plex (K N-term)	96152	Predicted protein OS=Phaeodactylum tricornutum (strain CCAP 1055/1) GN=PHATRDRAFT_41582 PE=4 SV=1	0	0	0	0.00	0.00	0.00
3863	6153	tr|B7FZ31|B7FZ31_PHATC	0.00	6	4	4	iTRAQ 4plex (K N-term)	81339	Predicted protein OS=Phaeodactylum tricornutum (strain CCAP 1055/1) GN=PHATRDRAFT_45898 PE=4 SV=1	0	0	0	0.00	0.00	0.00
3867	4749	tr|B7G113|B7G113_PHATC	0.00	6	3	3	Carbamidomethylation; iTRAQ 4plex (K N-term)	102753	Predicted protein OS=Phaeodactylum tricornutum (strain CCAP 1055/1) GN=PHATRDRAFT_46382 PE=4 SV=1	0	0	0	0.00	0.00	0.00
3868	13332	tr|B7G5D8|B7G5D8_PHATC	0.00	5	5	5	Carbamidomethylation; iTRAQ 4plex (K N-term)	82728	Predicted protein OS=Phaeodactylum tricornutum (strain CCAP 1055/1) GN=PHATRDRAFT_38262 PE=4 SV=1	0	0	0	0.00	0.00	0.00
3869	4661	tr|B7GEP6|B7GEP6_PHATC	0.00	3	4	4	iTRAQ 4plex (K N-term)	202115	Predicted protein OS=Phaeodactylum tricornutum (strain CCAP 1055/1) GN=Sec7C PE=4 SV=1	0	0	0	0.00	0.00	0.00
3870	6252	tr|B7G5D3|B7G5D3_PHATC	0.00	5	4	4	Oxidation (M); iTRAQ 4plex (K N-term)	95112	Predicted protein OS=Phaeodactylum tricornutum (strain CCAP 1055/1) GN=PHATRDRAFT_47924 PE=4 SV=1	0	0	0	0.00	0.00	0.00
3871	4303	tr|B7G5M6|B7G5M6_PHATC	0.00	5	6	6	Carbamidomethylation; Oxidation (M); iTRAQ 4plex (K N-term)	220698	Predicted protein OS=Phaeodactylum tricornutum (strain CCAP 1055/1) GN=PHATRDRAFT_48002 PE=4 SV=1	0	0	0	0.00	0.00	0.00
3876	2391	tr|B7FZC4|B7FZC4_PHATC	0.00	5	5	5	Carbamidomethylation; iTRAQ 4plex (K N-term)	120916	Predicted protein OS=Phaeodactylum tricornutum (strain CCAP 1055/1) GN=PHATRDRAFT_54505 PE=4 SV=1	0	0	0	0.00	0.00	0.00
3888	8733	tr|B7FPP0|B7FPP0_PHATC	0.00	2	3	3	iTRAQ 4plex (K N-term)	95002	Predicted protein OS=Phaeodactylum tricornutum (strain CCAP 1055/1) GN=PHATRDRAFT_42822 PE=4 SV=1	0	0	0	0.00	0.00	0.00
3889	26241	tr|B7G569|B7G569_PHATC	0.00	8	2	2	Oxidation (M); iTRAQ 4plex (K N-term)	43755	Predicted protein OS=Phaeodactylum tricornutum (strain CCAP 1055/1) GN=PHATRDRAFT_47868 PE=4 SV=1	0	0	0	0.00	0.00	0.00
3890	13023	tr|B7FYJ6|B7FYJ6_PHATC	0.00	6	2	2	iTRAQ 4plex (K N-term)	32453	Predicted protein (Fragment) OS=Phaeodactylum tricornutum (strain CCAP 1055/1) GN=PHATRDRAFT_12113 PE=4 SV=1	0	0	0	0.00	0.00	0.00
3892	13308	tr|B7FZT0|B7FZT0_PHATC	0.00	5	3	3	Pyro-glu from Q; iTRAQ 4plex (K N-term)	104035	Predicted protein OS=Phaeodactylum tricornutum (strain CCAP 1055/1) GN=PHATRDRAFT_46022 PE=4 SV=1	0	0	0	0.00	0.00	0.00
3893	4638	tr|B7FZR9|B7FZR9_PHATC	0.00	5	2	2	iTRAQ 4plex (K N-term)	42243	Predicted protein OS=Phaeodactylum tricornutum (strain CCAP 1055/1) GN=PHATRDRAFT_45772 PE=4 SV=1	0	0	0	0.00	0.00	0.00
3897	3129	tr|B7FW51|B7FW51_PHATC	0.00	5	2	1	iTRAQ 4plex (K N-term)	29215	Ubiquitin-like protein OS=Phaeodactylum tricornutum (strain CCAP 1055/1) GN=sUbi PE=4 SV=1	0	0	0	0.00	0.00	0.00
3898	2846	tr|B7G416|B7G416_PHATC	0.00	3	2	2	iTRAQ 4plex (K N-term)	99613	Predicted protein OS=Phaeodactylum tricornutum (strain CCAP 1055/1) GN=PHATRDRAFT_47544 PE=4 SV=1	0	0	0	0.00	0.00	0.00
3902	5602	tr|B7G8Y2|B7G8Y2_PHATC	0.00	1	1	1		70267	Predicted protein OS=Phaeodactylum tricornutum (strain CCAP 1055/1) GN=PHATRDRAFT_51174 PE=3 SV=1	0	0	0	0.00	0.00	0.00
3905	26897	tr|B7G1K3|B7G1K3_PHATC	0.00	8	2	2	Oxidation (M); iTRAQ 4plex (K N-term)	41296	Predicted protein OS=Phaeodactylum tricornutum (strain CCAP 1055/1) GN=PHATRDRAFT_46539 PE=4 SV=1	0	0	0	0.00	0.00	0.00
3906	3564	tr|B7FXF1|B7FXF1_PHATC	0.00	3	1	1		40596	Predicted protein OS=Phaeodactylum tricornutum (strain CCAP 1055/1) GN=PHATRDRAFT_35048 PE=4 SV=1	0	0	0	0.00	0.00	0.00
3907	2208	tr|B7GBN8|B7GBN8_PHATC	0.00	2	2	2	Carbamidomethylation; Oxidation (M); iTRAQ 4plex (K N-term)	133971	Predicted protein OS=Phaeodactylum tricornutum (strain CCAP 1055/1) GN=PHATRDRAFT_49720 PE=4 SV=1	0	0	0	0.00	0.00	0.00
3917	3860	tr|B7FWB0|B7FWB0_PHATC	0.00	1	1	1	iTRAQ 4plex (K N-term)	57135	Predicted protein OS=Phaeodactylum tricornutum (strain CCAP 1055/1) GN=PHATRDRAFT_45050 PE=4 SV=1	0	0	0	0.00	0.00	0.00
3918	873	tr|B7FVJ9|B7FVJ9_PHATC	0.00	3	4	4	Carbamidomethylation; iTRAQ 4plex (K N-term)	147802	Predicted protein OS=Phaeodactylum tricornutum (strain CCAP 1055/1) GN=PHATRDRAFT_44765 PE=4 SV=1	0	0	0	0.00	0.00	0.00
3919	2808	tr|B7G129|B7G129_PHATC	0.00	10	4	4	Carbamidomethylation; iTRAQ 4plex (K N-term)	33064	Predicted protein (Fragment) OS=Phaeodactylum tricornutum (strain CCAP 1055/1) GN=PHATRDRAFT_1859 PE=4 SV=1	0	0	0	0.00	0.00	0.00
3922	11747	tr|B7GBK5|B7GBK5_PHATC	0.00	9	4	4	Carbamidomethylation; Pyro-glu from Q; iTRAQ 4plex (K N-term)	80375	Predicted protein OS=Phaeodactylum tricornutum (strain CCAP 1055/1) GN=PHATRDRAFT_49818 PE=4 SV=1	0	0	0	0.00	0.00	0.00
3923	13619	tr|B7FQ93|B7FQ93_PHATC	0.00	6	4	4	iTRAQ 4plex (K N-term)	73517	Precursor of ligase long chain acyl-coa ligase OS=Phaeodactylum tricornutum (strain CCAP 1055/1) GN=ACL1 PE=4 SV=1	0	0	0	0.00	0.00	0.00
3929	4395	tr|B7FWE7|B7FWE7_PHATC	0.00	4	5	4	iTRAQ 4plex (K N-term)	157835	Predicted protein OS=Phaeodactylum tricornutum (strain CCAP 1055/1) GN=PHATRDRAFT_45084 PE=4 SV=1	0	0	0	0.00	0.00	0.00
3930	2544	tr|B7FXD6|B7FXD6_PHATC	0.00	5	5	5	Oxidation (M); Pyro-glu from E; iTRAQ 4plex (K N-term)	147546	Predicted protein OS=Phaeodactylum tricornutum (strain CCAP 1055/1) GN=PHATRDRAFT_45350 PE=4 SV=1	0	0	0	0.00	0.00	0.00
3934	2529	tr|B7G490|B7G490_PHATC	0.00	14	4	4	Oxidation (M); iTRAQ 4plex (K N-term)	46670	Predicted protein OS=Phaeodactylum tricornutum (strain CCAP 1055/1) GN=PHATRDRAFT_47603 PE=4 SV=1	0	0	0	0.00	0.00	0.00
3935	4808	tr|B7FS67|B7FS67_PHATC	0.00	4	4	4	iTRAQ 4plex (K N-term)	93468	Predicted protein OS=Phaeodactylum tricornutum (strain CCAP 1055/1) GN=PHATRDRAFT_43422 PE=4 SV=1	0	0	0	0.00	0.00	0.00
3936	2321	tr|B7FZD6|B7FZD6_PHATC	0.00	8	4	4	Carbamidomethylation; iTRAQ 4plex (K N-term)	53578	Flavin-containing monooxygenase OS=Phaeodactylum tricornutum (strain CCAP 1055/1) GN=PHATRDRAFT_35832 PE=3 SV=1	0	0	0	0.00	0.00	0.00
3939	2063	tr|B7FQE5|B7FQE5_PHATC	0.00	4	5	5	Carbamidomethylation; Oxidation (M); iTRAQ 4plex (K N-term)	143150	Predicted protein OS=Phaeodactylum tricornutum (strain CCAP 1055/1) GN=PHATRDRAFT_17772 PE=4 SV=1	0	0	0	0.00	0.00	0.00
3946	17891	tr|B7FXJ9|B7FXJ9_PHATC	0.00	10	5	5	Carbamidomethylation; Oxidation (M); iTRAQ 4plex (K N-term)	73082	Predicted protein OS=Phaeodactylum tricornutum (strain CCAP 1055/1) GN=PHATRDRAFT_35098 PE=4 SV=1	0	0	0	0.00	0.00	0.00
3947	13447	tr|B7G844|B7G844_PHATC	0.00	9	3	3	Oxidation (M); iTRAQ 4plex (K N-term)	43680	Predicted protein OS=Phaeodactylum tricornutum (strain CCAP 1055/1) GN=PHATRDRAFT_22658 PE=4 SV=1	0	0	0	0.00	0.00	0.00
3951	21861	tr|B7FYB9|B7FYB9_PHATC	0.00	4	5	5	Carbamidomethylation; Oxidation (M); iTRAQ 4plex (K N-term)	238984	Predicted protein OS=Phaeodactylum tricornutum (strain CCAP 1055/1) GN=PHATRDRAFT_45629 PE=4 SV=1	0	0	0	0.00	0.00	0.00
3955	7594	tr|B7GCE2|B7GCE2_PHATC	0.00	10	5	5	Carbamidomethylation; Oxidation (M); iTRAQ 4plex (K N-term)	68129	Predicted protein OS=Phaeodactylum tricornutum (strain CCAP 1055/1) GN=PHATRDRAFT_49944 PE=4 SV=1	0	0	0	0.00	0.00	0.00
3960	11871	tr|B7FQ26|B7FQ26_PHATC	0.00	10	3	3	iTRAQ 4plex (K N-term)	53753	Predicted protein OS=Phaeodactylum tricornutum (strain CCAP 1055/1) GN=PHATRDRAFT_9634 PE=4 SV=1	0	0	0	0.00	0.00	0.00
3964	4577	tr|B7FPH4|B7FPH4_PHATC	0.00	5	5	5	iTRAQ 4plex (K N-term)	119020	Predicted protein OS=Phaeodactylum tricornutum (strain CCAP 1055/1) GN=PHATRDRAFT_42770 PE=4 SV=1	0	0	0	0.00	0.00	0.00
3968	2066	tr|B5Y5K2|B5Y5K2_PHATC	0.00	4	3	3	iTRAQ 4plex (K N-term)	99940	Predicted protein OS=Phaeodactylum tricornutum (strain CCAP 1055/1) GN=PHATR_44169 PE=4 SV=1	0	0	0	0.00	0.00	0.00
3969	2382	tr|B7FXT9|B7FXT9_PHATC	0.00	5	4	4	Carbamidomethylation; Pyro-glu from E; iTRAQ 4plex (K N-term)	114638	Predicted protein OS=Phaeodactylum tricornutum (strain CCAP 1055/1) GN=PHATRDRAFT_19937 PE=4 SV=1	0	0	0	0.00	0.00	0.00
3974	4503	tr|B7FVG3|B7FVG3_PHATC	0.00	2	3	3	Oxidation (M); iTRAQ 4plex (K N-term)	136957	DNA-directed RNA polymerase OS=Phaeodactylum tricornutum (strain CCAP 1055/1) GN=PHATRDRAFT_11441 PE=3 SV=1	0	0	0	0.00	0.00	0.00
3975	3316	tr|B7G7U6|B7G7U6_PHATC	0.00	5	3	3	Carbamidomethylation; Oxidation (M); iTRAQ 4plex (K N-term)	111382	Probable serca-type calcium ATPase (Fragment) OS=Phaeodactylum tricornutum (strain CCAP 1055/1) GN=PHATRDRAFT_228 PE=3 SV=1	0	0	0	0.00	0.00	0.00
3984	1570	tr|B7GEC4|B7GEC4_PHATC	0.00	4	3	3	iTRAQ 4plex (K N-term)	112756	Predicted protein OS=Phaeodactylum tricornutum (strain CCAP 1055/1) GN=PHATRDRAFT_50515 PE=4 SV=1	0	0	0	0.00	0.00	0.00
3986	2709	tr|B7FUU3|B7FUU3_PHATC	0.00	4	4	4	iTRAQ 4plex (K N-term)	129248	Predicted protein OS=Phaeodactylum tricornutum (strain CCAP 1055/1) GN=PHATRDRAFT_44658 PE=4 SV=1	0	0	0	0.00	0.00	0.00
3987	3842	tr|B7G6Z0|B7G6Z0_PHATC	0.00	3	4	4	iTRAQ 4plex (K N-term)	199146	Predicted protein OS=Phaeodactylum tricornutum (strain CCAP 1055/1) GN=PHATRDRAFT_48390 PE=4 SV=1	0	0	0	0.00	0.00	0.00
3991	12063	tr|B7FWZ8|B7FWZ8_PHATC	0.00	3	4	4	iTRAQ 4plex (K N-term)	153525	Predicted protein OS=Phaeodactylum tricornutum (strain CCAP 1055/1) GN=PHATRDRAFT_45249 PE=4 SV=1	0	0	0	0.00	0.00	0.00
3992	25585	tr|B5Y4K2|B5Y4K2_PHATC	0.00	6	3	3	iTRAQ 4plex (K N-term)	70227	Predicted protein OS=Phaeodactylum tricornutum (strain CCAP 1055/1) GN=PHATR_43862 PE=4 SV=1	0	0	0	0.00	0.00	0.00
3993	3245	tr|B7G7Q8|B7G7Q8_PHATC	0.00	5	5	5	Carbamidomethylation; iTRAQ 4plex (K N-term)	119219	Predicted protein OS=Phaeodactylum tricornutum (strain CCAP 1055/1) GN=PHATRDRAFT_48574 PE=4 SV=1	0	0	0	0.00	0.00	0.00
3998	25619	tr|B7GAK0|B7GAK0_PHATC	0.00	7	4	4	Carbamidomethylation; iTRAQ 4plex (K N-term)	55719	Predicted protein OS=Phaeodactylum tricornutum (strain CCAP 1055/1) GN=PHATRDRAFT_49430 PE=4 SV=1	0	0	0	0.00	0.00	0.00
4000	3642	tr|B7GA86|B7GA86_PHATC	0.00	6	3	2	iTRAQ 4plex (K N-term)	46999	Predicted protein (Fragment) OS=Phaeodactylum tricornutum (strain CCAP 1055/1) GN=PHATRDRAFT_2542 PE=4 SV=1	0	0	0	0.00	0.00	0.00
4001	1726	tr|B7G0F3|B7G0F3_PHATC	0.00	5	5	4	Pyro-glu from Q; iTRAQ 4plex (K N-term)	135848	Predicted protein OS=Phaeodactylum tricornutum (strain CCAP 1055/1) GN=PHATRDRAFT_46203 PE=4 SV=1	0	0	0	0.00	0.00	0.00
4002	6308	tr|B7GC69|B7GC69_PHATC	0.00	12	3	3	iTRAQ 4plex (K N-term)	61886	Predicted protein OS=Phaeodactylum tricornutum (strain CCAP 1055/1) GN=PHATRDRAFT_49883 PE=4 SV=1	0	0	0	0.00	0.00	0.00
4004	2504	tr|B7FWN5|B7FWN5_PHATC	0.00	3	4	4	Carbamidomethylation; iTRAQ 4plex (K N-term)	140826	Predicted protein OS=Phaeodactylum tricornutum (strain CCAP 1055/1) GN=PHATRDRAFT_45161 PE=4 SV=1	0	0	0	0.00	0.00	0.00
4005	2284	tr|B7G551|B7G551_PHATC	0.00	5	5	5	Carbamidomethylation; Oxidation (M); iTRAQ 4plex (K N-term)	146449	Predicted protein OS=Phaeodactylum tricornutum (strain CCAP 1055/1) GN=PHATRDRAFT_47853 PE=4 SV=1	0	0	0	0.00	0.00	0.00
4011	3660	tr|B7G9M5|B7G9M5_PHATC	0.00	7	3	3	Oxidation (M); iTRAQ 4plex (K N-term)	41999	Predicted protein OS=Phaeodactylum tricornutum (strain CCAP 1055/1) GN=PHATRDRAFT_39794 PE=3 SV=1	0	0	0	0.00	0.00	0.00
4012	2983	tr|B5Y4F4|B5Y4F4_PHATC	0.00	3	4	4	Oxidation (M); iTRAQ 4plex (K N-term)	184940	Predicted protein OS=Phaeodactylum tricornutum (strain CCAP 1055/1) GN=PHATR_43819 PE=4 SV=1	0	0	0	0.00	0.00	0.00
4013	970	tr|B7G905|B7G905_PHATC	0.00	2	3	3	Carbamidomethylation; Oxidation (M); iTRAQ 4plex (K N-term)	203136	Predicted protein OS=Phaeodactylum tricornutum (strain CCAP 1055/1) GN=PHATRDRAFT_48955 PE=4 SV=1	0	0	0	0.00	0.00	0.00
4016	6610	tr|B7G6U4|B7G6U4_PHATC	0.00	10	4	3	Carbamidomethylation; iTRAQ 4plex (K N-term)	41972	Predicted protein OS=Phaeodactylum tricornutum (strain CCAP 1055/1) GN=PHATRDRAFT_48351 PE=4 SV=1	0	0	0	0.00	0.00	0.00
4017	13203	tr|B5Y3W8|B5Y3W8_PHATC	0.00	4	3	3	Carbamidomethylation; iTRAQ 4plex (K N-term)	88932	Predicted protein OS=Phaeodactylum tricornutum (strain CCAP 1055/1) GN=PHATR_46827 PE=4 SV=1	0	0	0	0.00	0.00	0.00
4018	5256	tr|B7FQ98|B7FQ98_PHATC	0.00	6	5	5	iTRAQ 4plex (K N-term)	103321	Predicted protein OS=Phaeodactylum tricornutum (strain CCAP 1055/1) GN=PHATRDRAFT_42993 PE=4 SV=1	0	0	0	0.00	0.00	0.00
4026	13266	tr|B7FNY2|B7FNY2_PHATC	0.00	4	4	4	iTRAQ 4plex (K N-term)	102737	Protein translocase subunit SecA OS=Phaeodactylum tricornutum (strain CCAP 1055/1) GN=secA PE=3 SV=1	0	0	0	0.00	0.00	0.00
4029	12775	tr|B7G5V2|B7G5V2_PHATC	0.00	6	3	3	Carbamidomethylation; iTRAQ 4plex (K N-term)	57072	Predicted protein OS=Phaeodactylum tricornutum (strain CCAP 1055/1) GN=PHATRDRAFT_48060 PE=4 SV=1	0	0	0	0.00	0.00	0.00
4031	5243	tr|B7G2S7|B7G2S7_PHATC	0.00	4	3	3	Carbamidomethylation; iTRAQ 4plex (K N-term)	87412	Predicted protein OS=Phaeodactylum tricornutum (strain CCAP 1055/1) GN=PHATRDRAFT_47186 PE=4 SV=1	0	0	0	0.00	0.00	0.00
4033	7811	tr|B7G4N7|B7G4N7_PHATC	0.00	5	3	3	Carbamidomethylation; Oxidation (M); Pyro-glu from Q; iTRAQ 4plex (K N-term)	111706	Predicted protein OS=Phaeodactylum tricornutum (strain CCAP 1055/1) GN=PHATRDRAFT_38005 PE=4 SV=1	0	0	0	0.00	0.00	0.00
4034	8852	tr|B7FWI2|B7FWI2_PHATC	0.00	3	5	5	Carbamidomethylation; iTRAQ 4plex (K N-term)	204680	Predicted protein OS=Phaeodactylum tricornutum (strain CCAP 1055/1) GN=PHATRDRAFT_45115 PE=4 SV=1	0	0	0	0.00	0.00	0.00
4037	1265	tr|B7G5R9|B7G5R9_PHATC	0.00	3	4	4	iTRAQ 4plex (K N-term)	189871	Predicted protein OS=Phaeodactylum tricornutum (strain CCAP 1055/1) GN=PHATRDRAFT_48038 PE=4 SV=1	0	0	0	0.00	0.00	0.00
4039	11280	tr|B5Y541|B5Y541_PHATC	0.00	3	3	3	Carbamidomethylation; iTRAQ 4plex (K N-term)	146963	Predicted protein OS=Phaeodactylum tricornutum (strain CCAP 1055/1) GN=PHATR_44023 PE=4 SV=1	0	0	0	0.00	0.00	0.00
4040	2980	tr|B7GA65|B7GA65_PHATC	0.00	3	3	3	iTRAQ 4plex (K N-term)	114724	Predicted protein OS=Phaeodactylum tricornutum (strain CCAP 1055/1) GN=PHATRDRAFT_49310 PE=4 SV=1	0	0	0	0.00	0.00	0.00
4041	6378	tr|B7GBX8|B7GBX8_PHATC	0.00	8	5	5	iTRAQ 4plex (K N-term)	56608	Predicted protein OS=Phaeodactylum tricornutum (strain CCAP 1055/1) GN=PHATRDRAFT_40581 PE=4 SV=1	0	0	0	0.00	0.00	0.00
4044	2421	tr|B7GDM7|B7GDM7_PHATC	0.00	7	5	5	Carbamidomethylation; Oxidation (M); iTRAQ 4plex (K N-term)	90948	Predicted protein OS=Phaeodactylum tricornutum (strain CCAP 1055/1) GN=PHATRDRAFT_50305 PE=4 SV=1	0	0	0	0.00	0.00	0.00
4051	3637	tr|B7FVZ0|B7FVZ0_PHATC	0.00	2	4	4	Carbamidomethylation	200197	Predicted protein OS=Phaeodactylum tricornutum (strain CCAP 1055/1) GN=PHATRDRAFT_44878 PE=4 SV=1	0	0	0	0.00	0.00	0.00
4052	7620	tr|B5Y5T5|B5Y5T5_PHATC	0.00	9	4	4	Carbamidomethylation; iTRAQ 4plex (K N-term)	67655	Predicted protein (Fragment) OS=Phaeodactylum tricornutum (strain CCAP 1055/1) GN=PHATR_10282 PE=4 SV=1	0	0	0	0.00	0.00	0.00
4054	17341	tr|B7G8L8|B7G8L8_PHATC	0.00	3	2	2	iTRAQ 4plex (K N-term)	70882	Predicted protein OS=Phaeodactylum tricornutum (strain CCAP 1055/1) GN=PHATRDRAFT_39425 PE=4 SV=1	0	0	0	0.00	0.00	0.00
4056	2287	tr|B7FQ19|B7FQ19_PHATC	0.00	5	2	2	Carbamidomethylation; iTRAQ 4plex (K N-term)	51892	Predicted protein OS=Phaeodactylum tricornutum (strain CCAP 1055/1) GN=PHATRDRAFT_32041 PE=4 SV=1	0	0	0	0.00	0.00	0.00
4060	3577	tr|B7GEB5|B7GEB5_PHATC	0.00	3	5	5	Carbamidomethylation; iTRAQ 4plex (K N-term)	249834	Biotin carboxylase OS=Phaeodactylum tricornutum (strain CCAP 1055/1) GN=ACC2 PE=4 SV=1	0	0	0	0.00	0.00	0.00
4061	4520	tr|B7FX19|B7FX19_PHATC	0.00	5	2	2	Carbamidomethylation; iTRAQ 4plex (K N-term)	52563	Predicted protein (Fragment) OS=Phaeodactylum tricornutum (strain CCAP 1055/1) GN=helicase_6 PE=3 SV=1	0	0	0	0.00	0.00	0.00
4064	26270	tr|B7FTF3|B7FTF3_PHATC	0.00	14	3	3	iTRAQ 4plex (K N-term)	27563	Predicted protein (Fragment) OS=Phaeodactylum tricornutum (strain CCAP 1055/1) GN=PHATRDRAFT_9984 PE=4 SV=1	0	0	0	0.00	0.00	0.00
4065	4861	tr|B7FPL2|B7FPL2_PHATC	0.00	2	3	3	iTRAQ 4plex (K N-term)	151548	Predicted protein OS=Phaeodactylum tricornutum (strain CCAP 1055/1) GN=PHATRDRAFT_42799 PE=4 SV=1	0	0	0	0.00	0.00	0.00
4069	13537	tr|B7G7V5|B7G7V5_PHATC	0.00	4	4	4	iTRAQ 4plex (K N-term)	145077	Predicted protein OS=Phaeodactylum tricornutum (strain CCAP 1055/1) GN=PHATRDRAFT_48611 PE=4 SV=1	0	0	0	0.00	0.00	0.00
4071	3425	tr|B7G787|B7G787_PHATC	0.00	3	4	2	iTRAQ 4plex (K N-term)	115218	Predicted protein OS=Phaeodactylum tricornutum (strain CCAP 1055/1) GN=PHATRDRAFT_38931 PE=4 SV=1	0	0	0	0.00	0.00	0.00
4072	12814	tr|B7GCY9|B7GCY9_PHATC	0.00	5	2	2	Carbamidomethylation; iTRAQ 4plex (K N-term)	35934	Predicted protein (Fragment) OS=Phaeodactylum tricornutum (strain CCAP 1055/1) GN=PHATRDRAFT_16615 PE=3 SV=1	0	0	0	0.00	0.00	0.00
4075	4642	tr|B7FSD7|B7FSD7_PHATC	0.00	3	2	2	iTRAQ 4plex (K N-term)	110078	Predicted protein (Fragment) OS=Phaeodactylum tricornutum (strain CCAP 1055/1) GN=PHATRDRAFT_232 PE=3 SV=1	0	0	0	0.00	0.00	0.00
4076	2889	tr|B7FZ89|B7FZ89_PHATC	0.00	4	3	3	Carbamidomethylation; Oxidation (M); iTRAQ 4plex (K N-term)	64596	Predicted protein OS=Phaeodactylum tricornutum (strain CCAP 1055/1) GN=PHATRDRAFT_45946 PE=4 SV=1	0	0	0	0.00	0.00	0.00
4078	2404	tr|B7FTT2|B7FTT2_PHATC	0.00	3	2	2	iTRAQ 4plex (K N-term)	111107	Predicted protein OS=Phaeodactylum tricornutum (strain CCAP 1055/1) GN=PHATRDRAFT_44348 PE=4 SV=1	0	0	0	0.00	0.00	0.00
4080	4684	tr|B7G4R0|B7G4R0_PHATC	0.00	2	2	2	iTRAQ 4plex (K N-term)	132141	Predicted protein OS=Phaeodactylum tricornutum (strain CCAP 1055/1) GN=PHATRDRAFT_54789 PE=4 SV=1	0	0	0	0.00	0.00	0.00
4081	12831	tr|B7G008|B7G008_PHATC	0.00	5	3	3	Oxidation (M); iTRAQ 4plex (K N-term)	95406	Predicted protein OS=Phaeodactylum tricornutum (strain CCAP 1055/1) GN=PHATRDRAFT_46087 PE=4 SV=1	0	0	0	0.00	0.00	0.00
4083	12863	tr|B5Y5P4|B5Y5P4_PHATC	0.00	3	2	2	iTRAQ 4plex (K N-term)	71746	Predicted protein OS=Phaeodactylum tricornutum (strain CCAP 1055/1) GN=PHATR_44203 PE=4 SV=1	0	0	0	0.00	0.00	0.00
4085	4633	tr|B7G7Y0|B7G7Y0_PHATC	0.00	7	4	4	iTRAQ 4plex (K N-term)	46562	Predicted protein OS=Phaeodactylum tricornutum (strain CCAP 1055/1) GN=PHATRDRAFT_48634 PE=4 SV=1	0	0	0	0.00	0.00	0.00
4087	3559	tr|B7FZC8|B7FZC8_PHATC	0.00	4	3	3	Carbamidomethylation; iTRAQ 4plex (K N-term)	88414	P3A P type ATPase (Fragment) OS=Phaeodactylum tricornutum (strain CCAP 1055/1) GN=ATPase-3A PE=3 SV=1	0	0	0	0.00	0.00	0.00
4091	1700	tr|B7G1P0|B7G1P0_PHATC	0.00	3	2	2	iTRAQ 4plex (K N-term)	90011	Predicted protein OS=Phaeodactylum tricornutum (strain CCAP 1055/1) GN=PHATRDRAFT_46568 PE=4 SV=1	0	0	0	0.00	0.00	0.00
4092	1712	tr|B7G3G7|B7G3G7_PHATC	0.00	1	1	1	iTRAQ 4plex (K N-term)	81843	Predicted protein OS=Phaeodactylum tricornutum (strain CCAP 1055/1) GN=PHATRDRAFT_47465 PE=4 SV=1	0	0	0	0.00	0.00	0.00
4094	6658	tr|B7G6C2|B7G6C2_PHATC	0.00	3	2	2	Carbamidomethylation; iTRAQ 4plex (K N-term)	89379	Predicted protein OS=Phaeodactylum tricornutum (strain CCAP 1055/1) GN=PHATRDRAFT_48206 PE=4 SV=1	0	0	0	0.00	0.00	0.00
4096	3912	tr|B7FSQ2|B7FSQ2_PHATC	0.00	6	2	2	iTRAQ 4plex (K N-term)	39225	Predicted protein (Fragment) OS=Phaeodactylum tricornutum (strain CCAP 1055/1) GN=PHATRDRAFT_2182 PE=4 SV=1	0	0	0	0.00	0.00	0.00
4098	6734	tr|B7G9F1|B7G9F1_PHATC	0.00	3	2	2	iTRAQ 4plex (K N-term)	58419	Predicted protein OS=Phaeodactylum tricornutum (strain CCAP 1055/1) GN=PHATRDRAFT_39714 PE=4 SV=1	0	0	0	0.00	0.00	0.00
4099	26872	tr|B7S3P8|B7S3P8_PHATC	0.00	4	2	1	iTRAQ 4plex (K N-term)	45631	Predicted protein OS=Phaeodactylum tricornutum (strain CCAP 1055/1) GN=PHATRDRAFT_bd1182 PE=4 SV=1	0	0	0	0.00	0.00	0.00
4101	11543	tr|B7G231|B7G231_PHATC	0.00	2	2	2	iTRAQ 4plex (K N-term)	96718	Predicted protein OS=Phaeodactylum tricornutum (strain CCAP 1055/1) GN=PHATRDRAFT_46993 PE=4 SV=1	0	0	0	0.00	0.00	0.00
4103	13120	tr|B7GAW8|B7GAW8_PHATC	0.00	4	4	4	iTRAQ 4plex (K N-term)	103465	Predicted protein OS=Phaeodactylum tricornutum (strain CCAP 1055/1) GN=PHATRDRAFT_49524 PE=4 SV=1	0	0	0	0.00	0.00	0.00
4108	5031	tr|B7GE42|B7GE42_PHATC	0.00	5	2	2	Carbamidomethylation; iTRAQ 4plex (K N-term)	58210	Predicted protein OS=Phaeodactylum tricornutum (strain CCAP 1055/1) GN=PHATRDRAFT_50435 PE=4 SV=1	0	0	0	0.00	0.00	0.00
4114	1791	tr|B7FQ81|B7FQ81_PHATC	0.00	2	2	1	Oxidation (M); iTRAQ 4plex (K N-term)	63026	Predicted protein OS=Phaeodactylum tricornutum (strain CCAP 1055/1) GN=PHATRDRAFT_42981 PE=4 SV=1	0	0	0	0.00	0.00	0.00
4116	27256	tr|B7G176|B7G176_PHATC	0.00	1	1	1	Oxidation (M); iTRAQ 4plex (K N-term)	62667	Predicted protein OS=Phaeodactylum tricornutum (strain CCAP 1055/1) GN=PHATRDRAFT_46436 PE=4 SV=1	0	0	0	0.00	0.00	0.00
4119	8460	tr|B7S424|B7S424_PHATC	0.00	6	2	2	Oxidation (M); iTRAQ 4plex (K N-term)	80233	Predicted protein OS=Phaeodactylum tricornutum (strain CCAP 1055/1) GN=PHATRDRAFT_bd1329 PE=4 SV=1	0	0	0	0.00	0.00	0.00
4120	13645	tr|B5Y554|B5Y554_PHATC	0.00	2	2	2	iTRAQ 4plex (K N-term)	138573	Predicted protein OS=Phaeodactylum tricornutum (strain CCAP 1055/1) GN=PHATR_44036 PE=4 SV=1	0	0	0	0.00	0.00	0.00
4123	5233	tr|B7G3K4|B7G3K4_PHATC	0.00	5	2	1	iTRAQ 4plex (K N-term)	53293	Predicted protein (Fragment) OS=Phaeodactylum tricornutum (strain CCAP 1055/1) GN=PHATRDRAFT_1199 PE=4 SV=1	0	0	0	0.00	0.00	0.00
4126	4612	tr|B7FPR7|B7FPR7_PHATC	0.00	4	2	2	iTRAQ 4plex (K N-term)	77636	Predicted protein OS=Phaeodactylum tricornutum (strain CCAP 1055/1) GN=PHATRDRAFT_42844 PE=4 SV=1	0	0	0	0.00	0.00	0.00
4127	27942	tr|B7G5N8|B7G5N8_PHATC	0.00	2	2	2		62712	2-isopropylmalate synthase OS=Phaeodactylum tricornutum (strain CCAP 1055/1) GN=PHATRDRAFT_38362 PE=4 SV=1	0	0	0	0.00	0.00	0.00
4128	1611	tr|B7G5E9|B7G5E9_PHATC	0.00	1	2	2	iTRAQ 4plex (K N-term)	300548	Predicted protein OS=Phaeodactylum tricornutum (strain CCAP 1055/1) GN=PHATRDRAFT_47936 PE=4 SV=1	0	0	0	0.00	0.00	0.00
4132	20809	tr|B7FQJ9|B7FQJ9_PHATC	0.00	7	3	3	iTRAQ 4plex (K N-term)	55140	Predicted protein (Fragment) OS=Phaeodactylum tricornutum (strain CCAP 1055/1) GN=PHATRDRAFT_1690 PE=3 SV=1	0	0	0	0.00	0.00	0.00
4133	12099	tr|B7GED9|B7GED9_PHATC	0.00	8	4	4	Oxidation (M); iTRAQ 4plex (K N-term)	49924	Predicted protein OS=Phaeodactylum tricornutum (strain CCAP 1055/1) GN=PHATRDRAFT_50527 PE=4 SV=1	0	0	0	0.00	0.00	0.00
4134	4613	tr|B7G0B1|B7G0B1_PHATC	0.00	10	3	3	Carbamidomethylation; iTRAQ 4plex (K N-term)	50848	Predicted protein OS=Phaeodactylum tricornutum (strain CCAP 1055/1) GN=Cbs PE=4 SV=1	0	0	0	0.00	0.00	0.00
4136	25204	tr|B7GD94|B7GD94_PHATC	0.00	12	4	4	Carbamidomethylation; Pyro-glu from Q; iTRAQ 4plex (K N-term)	40998	Predicted protein OS=Phaeodactylum tricornutum (strain CCAP 1055/1) GN=PHATRDRAFT_50193 PE=4 SV=1	0	0	0	0.00	0.00	0.00
4138	11477	tr|B7GEH8|B7GEH8_PHATC	0.00	5	4	4	Carbamidomethylation; iTRAQ 4plex (K N-term)	113468	Predicted protein OS=Phaeodactylum tricornutum (strain CCAP 1055/1) GN=PHATRDRAFT_50562 PE=4 SV=1	0	0	0	0.00	0.00	0.00
4140	8297	tr|B7S3T5|B7S3T5_PHATC	0.00	3	4	3	Oxidation (M); iTRAQ 4plex (K N-term)	129390	Predicted protein (Fragment) OS=Phaeodactylum tricornutum (strain CCAP 1055/1) GN=PHATRDRAFT_bd1613 PE=3 SV=1	0	0	0	0.00	0.00	0.00
4141	5088	tr|B7GBC3|B7GBC3_PHATC	0.00	5	4	4	iTRAQ 4plex (K N-term)	92000	Predicted protein OS=Phaeodactylum tricornutum (strain CCAP 1055/1) GN=PHATRDRAFT_49652 PE=4 SV=1	0	0	0	0.00	0.00	0.00
4146	3155	tr|B7GDR1|B7GDR1_PHATC	0.00	6	4	4	Oxidation (M); iTRAQ 4plex (K N-term)	100695	Predicted protein OS=Phaeodactylum tricornutum (strain CCAP 1055/1) GN=PHATRDRAFT_41259 PE=4 SV=1	0	0	0	0.00	0.00	0.00
4151	25331	tr|B7FTH4|B7FTH4_PHATC	0.00	5	3	3		58501	Predicted protein OS=Phaeodactylum tricornutum (strain CCAP 1055/1) GN=PHATRDRAFT_44256 PE=4 SV=1	0	0	0	0.00	0.00	0.00
4157	1954	tr|B7FST4|B7FST4_PHATC	0.00	5	3	3	iTRAQ 4plex (K N-term)	74762	Predicted protein OS=Phaeodactylum tricornutum (strain CCAP 1055/1) GN=PHATRDRAFT_32848 PE=4 SV=1	0	0	0	0.00	0.00	0.00
4170	13491	tr|B7FVE5|B7FVE5_PHATC	0.00	5	3	3	iTRAQ 4plex (K N-term)	72869	Predicted protein (Fragment) OS=Phaeodactylum tricornutum (strain CCAP 1055/1) GN=MCM5 PE=3 SV=1	0	0	0	0.00	0.00	0.00
4174	2578	tr|B7G2A8|B7G2A8_PHATC	0.00	3	3	3	iTRAQ 4plex (K N-term)	163179	Predicted protein OS=Phaeodactylum tricornutum (strain CCAP 1055/1) GN=PHATRDRAFT_47057 PE=4 SV=1	0	0	0	0.00	0.00	0.00
4175	4841	tr|B7FUZ9|B7FUZ9_PHATC	0.00	4	4	4	Carbamidomethylation; iTRAQ 4plex (K N-term)	89755	Predicted protein OS=Phaeodactylum tricornutum (strain CCAP 1055/1) GN=PHATRDRAFT_44708 PE=4 SV=1	0	0	0	0.00	0.00	0.00
4177	2115	tr|B7FR32|B7FR32_PHATC	0.00	3	4	4	iTRAQ 4plex (K N-term)	162991	Predicted protein OS=Phaeodactylum tricornutum (strain CCAP 1055/1) GN=PHATRDRAFT_43236 PE=4 SV=1	0	0	0	0.00	0.00	0.00
4182	13745	tr|B7S486|B7S486_PHATC	0.00	9	4	3	Oxidation (M); iTRAQ 4plex (K N-term)	68583	Predicted protein OS=Phaeodactylum tricornutum (strain CCAP 1055/1) GN=PHATRDRAFT_bd1400 PE=4 SV=1	0	0	0	0.00	0.00	0.00
4184	2212	tr|B7FSX8|B7FSX8_PHATC	0.00	10	4	4		53489	Predicted protein OS=Phaeodactylum tricornutum (strain CCAP 1055/1) GN=PHATRDRAFT_43631 PE=4 SV=1	0	0	0	0.00	0.00	0.00
4189	774	tr|B7FQR5|B7FQR5_PHATC	0.00	7	4	4	iTRAQ 4plex (K N-term)	66031	Predicted protein OS=Phaeodactylum tricornutum (strain CCAP 1055/1) GN=PHATRDRAFT_43135 PE=4 SV=1	0	0	0	0.00	0.00	0.00
4191	2451	tr|B7FZQ8|B7FZQ8_PHATC	0.00	7	4	4	iTRAQ 4plex (K N-term)	65112	Predicted protein OS=Phaeodactylum tricornutum (strain CCAP 1055/1) GN=PHATRDRAFT_45765 PE=4 SV=1	0	0	0	0.00	0.00	0.00
4193	4561	tr|B7G6Q4|B7G6Q4_PHATC	0.00	5	3	3	iTRAQ 4plex (K N-term)	81958	Predicted protein OS=Phaeodactylum tricornutum (strain CCAP 1055/1) GN=PHATRDRAFT_48317 PE=4 SV=1	0	0	0	0.00	0.00	0.00
4202	4235	tr|B7G5V6|B7G5V6_PHATC	0.00	4	3	3	iTRAQ 4plex (K N-term)	67377	Predicted protein OS=Phaeodactylum tricornutum (strain CCAP 1055/1) GN=PHATRDRAFT_48064 PE=4 SV=1	0	0	0	0.00	0.00	0.00
4203	13910	tr|B5Y3V2|B5Y3V2_PHATC	0.00	4	3	3	iTRAQ 4plex (K N-term)	72330	DNA ligase OS=Phaeodactylum tricornutum (strain CCAP 1055/1) GN=PHATR_51005 PE=3 SV=1	0	0	0	0.00	0.00	0.00
4206	1722	tr|B7GAB4|B7GAB4_PHATC	0.00	2	3	3	iTRAQ 4plex (K N-term)	218226	Predicted protein OS=Phaeodactylum tricornutum (strain CCAP 1055/1) GN=PHATRDRAFT_49352 PE=4 SV=1	0	0	0	0.00	0.00	0.00
4213	17845	tr|B5Y4K9|B5Y4K9_PHATC	0.00	6	4	4	Oxidation (M); iTRAQ 4plex (K N-term)	55403	Predicted protein OS=Phaeodactylum tricornutum (strain CCAP 1055/1) GN=PHATR_43867 PE=4 SV=1	0	0	0	0.00	0.00	0.00
4215	2635	tr|B7G8P3|B7G8P3_PHATC	0.00	3	3	3		163376	Predicted protein OS=Phaeodactylum tricornutum (strain CCAP 1055/1) GN=PHATRDRAFT_48876 PE=4 SV=1	0	0	0	0.00	0.00	0.00
4220	7390	tr|B7GA68|B7GA68_PHATC	0.00	3	4	4	iTRAQ 4plex (K N-term)	175825	Predicted protein OS=Phaeodactylum tricornutum (strain CCAP 1055/1) GN=PHATRDRAFT_49312 PE=4 SV=1	0	0	0	0.00	0.00	0.00
4221	5886	tr|B7G8F7|B7G8F7_PHATC	0.00	8	3	3	iTRAQ 4plex (K N-term)	48323	Predicted protein OS=Phaeodactylum tricornutum (strain CCAP 1055/1) GN=PHATRDRAFT_39363 PE=4 SV=1	0	0	0	0.00	0.00	0.00
4236	11726	tr|B7GCJ5|B7GCJ5_PHATC	0.00	8	4	4	iTRAQ 4plex (K N-term)	65738	Predicted protein OS=Phaeodactylum tricornutum (strain CCAP 1055/1) GN=PHATRDRAFT_49990 PE=4 SV=1	0	0	0	0.00	0.00	0.00
4240	7045	tr|B7FPD7|B7FPD7_PHATC	0.00	6	3	3	iTRAQ 4plex (K N-term)	62700	Predicted protein (Fragment) OS=Phaeodactylum tricornutum (strain CCAP 1055/1) GN=PHATRDRAFT_8917 PE=4 SV=1	0	0	0	0.00	0.00	0.00
4243	6197	tr|B7FZI6|B7FZI6_PHATC	0.00	6	4	4	iTRAQ 4plex (K N-term)	95450	Predicted protein OS=Phaeodactylum tricornutum (strain CCAP 1055/1) GN=PHATRDRAFT_46017 PE=4 SV=1	0	0	0	0.00	0.00	0.00
4245	8040	tr|B7FY58|B7FY58_PHATC	0.00	8	3	3	Carbamidomethylation; Oxidation (M); iTRAQ 4plex (K N-term)	63494	Predicted protein OS=Phaeodactylum tricornutum (strain CCAP 1055/1) GN=PHATRDRAFT_45581 PE=4 SV=1	0	0	0	0.00	0.00	0.00
4248	2008	tr|B7FYK8|B7FYK8_PHATC	0.00	1	3	3	Carbamidomethylation; iTRAQ 4plex (K N-term)	267143	Predicted protein OS=Phaeodactylum tricornutum (strain CCAP 1055/1) GN=PHATRDRAFT_45703 PE=4 SV=1	0	0	0	0.00	0.00	0.00
4249	889	tr|B7FPE1|B7FPE1_PHATC	0.00	4	3	3	iTRAQ 4plex (K N-term)	110386	Predicted protein OS=Phaeodactylum tricornutum (strain CCAP 1055/1) GN=PHATRDRAFT_42749 PE=4 SV=1	0	0	0	0.00	0.00	0.00
4250	12147	tr|B7G295|B7G295_PHATC	0.00	9	3	3	Oxidation (M); iTRAQ 4plex (K N-term)	45604	Predicted protein OS=Phaeodactylum tricornutum (strain CCAP 1055/1) GN=PHATRDRAFT_47045 PE=4 SV=1	0	0	0	0.00	0.00	0.00
4259	25951	tr|B7GDQ1|B7GDQ1_PHATC	0.00	15	4	4	Carbamidomethylation; iTRAQ 4plex (K N-term)	37450	Predicted protein OS=Phaeodactylum tricornutum (strain CCAP 1055/1) GN=PHATRDRAFT_41248 PE=4 SV=1	0	0	0	0.00	0.00	0.00
4260	4958	tr|B7GAA0|B7GAA0_PHATC	0.00	5	3	3	iTRAQ 4plex (K N-term)	72121	Predicted protein OS=Phaeodactylum tricornutum (strain CCAP 1055/1) GN=PHATRDRAFT_49341 PE=3 SV=1	0	0	0	0.00	0.00	0.00
4261	3418	tr|B7FTC3|B7FTC3_PHATC	0.00	2	3	3	Oxidation (M); iTRAQ 4plex (K N-term)	251413	Predicted protein OS=Phaeodactylum tricornutum (strain CCAP 1055/1) GN=PHATRDRAFT_43752 PE=4 SV=1	0	0	0	0.00	0.00	0.00
4264	7242	tr|B7FY45|B7FY45_PHATC	0.00	8	4	4	iTRAQ 4plex (K N-term)	74871	Predicted protein OS=Phaeodactylum tricornutum (strain CCAP 1055/1) GN=PHATRDRAFT_45570 PE=4 SV=1	0	0	0	0.00	0.00	0.00
4265	21933	tr|B7G6M6|B7G6M6_PHATC	0.00	7	4	1	Oxidation (M); iTRAQ 4plex (K N-term)	64624	Predicted protein OS=Phaeodactylum tricornutum (strain CCAP 1055/1) GN=PHATRDRAFT_38713 PE=4 SV=1	0	0	0	0.00	0.00	0.00
4266	25996	tr|B7FR88|B7FR88_PHATC	0.00	5	3	2	iTRAQ 4plex (K N-term)	63086	Predicted protein OS=Phaeodactylum tricornutum (strain CCAP 1055/1) GN=PHATRDRAFT_42424 PE=4 SV=1	0	0	0	0.00	0.00	0.00
4273	4457	tr|B7GCD4|B7GCD4_PHATC	0.00	6	4	2	iTRAQ 4plex (K N-term)	46646	Predicted protein OS=Phaeodactylum tricornutum (strain CCAP 1055/1) GN=PHATRDRAFT_49937 PE=4 SV=1	0	0	0	0.00	0.00	0.00
4274	26033	tr|B7G7N7|B7G7N7_PHATC	0.00	6	3	3	iTRAQ 4plex (K N-term)	47700	FAD dependent oxidoreductase OS=Phaeodactylum tricornutum (strain CCAP 1055/1) GN=PHATRDRAFT_39046 PE=4 SV=1	0	0	0	0.00	0.00	0.00
4276	5190	tr|B7G0G8|B7G0G8_PHATC	0.00	4	3	3		80986	Predicted protein OS=Phaeodactylum tricornutum (strain CCAP 1055/1) GN=PHATRDRAFT_46212 PE=4 SV=1	0	0	0	0.00	0.00	0.00
4280	11523	tr|B7FSP1|B7FSP1_PHATC	0.00	7	3	3	iTRAQ 4plex (K N-term)	54389	Predicted protein OS=Phaeodactylum tricornutum (strain CCAP 1055/1) GN=PHATRDRAFT_43570 PE=4 SV=1	0	0	0	0.00	0.00	0.00
4281	26076	tr|B7G1Z9|B7G1Z9_PHATC	0.00	5	2	2	Carbamidomethylation; Pyro-glu from E; iTRAQ 4plex (K N-term)	71095	Predicted protein OS=Phaeodactylum tricornutum (strain CCAP 1055/1) GN=PHATRDRAFT_46969 PE=4 SV=1	0	0	0	0.00	0.00	0.00
4284	2570	tr|B7G306|B7G306_PHATC	0.00	7	4	4	iTRAQ 4plex (K N-term)	61151	Predicted protein OS=Phaeodactylum tricornutum (strain CCAP 1055/1) GN=PHATRDRAFT_37521 PE=4 SV=1	0	0	0	0.00	0.00	0.00
4286	26092	tr|B7FQY9|B7FQY9_PHATC	0.00	4	2	2	iTRAQ 4plex (K N-term)	57689	Predicted protein (Fragment) OS=Phaeodactylum tricornutum (strain CCAP 1055/1) GN=PHATRDRAFT_8860 PE=4 SV=1	0	0	0	0.00	0.00	0.00
4289	1454	tr|B7GD25|B7GD25_PHATC	0.00	2	3	3	iTRAQ 4plex (K N-term)	163212	Predicted protein OS=Phaeodactylum tricornutum (strain CCAP 1055/1) GN=PHATRDRAFT_50132 PE=4 SV=1	0	0	0	0.00	0.00	0.00
4290	3506	tr|B7FXN5|B7FXN5_PHATC	0.00	3	3	3	iTRAQ 4plex (K N-term)	124717	Predicted protein OS=Phaeodactylum tricornutum (strain CCAP 1055/1) GN=PHATRDRAFT_45431 PE=4 SV=1	0	0	0	0.00	0.00	0.00
4293	4145	tr|B7FWE4|B7FWE4_PHATC	0.00	2	2	2	Carbamidomethylation; iTRAQ 4plex (K N-term)	121649	Predicted protein OS=Phaeodactylum tricornutum (strain CCAP 1055/1) GN=PHATRDRAFT_45081 PE=4 SV=1	0	0	0	0.00	0.00	0.00
4294	16337	tr|B7G9Z0|B7G9Z0_PHATC	0.00	5	3	3	iTRAQ 4plex (K N-term)	62450	Predicted protein OS=Phaeodactylum tricornutum (strain CCAP 1055/1) GN=PHATRDRAFT_49243 PE=4 SV=1	0	0	0	0.00	0.00	0.00
4295	3574	tr|B7FS60|B7FS60_PHATC	0.00	2	3	3	Carbamidomethylation	201444	Predicted protein OS=Phaeodactylum tricornutum (strain CCAP 1055/1) GN=PHATRDRAFT_54088 PE=4 SV=1	0	0	0	0.00	0.00	0.00
4298	20222	tr|B7FSH5|B7FSH5_PHATC	0.00	2	3	3	Carbamidomethylation; iTRAQ 4plex (K N-term)	245681	Predicted protein OS=Phaeodactylum tricornutum (strain CCAP 1055/1) GN=PHATRDRAFT_32738 PE=4 SV=1	0	0	0	0.00	0.00	0.00
4302	8220	tr|B7FVV6|B7FVV6_PHATC	0.00	7	3	3	Oxidation (M); iTRAQ 4plex (K N-term)	62473	Predicted protein OS=Phaeodactylum tricornutum (strain CCAP 1055/1) GN=PHATRDRAFT_54310 PE=4 SV=1	0	0	0	0.00	0.00	0.00
4305	16467	tr|B7FYL1|B7FYL1_PHATC	0.00	9	3	3	iTRAQ 4plex (K N-term)	46655	Predicted protein (Fragment) OS=Phaeodactylum tricornutum (strain CCAP 1055/1) GN=PHATRDRAFT_45706 PE=4 SV=1	0	0	0	0.00	0.00	0.00
4307	2211	tr|B7G868|B7G868_PHATC	0.00	4	2	2	Oxidation (M); iTRAQ 4plex (K N-term)	74799	Predicted protein OS=Phaeodactylum tricornutum (strain CCAP 1055/1) GN=PHATRDRAFT_39274 PE=4 SV=1	0	0	0	0.00	0.00	0.00
4313	2232	tr|B5Y5L8|B5Y5L8_PHATC	0.00	3	3	3	Carbamidomethylation	143371	Predicted protein OS=Phaeodactylum tricornutum (strain CCAP 1055/1) GN=PHATR_44183 PE=4 SV=1	0	0	0	0.00	0.00	0.00
4314	17450	tr|B7FQI6|B7FQI6_PHATC	0.00	11	3	3	Carbamidomethylation; iTRAQ 4plex (K N-term)	39523	Predicted protein OS=Phaeodactylum tricornutum (strain CCAP 1055/1) GN=PHATRDRAFT_43069 PE=4 SV=1	0	0	0	0.00	0.00	0.00
4316	26256	tr|B7GC48|B7GC48_PHATC	0.00	4	3	3	iTRAQ 4plex (K N-term)	79185	Predicted protein OS=Phaeodactylum tricornutum (strain CCAP 1055/1) GN=PHATRDRAFT_49869 PE=4 SV=1	0	0	0	0.00	0.00	0.00
4318	26261	tr|B7GEC6|B7GEC6_PHATC	0.00	5	3	3	Carbamidomethylation; iTRAQ 4plex (K N-term)	81127	Predicted protein OS=Phaeodactylum tricornutum (strain CCAP 1055/1) GN=PHATRDRAFT_50517 PE=4 SV=1	0	0	0	0.00	0.00	0.00
4320	26272	tr|B7FRD9|B7FRD9_PHATC	0.00	2	2	2	iTRAQ 4plex (K N-term)	63874	Predicted protein OS=Phaeodactylum tricornutum (strain CCAP 1055/1) GN=PHATRDRAFT_42461 PE=4 SV=1	0	0	0	0.00	0.00	0.00
4328	2683	tr|B7GDR5|B7GDR5_PHATC	0.00	2	3	3	Pyro-glu from E; iTRAQ 4plex (K N-term)	125292	Predicted protein OS=Phaeodactylum tricornutum (strain CCAP 1055/1) GN=PHATRDRAFT_50332 PE=4 SV=1	0	0	0	0.00	0.00	0.00
4330	8166	tr|B7FXP0|B7FXP0_PHATC	0.00	3	3	2	iTRAQ 4plex (K N-term)	88868	Predicted protein OS=Phaeodactylum tricornutum (strain CCAP 1055/1) GN=PHATRDRAFT_45435 PE=4 SV=1	0	0	0	0.00	0.00	0.00
4332	2241	tr|B7G0S5|B7G0S5_PHATC	0.00	3	3	3	Carbamidomethylation; iTRAQ 4plex (K N-term)	105211	Predicted protein OS=Phaeodactylum tricornutum (strain CCAP 1055/1) GN=PHATRDRAFT_46307 PE=4 SV=1	0	0	0	0.00	0.00	0.00
4333	6405	tr|B7FUW2|B7FUW2_PHATC	0.00	4	3	3	iTRAQ 4plex (K N-term)	60099	Predicted protein OS=Phaeodactylum tricornutum (strain CCAP 1055/1) GN=PHATRDRAFT_41857 PE=3 SV=1	0	0	0	0.00	0.00	0.00
4336	26412	tr|B7GES0|B7GES0_PHATC	0.00	4	2	1	iTRAQ 4plex (K N-term)	60048	Predicted protein OS=Phaeodactylum tricornutum (strain CCAP 1055/1) GN=PHATRDRAFT_50634 PE=4 SV=1	0	0	0	0.00	0.00	0.00
4337	3903	tr|B7S445|B7S445_PHATC	0.00	2	2	1	iTRAQ 4plex (K N-term)	101274	Predicted protein OS=Phaeodactylum tricornutum (strain CCAP 1055/1) GN=PHATRDRAFT_bd1354 PE=4 SV=1	0	0	0	0.00	0.00	0.00
4343	21312	tr|B7G1F0|B7G1F0_PHATC	0.00	4	3	3	Carbamidomethylation; Oxidation (M); iTRAQ 4plex (K N-term)	85986	Predicted protein OS=Phaeodactylum tricornutum (strain CCAP 1055/1) GN=PHATRDRAFT_46493 PE=4 SV=1	0	0	0	0.00	0.00	0.00
4346	21726	tr|B7FRR6|B7FRR6_PHATC	0.00	6	4	4	Carbamidomethylation; iTRAQ 4plex (K N-term)	58804	Predicted protein OS=Phaeodactylum tricornutum (strain CCAP 1055/1) GN=PHATRDRAFT_43287 PE=4 SV=1	0	0	0	0.00	0.00	0.00
4351	4712	tr|B7GBA2|B7GBA2_PHATC	0.00	3	3	3	Oxidation (M); iTRAQ 4plex (K N-term)	148855	Predicted protein OS=Phaeodactylum tricornutum (strain CCAP 1055/1) GN=PHATRDRAFT_49631 PE=4 SV=1	0	0	0	0.00	0.00	0.00
4352	4298	tr|B5Y5C9|B5Y5C9_PHATC	0.00	2	2	2	iTRAQ 4plex (K N-term)	146625	Predicted protein OS=Phaeodactylum tricornutum (strain CCAP 1055/1) GN=PHATR_18693 PE=3 SV=1	0	0	0	0.00	0.00	0.00
4355	26579	tr|B7FZ11|B7FZ11_PHATC	0.00	10	2	2	iTRAQ 4plex (K N-term)	32842	Metacaspase OS=Phaeodactylum tricornutum (strain CCAP 1055/1) GN=PHATRDRAFT_51953 PE=4 SV=1	0	0	0	0.00	0.00	0.00
4356	8183	tr|B7G671|B7G671_PHATC	0.00	5	3	3	iTRAQ 4plex (K N-term)	74431	Predicted protein OS=Phaeodactylum tricornutum (strain CCAP 1055/1) GN=PHATRDRAFT_48160 PE=4 SV=1	0	0	0	0.00	0.00	0.00
4365	26623	tr|B7FXK2|B7FXK2_PHATC	0.00	7	3	3	Carbamidomethylation; Oxidation (M); iTRAQ 4plex (K N-term)	62396	Predicted protein OS=Phaeodactylum tricornutum (strain CCAP 1055/1) GN=PHATRDRAFT_35101 PE=4 SV=1	0	0	0	0.00	0.00	0.00
4368	17884	tr|B7G007|B7G007_PHATC	0.00	4	2	2	Carbamidomethylation; iTRAQ 4plex (K N-term)	78410	Predicted protein OS=Phaeodactylum tricornutum (strain CCAP 1055/1) GN=PHATRDRAFT_46086 PE=3 SV=1	0	0	0	0.00	0.00	0.00
4376	4061	tr|B7G4T5|B7G4T5_PHATC	0.00	2	2	2	iTRAQ 4plex (K N-term)	129117	Potential chitinase OS=Phaeodactylum tricornutum (strain CCAP 1055/1) GN=PHATRDRAFT_47761 PE=4 SV=1	0	0	0	0.00	0.00	0.00
4377	26780	tr|B7FX77|B7FX77_PHATC	0.00	4	1	1	iTRAQ 4plex (K N-term)	23046	Predicted protein OS=Phaeodactylum tricornutum (strain CCAP 1055/1) GN=PHATRDRAFT_45305 PE=4 SV=1	0	0	0	0.00	0.00	0.00
4381	8280	tr|B7G2Y9|B7G2Y9_PHATC	0.00	5	2	2	iTRAQ 4plex (K N-term)	36061	Predicted protein OS=Phaeodactylum tricornutum (strain CCAP 1055/1) GN=PHATRDRAFT_47325 PE=4 SV=1	0	0	0	0.00	0.00	0.00
4383	21671	tr|B7FXM2|B7FXM2_PHATC	0.00	8	2	2	Carbamidomethylation; Oxidation (M); iTRAQ 4plex (K N-term)	43752	Predicted protein OS=Phaeodactylum tricornutum (strain CCAP 1055/1) GN=PHATRDRAFT_45419 PE=4 SV=1	0	0	0	0.00	0.00	0.00
4387	3416	tr|B7G0R4|B7G0R4_PHATC	0.00	3	2	2	Oxidation (M); iTRAQ 4plex (K N-term)	77132	Predicted protein OS=Phaeodactylum tricornutum (strain CCAP 1055/1) GN=PHATRDRAFT_46296 PE=4 SV=1	0	0	0	0.00	0.00	0.00
4388	8724	tr|B7GB87|B7GB87_PHATC	0.00	5	1	1	Carbamidomethylation	31622	Predicted protein OS=Phaeodactylum tricornutum (strain CCAP 1055/1) GN=PHATRDRAFT_49620 PE=3 SV=1	0	0	0	0.00	0.00	0.00
4392	1632	tr|B7FX59|B7FX59_PHATC	0.00	4	2	2	Oxidation (M); iTRAQ 4plex (K N-term)	88377	Predicted protein OS=Phaeodactylum tricornutum (strain CCAP 1055/1) GN=PHATRDRAFT_19762 PE=3 SV=1	0	0	0	0.00	0.00	0.00
4393	4453	tr|B7FUF5|B7FUF5_PHATC	0.00	2	2	2	iTRAQ 4plex (K N-term)	143154	Predicted protein OS=Phaeodactylum tricornutum (strain CCAP 1055/1) GN=PHATRDRAFT_44535 PE=4 SV=1	0	0	0	0.00	0.00	0.00
4395	26931	tr|B7FU66|B7FU66_PHATC	0.00	4	2	2	iTRAQ 4plex (K N-term)	64802	Predicted protein OS=Phaeodactylum tricornutum (strain CCAP 1055/1) GN=PHATRDRAFT_33901 PE=4 SV=1	0	0	0	0.00	0.00	0.00
4398	26954	tr|B7G1J4|B7G1J4_PHATC	0.00	6	2	2	iTRAQ 4plex (K N-term)	39814	Kinesin family-like protein (Fragment) OS=Phaeodactylum tricornutum (strain CCAP 1055/1) GN=Pt-KIF11 PE=3 SV=1	0	0	0	0.00	0.00	0.00
4401	26967	tr|B7G8U8|B7G8U8_PHATC	0.00	5	2	2		68601	Predicted protein OS=Phaeodactylum tricornutum (strain CCAP 1055/1) GN=PHATRDRAFT_39507 PE=4 SV=1	0	0	0	0.00	0.00	0.00
4402	2774	tr|B7G340|B7G340_PHATC	0.00	3	2	2	iTRAQ 4plex (K N-term)	66741	Predicted protein OS=Phaeodactylum tricornutum (strain CCAP 1055/1) GN=PHATRDRAFT_47365 PE=4 SV=1	0	0	0	0.00	0.00	0.00
4406	2942	tr|B7GDR0|B7GDR0_PHATC	0.00	6	2	2	iTRAQ 4plex (K N-term)	40471	Predicted protein OS=Phaeodactylum tricornutum (strain CCAP 1055/1) GN=PHATRDRAFT_50328 PE=4 SV=1	0	0	0	0.00	0.00	0.00
4413	27064	tr|B7FYK6|B7FYK6_PHATC	0.00	10	2	2	Carbamidomethylation; iTRAQ 4plex (K N-term)	37032	Predicted protein OS=Phaeodactylum tricornutum (strain CCAP 1055/1) GN=Aurora-A PE=4 SV=1	0	0	0	0.00	0.00	0.00
4417	4195	tr|B7FX95|B7FX95_PHATC	0.00	1	2	2	iTRAQ 4plex (K N-term)	159482	Predicted protein OS=Phaeodactylum tricornutum (strain CCAP 1055/1) GN=PHATRDRAFT_45316 PE=4 SV=1	0	0	0	0.00	0.00	0.00
4420	3621	tr|B7G1N4|B7G1N4_PHATC	0.00	2	2	2	Carbamidomethylation	136552	Predicted protein OS=Phaeodactylum tricornutum (strain CCAP 1055/1) GN=PHATRDRAFT_46563 PE=4 SV=1	0	0	0	0.00	0.00	0.00
4423	2829	tr|B7G737|B7G737_PHATC	0.00	2	1	1	iTRAQ 4plex (K N-term)	72033	Predicted protein OS=Phaeodactylum tricornutum (strain CCAP 1055/1) GN=PHATRDRAFT_38881 PE=4 SV=1	0	0	0	0.00	0.00	0.00
4424	5074	tr|B5Y4B0|B5Y4B0_PHATC	0.00	3	2	2	iTRAQ 4plex (K N-term)	70903	Predicted protein OS=Phaeodactylum tricornutum (strain CCAP 1055/1) GN=PHATR_46949 PE=4 SV=1	0	0	0	0.00	0.00	0.00
4425	27199	tr|B7FYG2|B7FYG2_PHATC	0.00	19	2	2	Oxidation (M); Pyro-glu from E; iTRAQ 4plex (K N-term)	15819	Predicted protein OS=Phaeodactylum tricornutum (strain CCAP 1055/1) GN=PHATRDRAFT_35416 PE=4 SV=1	0	0	0	0.00	0.00	0.00
4432	27257	tr|B5Y5E3|B5Y5E3_PHATC	0.00	8	2	2	Carbamidomethylation; iTRAQ 4plex (K N-term)	49112	Predicted protein OS=Phaeodactylum tricornutum (strain CCAP 1055/1) GN=PHATR_33478 PE=4 SV=1	0	0	0	0.00	0.00	0.00
4434	13425	tr|B7FYL7|B7FYL7_PHATC	0.00	3	1	1	iTRAQ 4plex (K N-term)	100735	Predicted protein OS=Phaeodactylum tricornutum (strain CCAP 1055/1) GN=PHATRDRAFT_45710 PE=4 SV=1	0	0	0	0.00	0.00	0.00
4439	27341	tr|B7FX07|B7FX07_PHATC	0.00	2	1	1		50313	Predicted protein OS=Phaeodactylum tricornutum (strain CCAP 1055/1) GN=PHATRDRAFT_45253 PE=4 SV=1	0	0	0	0.00	0.00	0.00
4440	4160	tr|B7FRS9|B7FRS9_PHATC	0.00	2	2	2		116821	Predicted protein OS=Phaeodactylum tricornutum (strain CCAP 1055/1) GN=PHATRDRAFT_43300 PE=4 SV=1	0	0	0	0.00	0.00	0.00
4446	20841	tr|B7G0F1|B7G0F1_PHATC	0.00	7	2	2	Carbamidomethylation; Oxidation (M)	38431	Predicted protein OS=Phaeodactylum tricornutum (strain CCAP 1055/1) GN=PHATRDRAFT_46201 PE=4 SV=1	0	0	0	0.00	0.00	0.00
4447	13976	tr|B7G4N9|B7G4N9_PHATC	0.00	2	1	1	Pyro-glu from E	123165	Predicted protein OS=Phaeodactylum tricornutum (strain CCAP 1055/1) GN=PHATRDRAFT_47725 PE=4 SV=1	0	0	0	0.00	0.00	0.00
4448	27421	tr|B7G5L9|B7G5L9_PHATC	0.00	3	1	1	Oxidation (M)	32973	Predicted protein OS=Phaeodactylum tricornutum (strain CCAP 1055/1) GN=PHATRDRAFT_47995 PE=4 SV=1	0	0	0	0.00	0.00	0.00
4449	8355	tr|B7GA82|B7GA82_PHATC	0.00	4	2	2	iTRAQ 4plex (K N-term)	58755	Predicted protein OS=Phaeodactylum tricornutum (strain CCAP 1055/1) GN=PHATRDRAFT_49326 PE=4 SV=1	0	0	0	0.00	0.00	0.00
4453	7495	tr|B7GCM5|B7GCM5_PHATC	0.00	3	2	2	iTRAQ 4plex (K N-term)	75576	Predicted protein OS=Phaeodactylum tricornutum (strain CCAP 1055/1) GN=PHATRDRAFT_50015 PE=4 SV=1	0	0	0	0.00	0.00	0.00
4454	7424	tr|B7G4J2|B7G4J2_PHATC	0.00	2	1	1	iTRAQ 4plex (K N-term)	57122	Predicted protein OS=Phaeodactylum tricornutum (strain CCAP 1055/1) GN=PHATRDRAFT_37960 PE=4 SV=1	0	0	0	0.00	0.00	0.00
4458	5262	tr|B7G1A0|B7G1A0_PHATC	0.00	4	3	3	iTRAQ 4plex (K N-term)	66581	Predicted protein OS=Phaeodactylum tricornutum (strain CCAP 1055/1) GN=PHATRDRAFT_46452 PE=4 SV=1	0	0	0	0.00	0.00	0.00
4460	8914	tr|B5Y3N9|B5Y3N9_PHATC	0.00	1	2	2	iTRAQ 4plex (K N-term)	135886	Predicted protein OS=Phaeodactylum tricornutum (strain CCAP 1055/1) GN=PHATR_46752 PE=4 SV=1	0	0	0	0.00	0.00	0.00
4462	12874	tr|B7GCM6|B7GCM6_PHATC	0.00	1	1	1	iTRAQ 4plex (K N-term)	60550	Predicted protein (Fragment) OS=Phaeodactylum tricornutum (strain CCAP 1055/1) GN=PHATRDRAFT_50016 PE=4 SV=1	0	0	0	0.00	0.00	0.00
4463	6035	tr|B7G888|B7G888_PHATC	0.00	2	2	1	Carbamidomethylation; iTRAQ 4plex (K N-term)	132728	Predicted protein OS=Phaeodactylum tricornutum (strain CCAP 1055/1) GN=PHATRDRAFT_29824 PE=3 SV=1	0	0	0	0.00	0.00	0.00
4466	13004	tr|B7FUW7|B7FUW7_PHATC	0.00	4	1	1	iTRAQ 4plex (K N-term)	41859	Predicted protein OS=Phaeodactylum tricornutum (strain CCAP 1055/1) GN=PHATRDRAFT_44677 PE=4 SV=1	0	0	0	0.00	0.00	0.00
4467	4313	tr|B7FP47|B7FP47_PHATC	0.00	4	2	2	iTRAQ 4plex (K N-term)	49518	Predicted protein OS=Phaeodactylum tricornutum (strain CCAP 1055/1) GN=PHATRDRAFT_42671 PE=4 SV=1	0	0	0	0.00	0.00	0.00
4473	13197	tr|B7GAL4|B7GAL4_PHATC	0.00	3	1	1	Pyro-glu from E; iTRAQ 4plex (K N-term)	49002	Predicted protein OS=Phaeodactylum tricornutum (strain CCAP 1055/1) GN=PHATRDRAFT_49442 PE=4 SV=1	0	0	0	0.00	0.00	0.00
4475	27890	tr|B7G6J0|B7G6J0_PHATC	0.00	1	1	1	iTRAQ 4plex (K N-term)	60974	Predicted protein OS=Phaeodactylum tricornutum (strain CCAP 1055/1) GN=PHATRDRAFT_48262 PE=3 SV=1	0	0	0	0.00	0.00	0.00
4476	27917	tr|B7G9D3|B7G9D3_PHATC	0.00	4	1	1		40594	Predicted protein OS=Phaeodactylum tricornutum (strain CCAP 1055/1) GN=PHATRDRAFT_49062 PE=4 SV=1	0	0	0	0.00	0.00	0.00
4477	18098	tr|B5Y473|B5Y473_PHATC	0.00	2	2	2	iTRAQ 4plex (K N-term)	115457	Predicted protein OS=Phaeodactylum tricornutum (strain CCAP 1055/1) GN=PHATR_46920 PE=4 SV=1	0	0	0	0.00	0.00	0.00
4481	28144	tr|B7G1I6|B7G1I6_PHATC	0.00	2	2	2	iTRAQ 4plex (K N-term)	80622	Predicted protein OS=Phaeodactylum tricornutum (strain CCAP 1055/1) GN=PHATRDRAFT_46527 PE=4 SV=1	0	0	0	0.00	0.00	0.00
4482	1698	tr|B5Y437|B5Y437_PHATC	0.00	2	1	1		50114	Predicted protein OS=Phaeodactylum tricornutum (strain CCAP 1055/1) GN=PHATR_46888 PE=4 SV=1	0	0	0	0.00	0.00	0.00
4484	28397	tr|B7G5E8|B7G5E8_PHATC	0.00	9	1	1	Oxidation (M)	17071	Predicted protein OS=Phaeodactylum tricornutum (strain CCAP 1055/1) GN=PHATRDRAFT_38271 PE=4 SV=1	0	0	0	0.00	0.00	0.00
4485	28405	tr|B7FVD8|B7FVD8_PHATC	0.00	7	1	1	iTRAQ 4plex (K N-term)	27177	Predicted protein OS=Phaeodactylum tricornutum (strain CCAP 1055/1) GN=PHATRDRAFT_26375 PE=4 SV=1	0	0	0	0.00	0.00	0.00
4487	4915	tr|B7G0V0|B7G0V0_PHATC	0.00	1	1	1	iTRAQ 4plex (K N-term)	54918	Predicted protein OS=Phaeodactylum tricornutum (strain CCAP 1055/1) GN=PHATRDRAFT_46330 PE=4 SV=1	0	0	0	0.00	0.00	0.00
4488	2707	tr|B7GEI3|B7GEI3_PHATC	0.00	13	1	1	iTRAQ 4plex (K N-term)	12770	Predicted protein (Fragment) OS=Phaeodactylum tricornutum (strain CCAP 1055/1) GN=PHATRDRAFT_8024 PE=3 SV=1	0	0	0	0.00	0.00	0.00
4489	28756	tr|B5Y3A3|B5Y3A3_PHATC	0.00	7	2	2	iTRAQ 4plex (K N-term)	47105	Predicted protein OS=Phaeodactylum tricornutum (strain CCAP 1055/1) GN=PHATR_36649 PE=4 SV=1	0	0	0	0.00	0.00	0.00
4490	1667	tr|B7FPP5|B7FPP5_PHATC	0.00	1	1	1		132473	Predicted protein OS=Phaeodactylum tricornutum (strain CCAP 1055/1) GN=PHATRDRAFT_42826 PE=4 SV=1	0	0	0	0.00	0.00	0.00
4492	2602	tr|B7FV95|B7FV95_PHATC	0.00	7	3	3	Carbamidomethylation; iTRAQ 4plex (K N-term)	92177	Predicted protein (Fragment) OS=Phaeodactylum tricornutum (strain CCAP 1055/1) GN=PHATRDRAFT_34588 PE=4 SV=1	0	0	0	0.00	0.00	0.00
4493	11733	tr|B7GC77|B7GC77_PHATC	0.00	5	3	3	Carbamidomethylation; iTRAQ 4plex (K N-term)	92146	Predicted protein OS=Phaeodactylum tricornutum (strain CCAP 1055/1) GN=PHATRDRAFT_49891 PE=4 SV=1	0	0	0	0.00	0.00	0.00
4494	12850	tr|B7FW45|B7FW45_PHATC	0.00	4	3	3	Carbamidomethylation; iTRAQ 4plex (K N-term)	82075	Predicted protein OS=Phaeodactylum tricornutum (strain CCAP 1055/1) GN=PHATRDRAFT_44923 PE=4 SV=1	0	0	0	0.00	0.00	0.00
4500	2967	tr|B7FSA6|B7FSA6_PHATC	0.00	6	3	3	iTRAQ 4plex (K N-term)	72191	Chromatin remodeling-related protein OS=Phaeodactylum tricornutum (strain CCAP 1055/1) GN=PHATRDRAFT_54092 PE=4 SV=1	0	0	0	0.00	0.00	0.00
4501	4259	tr|B7GC08|B7GC08_PHATC	0.00	5	3	3	iTRAQ 4plex (K N-term)	61789	Predicted protein OS=Phaeodactylum tricornutum (strain CCAP 1055/1) GN=PHATRDRAFT_49838 PE=4 SV=1	0	0	0	0.00	0.00	0.00
4507	8890	tr|B7FUU2|B7FUU2_PHATC	0.00	8	3	3	Carbamidomethylation; Pyro-glu from E; iTRAQ 4plex (K N-term)	69452	Predicted protein OS=Phaeodactylum tricornutum (strain CCAP 1055/1) GN=PHATRDRAFT_44657 PE=4 SV=1	0	0	0	0.00	0.00	0.00
4509	5096	tr|B7G4T8|B7G4T8_PHATC	0.00	3	3	3	iTRAQ 4plex (K N-term)	121130	2-oxoglutarate dehydrogenase E1 component OS=Phaeodactylum tricornutum (strain CCAP 1055/1) GN=OGD1 PE=4 SV=1	0	0	0	0.00	0.00	0.00
4510	5238	tr|B5Y4Q6|B5Y4Q6_PHATC	0.00	4	3	3	Carbamidomethylation; iTRAQ 4plex (K N-term)	116309	Predicted protein OS=Phaeodactylum tricornutum (strain CCAP 1055/1) GN=PHATR_43905 PE=4 SV=1	0	0	0	0.00	0.00	0.00
4514	4263	tr|B7G8E6|B7G8E6_PHATC	0.00	4	3	3	iTRAQ 4plex (K N-term)	101021	Predicted protein OS=Phaeodactylum tricornutum (strain CCAP 1055/1) GN=PHATRDRAFT_48799 PE=4 SV=1	0	0	0	0.00	0.00	0.00
4516	25463	tr|B5Y5A9|B5Y5A9_PHATC	0.00	4	3	3		89326	Predicted protein OS=Phaeodactylum tricornutum (strain CCAP 1055/1) GN=PHATR_44086 PE=4 SV=1	0	0	0	0.00	0.00	0.00
4518	17632	tr|B5Y3I5|B5Y3I5_PHATC	0.00	8	3	3	iTRAQ 4plex (K N-term)	36252	Predicted protein OS=Phaeodactylum tricornutum (strain CCAP 1055/1) GN=PHATR_46702 PE=4 SV=1	0	0	0	0.00	0.00	0.00
4520	1770	tr|B7FSH6|B7FSH6_PHATC	0.00	4	3	3	Carbamidomethylation; iTRAQ 4plex (K N-term)	139863	Predicted protein OS=Phaeodactylum tricornutum (strain CCAP 1055/1) GN=PHATRDRAFT_43517 PE=4 SV=1	0	0	0	0.00	0.00	0.00
4521	3750	tr|B7FUL4|B7FUL4_PHATC	0.00	6	3	3	Carbamidomethylation; Oxidation (M); iTRAQ 4plex (K N-term)	107122	Predicted protein OS=Phaeodactylum tricornutum (strain CCAP 1055/1) GN=PHATRDRAFT_44591 PE=4 SV=1	0	0	0	0.00	0.00	0.00
4524	2751	tr|B7FYP8|B7FYP8_PHATC	0.00	7	3	3	iTRAQ 4plex (K N-term)	74175	Predicted protein OS=Phaeodactylum tricornutum (strain CCAP 1055/1) GN=PHATRDRAFT_45795 PE=3 SV=1	0	0	0	0.00	0.00	0.00
4528	8087	tr|B7FTS3|B7FTS3_PHATC	0.00	5	3	3	Oxidation (M); iTRAQ 4plex (K N-term)	78375	Predicted protein OS=Phaeodactylum tricornutum (strain CCAP 1055/1) GN=PHATRDRAFT_33756 PE=4 SV=1	0	0	0	0.00	0.00	0.00
4529	6426	tr|B7FXT6|B7FXT6_PHATC	0.00	4	3	3	iTRAQ 4plex (K N-term)	88840	Predicted protein OS=Phaeodactylum tricornutum (strain CCAP 1055/1) GN=PHATRDRAFT_45471 PE=4 SV=1	0	0	0	0.00	0.00	0.00
4530	2619	tr|B7G3R8|B7G3R8_PHATC	0.00	3	3	3	iTRAQ 4plex (K N-term)	108348	Predicted protein OS=Phaeodactylum tricornutum (strain CCAP 1055/1) GN=PHATRDRAFT_47258 PE=4 SV=1	0	0	0	0.00	0.00	0.00
4531	2202	tr|B7G8Q5|B7G8Q5_PHATC	0.00	2	3	3	iTRAQ 4plex (K N-term)	170010	Predicted protein OS=Phaeodactylum tricornutum (strain CCAP 1055/1) GN=PHATRDRAFT_48885 PE=4 SV=1	0	0	0	0.00	0.00	0.00
4532	3878	tr|B7G7I5|B7G7I5_PHATC	0.00	6	3	3	iTRAQ 4plex (K N-term)	57148	Predicted protein OS=Phaeodactylum tricornutum (strain CCAP 1055/1) GN=PHATRDRAFT_48512 PE=4 SV=1	0	0	0	0.00	0.00	0.00
4533	7026	tr|B7FXX8|B7FXX8_PHATC	0.00	4	3	3	iTRAQ 4plex (K N-term)	102778	Predicted protein OS=Phaeodactylum tricornutum (strain CCAP 1055/1) GN=PHATRDRAFT_35233 PE=4 SV=1	0	0	0	0.00	0.00	0.00
4534	1162	tr|B7G9Z8|B7G9Z8_PHATC	0.00	4	3	3	iTRAQ 4plex (K N-term)	130606	Predicted protein OS=Phaeodactylum tricornutum (strain CCAP 1055/1) GN=PHATRDRAFT_49250 PE=4 SV=1	0	0	0	0.00	0.00	0.00
4537	1615	tr|B7GBQ5|B7GBQ5_PHATC	0.00	4	3	3	Oxidation (M)	73143	Predicted protein OS=Phaeodactylum tricornutum (strain CCAP 1055/1) GN=PHATRDRAFT_23444 PE=4 SV=1	0	0	0	0.00	0.00	0.00
4538	25629	tr|B7FT83|B7FT83_PHATC	0.00	6	3	3	iTRAQ 4plex (K N-term)	51685	Predicted protein (Fragment) OS=Phaeodactylum tricornutum (strain CCAP 1055/1) GN=PHATRDRAFT_25495 PE=4 SV=1	0	0	0	0.00	0.00	0.00
4541	20781	tr|B5Y3W4|B5Y3W4_PHATC	0.00	2	3	3	Carbamidomethylation; iTRAQ 4plex (K N-term)	141425	Predicted protein OS=Phaeodactylum tricornutum (strain CCAP 1055/1) GN=PHATR_46823 PE=4 SV=1	0	0	0	0.00	0.00	0.00
4549	6613	tr|B7FQX7|B7FQX7_PHATC	0.00	6	3	3	Carbamidomethylation; iTRAQ 4plex (K N-term)	60073	Predicted protein OS=Phaeodactylum tricornutum (strain CCAP 1055/1) GN=PHATRDRAFT_43187 PE=4 SV=1	0	0	0	0.00	0.00	0.00
4550	1883	tr|B7FUI2|B7FUI2_PHATC	0.00	7	3	3	iTRAQ 4plex (K N-term)	48875	Predicted protein (Fragment) OS=Phaeodactylum tricornutum (strain CCAP 1055/1) GN=PHATRDRAFT_44561 PE=4 SV=1	0	0	0	0.00	0.00	0.00
4554	4201	tr|B7FWF4|B7FWF4_PHATC	0.00	6	3	3	Carbamidomethylation; iTRAQ 4plex (K N-term)	60058	Predicted protein OS=Phaeodactylum tricornutum (strain CCAP 1055/1) GN=PHATRDRAFT_34698 PE=4 SV=1	0	0	0	0.00	0.00	0.00
4555	25700	tr|B7FZ03|B7FZ03_PHATC	0.00	7	3	3	iTRAQ 4plex (K N-term)	44828	Predicted protein OS=Phaeodactylum tricornutum (strain CCAP 1055/1) GN=PHATRDRAFT_35694 PE=4 SV=1	0	0	0	0.00	0.00	0.00
4559	3347	tr|B7G2F7|B7G2F7_PHATC	0.00	4	3	3	Carbamidomethylation; Oxidation (M); iTRAQ 4plex (K N-term)	100635	Regulatory proteasome non-atpase subunit 1 OS=Phaeodactylum tricornutum (strain CCAP 1055/1) GN=RPN1 PE=4 SV=1	0	0	0	0.00	0.00	0.00
4560	16833	tr|B7FNU5|B7FNU5_PHATC	0.00	4	3	3	iTRAQ 4plex (K N-term)	116871	Predicted protein OS=Phaeodactylum tricornutum (strain CCAP 1055/1) GN=PHATRDRAFT_42587 PE=4 SV=1	0	0	0	0.00	0.00	0.00
4561	8102	tr|B7GEL2|B7GEL2_PHATC	0.00	3	3	2	iTRAQ 4plex (K N-term)	75250	Predicted protein OS=Phaeodactylum tricornutum (strain CCAP 1055/1) GN=PHATRDRAFT_50589 PE=4 SV=1	0	0	0	0.00	0.00	0.00
4564	7674	tr|B7G6H4|B7G6H4_PHATC	0.00	4	3	3	Pyro-glu from Q; iTRAQ 4plex (K N-term)	87406	Predicted protein OS=Phaeodactylum tricornutum (strain CCAP 1055/1) GN=PHATRDRAFT_48248 PE=4 SV=1	0	0	0	0.00	0.00	0.00
4566	2334	tr|B5Y3X7|B5Y3X7_PHATC	0.00	6	3	3	iTRAQ 4plex (K N-term)	111800	Predicted protein OS=Phaeodactylum tricornutum (strain CCAP 1055/1) GN=PHATR_46837 PE=4 SV=1	0	0	0	0.00	0.00	0.00
4568	25752	tr|B5Y4T9|B5Y4T9_PHATC	0.00	5	3	3	Carbamidomethylation; iTRAQ 4plex (K N-term)	98727	Predicted protein OS=Phaeodactylum tricornutum (strain CCAP 1055/1) GN=PHATR_25666 PE=4 SV=1	0	0	0	0.00	0.00	0.00
4569	11750	tr|B7G542|B7G542_PHATC	0.00	3	3	3	iTRAQ 4plex (K N-term)	84694	Predicted protein OS=Phaeodactylum tricornutum (strain CCAP 1055/1) GN=PHATRDRAFT_47846 PE=4 SV=1	0	0	0	0.00	0.00	0.00
4573	6278	tr|B7FV39|B7FV39_PHATC	0.00	5	3	3	iTRAQ 4plex (K N-term)	63067	Predicted protein OS=Phaeodactylum tricornutum (strain CCAP 1055/1) GN=PHATRDRAFT_44969 PE=4 SV=1	0	0	0	0.00	0.00	0.00
4574	2858	tr|B7FYD3|B7FYD3_PHATC	0.00	3	3	2	Carbamidomethylation; Oxidation (M); iTRAQ 4plex (K N-term)	92508	Predicted protein OS=Phaeodactylum tricornutum (strain CCAP 1055/1) GN=PHATRDRAFT_45641 PE=4 SV=1	0	0	0	0.00	0.00	0.00
4576	5725	tr|B7G735|B7G735_PHATC	0.00	2	3	2	iTRAQ 4plex (K N-term)	90680	Predicted protein OS=Phaeodactylum tricornutum (strain CCAP 1055/1) GN=PHATRDRAFT_38879 PE=4 SV=1	0	0	0	0.00	0.00	0.00
4577	1694	tr|B7FY20|B7FY20_PHATC	0.00	6	3	3	Carbamidomethylation; iTRAQ 4plex (K N-term)	77197	Predicted protein OS=Phaeodactylum tricornutum (strain CCAP 1055/1) GN=PHATRDRAFT_45546 PE=4 SV=1	0	0	0	0.00	0.00	0.00
4582	25797	tr|B7FUZ7|B7FUZ7_PHATC	0.00	7	3	2	Pyro-glu from E; iTRAQ 4plex (K N-term)	80208	Predicted protein OS=Phaeodactylum tricornutum (strain CCAP 1055/1) GN=PHATRDRAFT_44705 PE=4 SV=1	0	0	0	0.00	0.00	0.00
4583	21988	tr|B7FR38|B7FR38_PHATC	0.00	7	3	3	iTRAQ 4plex (K N-term)	63709	Predicted protein OS=Phaeodactylum tricornutum (strain CCAP 1055/1) GN=PHATRDRAFT_25067 PE=4 SV=1	0	0	0	0.00	0.00	0.00
4586	25813	tr|B7G272|B7G272_PHATC	0.00	10	3	3	iTRAQ 4plex (K N-term)	51787	Predicted protein OS=Phaeodactylum tricornutum (strain CCAP 1055/1) GN=PHATRDRAFT_37124 PE=4 SV=1	0	0	0	0.00	0.00	0.00
4588	1986	tr|B7G5Z8|B7G5Z8_PHATC	0.00	4	3	3	iTRAQ 4plex (K N-term)	108412	Glycine decarboxylase p-protein OS=Phaeodactylum tricornutum (strain CCAP 1055/1) GN=GDCP PE=3 SV=1	0	0	0	0.00	0.00	0.00
4590	4774	tr|B7G506|B7G506_PHATC	0.00	6	3	3	iTRAQ 4plex (K N-term)	60994	Predicted protein OS=Phaeodactylum tricornutum (strain CCAP 1055/1) GN=PHATRDRAFT_47815 PE=4 SV=1	0	0	0	0.00	0.00	0.00
4591	11775	tr|B7GBK2|B7GBK2_PHATC	0.00	3	3	3	Carbamidomethylation; iTRAQ 4plex (K N-term)	121763	Predicted protein OS=Phaeodactylum tricornutum (strain CCAP 1055/1) GN=PHATRDRAFT_40612 PE=4 SV=1	0	0	0	0.00	0.00	0.00
4592	8540	tr|B7GCI7|B7GCI7_PHATC	0.00	5	3	2	Carbamidomethylation; iTRAQ 4plex (K N-term)	59201	Predicted protein OS=Phaeodactylum tricornutum (strain CCAP 1055/1) GN=PHATRDRAFT_49986 PE=4 SV=1	0	0	0	0.00	0.00	0.00
4593	4779	tr|B7FPN6|B7FPN6_PHATC	0.00	5	3	3	iTRAQ 4plex (K N-term)	95019	Predicted protein OS=Phaeodactylum tricornutum (strain CCAP 1055/1) GN=PHATRDRAFT_42818 PE=4 SV=1	0	0	0	0.00	0.00	0.00
4594	3420	tr|B7G566|B7G566_PHATC	0.00	20	3	3	iTRAQ 4plex (K N-term)	17742	Predicted protein OS=Phaeodactylum tricornutum (strain CCAP 1055/1) GN=PHATRDRAFT_47865 PE=4 SV=1	0	0	0	0.00	0.00	0.00
4595	25848	tr|B7G631|B7G631_PHATC	0.00	9	3	3	iTRAQ 4plex (K N-term)	36510	Predicted protein OS=Phaeodactylum tricornutum (strain CCAP 1055/1) GN=PHATRDRAFT_48130 PE=4 SV=1	0	0	0	0.00	0.00	0.00
4597	7631	tr|B5Y3J6|B5Y3J6_PHATC	0.00	11	3	2	iTRAQ 4plex (K N-term)	31667	tRNA (guanine-N(7)-)-methyltransferase OS=Phaeodactylum tricornutum (strain CCAP 1055/1) GN=PHATR_46712 PE=3 SV=1	0	0	0	0.00	0.00	0.00
4600	6440	tr|B7G7C3|B7G7C3_PHATC	0.00	8	3	2	iTRAQ 4plex (K N-term)	42994	Predicted protein OS=Phaeodactylum tricornutum (strain CCAP 1055/1) GN=PHATRDRAFT_48491 PE=3 SV=1	0	0	0	0.00	0.00	0.00
4601	6392	tr|B5Y4X8|B5Y4X8_PHATC	0.00	4	3	3	Carbamidomethylation; iTRAQ 4plex (K N-term)	97690	Predicted protein OS=Phaeodactylum tricornutum (strain CCAP 1055/1) GN=PHATR_43970 PE=4 SV=1	0	0	0	0.00	0.00	0.00
4604	4467	tr|B7FVT8|B7FVT8_PHATC	0.00	6	3	3	Pyro-glu from Q; iTRAQ 4plex (K N-term)	54028	Predicted protein OS=Phaeodactylum tricornutum (strain CCAP 1055/1) GN=PHATRDRAFT_44836 PE=4 SV=1	0	0	0	0.00	0.00	0.00
4605	2731	tr|B7G766|B7G766_PHATC	0.00	2	3	3	iTRAQ 4plex (K N-term)	225481	Separase protein OS=Phaeodactylum tricornutum (strain CCAP 1055/1) GN=Pt-separase PE=4 SV=1	0	0	0	0.00	0.00	0.00
4606	2678	tr|B7G3Y1|B7G3Y1_PHATC	0.00	4	3	3	Oxidation (M); iTRAQ 4plex (K N-term)	116171	Predicted protein OS=Phaeodactylum tricornutum (strain CCAP 1055/1) GN=PHATRDRAFT_21513 PE=3 SV=1	0	0	0	0.00	0.00	0.00
4609	13783	tr|B7FRI6|B7FRI6_PHATC	0.00	3	3	3	Oxidation (M); Pyro-glu from E; iTRAQ 4plex (K N-term)	134938	Predicted protein OS=Phaeodactylum tricornutum (strain CCAP 1055/1) GN=PHATRDRAFT_42505 PE=4 SV=1	0	0	0	0.00	0.00	0.00
4610	13428	tr|B7S4H9|B7S4H9_PHATC	0.00	4	3	3	Carbamidomethylation; iTRAQ 4plex (K N-term)	79105	Predicted protein OS=Phaeodactylum tricornutum (strain CCAP 1055/1) GN=PHATRDRAFT_bd1767 PE=4 SV=1	0	0	0	0.00	0.00	0.00
4611	4664	tr|B7FSS6|B7FSS6_PHATC	0.00	4	3	3	iTRAQ 4plex (K N-term)	85173	Predicted protein OS=Phaeodactylum tricornutum (strain CCAP 1055/1) GN=PHATRDRAFT_43598 PE=4 SV=1	0	0	0	0.00	0.00	0.00
4616	17812	tr|B7GCW8|B7GCW8_PHATC	0.00	9	3	3	iTRAQ 4plex (K N-term)	53235	Predicted protein OS=Phaeodactylum tricornutum (strain CCAP 1055/1) GN=PHATRDRAFT_50093 PE=4 SV=1	0	0	0	0.00	0.00	0.00
4618	2561	tr|B5Y5S9|B5Y5S9_PHATC	0.00	5	3	3	Carbamidomethylation; Pyro-glu from Q; iTRAQ 4plex (K N-term)	91615	Predicted protein OS=Phaeodactylum tricornutum (strain CCAP 1055/1) GN=PHATR_44231 PE=4 SV=1	0	0	0	0.00	0.00	0.00
4620	7975	tr|B7G6B3|B7G6B3_PHATC	0.00	6	3	2	Carbamidomethylation; iTRAQ 4plex (K N-term)	70473	Predicted protein OS=Phaeodactylum tricornutum (strain CCAP 1055/1) GN=PHATRDRAFT_48197 PE=4 SV=1	0	0	0	0.00	0.00	0.00
4621	4727	tr|B7G7E8|B7G7E8_PHATC	0.00	5	3	3	Pyro-glu from Q; iTRAQ 4plex (K N-term)	98346	Predicted protein OS=Phaeodactylum tricornutum (strain CCAP 1055/1) GN=PHATRDRAFT_48696 PE=4 SV=1	0	0	0	0.00	0.00	0.00
4635	2776	tr|B5Y3R4|B5Y3R4_PHATC	0.00	1	3	3	Carbamidomethylation; iTRAQ 4plex (K N-term)	200733	Predicted protein OS=Phaeodactylum tricornutum (strain CCAP 1055/1) GN=PHATR_46779 PE=4 SV=1	0	0	0	0.00	0.00	0.00
4637	26039	tr|B7G4Z4|B7G4Z4_PHATC	0.00	10	3	3	Carbamidomethylation; iTRAQ 4plex (K N-term)	51801	Predicted protein OS=Phaeodactylum tricornutum (strain CCAP 1055/1) GN=PHATRDRAFT_38113 PE=4 SV=1	0	0	0	0.00	0.00	0.00
4639	11565	tr|B7FUU6|B7FUU6_PHATC	0.00	4	3	3	Carbamidomethylation; Oxidation (M); iTRAQ 4plex (K N-term)	126195	P5 P type ATPase OS=Phaeodactylum tricornutum (strain CCAP 1055/1) GN=ATPase1-P5 PE=3 SV=1	0	0	0	0.00	0.00	0.00
4644	6488	tr|B7G8L1|B7G8L1_PHATC	0.00	5	3	3	iTRAQ 4plex (K N-term)	67992	Predicted protein OS=Phaeodactylum tricornutum (strain CCAP 1055/1) GN=PHATRDRAFT_48852 PE=4 SV=1	0	0	0	0.00	0.00	0.00
4652	4296	tr|B7FWM0|B7FWM0_PHATC	0.00	3	3	3	iTRAQ 4plex (K N-term)	124186	Ribonucleoprotein associated TUDOR protein OS=Phaeodactylum tricornutum (strain CCAP 1055/1) GN=RAT1 PE=4 SV=1	0	0	0	0.00	0.00	0.00
4658	26125	tr|B7FXW4|B7FXW4_PHATC	0.00	9	3	3		39911	Predicted protein OS=Phaeodactylum tricornutum (strain CCAP 1055/1) GN=PHATRDRAFT_35217 PE=4 SV=1	0	0	0	0.00	0.00	0.00
4661	5972	tr|B5Y5H7|B5Y5H7_PHATC	0.00	5	3	3	Carbamidomethylation; iTRAQ 4plex (K N-term)	101459	Predicted protein OS=Phaeodactylum tricornutum (strain CCAP 1055/1) GN=PHATR_33512 PE=4 SV=1	0	0	0	0.00	0.00	0.00
4664	5219	tr|B7G3X9|B7G3X9_PHATC	0.00	3	2	2	iTRAQ 4plex (K N-term)	103662	Predicted protein OS=Phaeodactylum tricornutum (strain CCAP 1055/1) GN=PHATRDRAFT_37484 PE=4 SV=1	0	0	0	0.00	0.00	0.00
4668	26186	tr|B7FTE3|B7FTE3_PHATC	0.00	9	3	3	Carbamidomethylation; iTRAQ 4plex (K N-term)	29681	Predicted protein OS=Phaeodactylum tricornutum (strain CCAP 1055/1) GN=PHATRDRAFT_55416 PE=4 SV=1	0	0	0	0.00	0.00	0.00
4669	3886	tr|B7FNS8|B7FNS8_PHATC	0.00	4	3	3	Carbamidomethylation; iTRAQ 4plex (K N-term)	139599	Predicted protein OS=Phaeodactylum tricornutum (strain CCAP 1055/1) GN=PHATRDRAFT_42570 PE=4 SV=1	0	0	0	0.00	0.00	0.00
4672	6636	tr|B7G2B9|B7G2B9_PHATC	0.00	4	3	3	Carbamidomethylation; Oxidation (M); iTRAQ 4plex (K N-term)	130343	Predicted protein OS=Phaeodactylum tricornutum (strain CCAP 1055/1) GN=PHATRDRAFT_47067 PE=3 SV=1	0	0	0	0.00	0.00	0.00
4677	13320	tr|B7FU39|B7FU39_PHATC	0.00	11	3	3	iTRAQ 4plex (K N-term)	35736	Predicted protein OS=Phaeodactylum tricornutum (strain CCAP 1055/1) GN=PHATRDRAFT_33873 PE=4 SV=1	0	0	0	0.00	0.00	0.00
4678	4243	tr|B7FPY7|B7FPY7_PHATC	0.00	6	3	3	iTRAQ 4plex (K N-term)	87049	Predicted protein (Fragment) OS=Phaeodactylum tricornutum (strain CCAP 1055/1) GN=MCM4 PE=3 SV=1	0	0	0	0.00	0.00	0.00
4684	7192	tr|B7FNT3|B7FNT3_PHATC	0.00	16	3	3	iTRAQ 4plex (K N-term)	27295	Predicted protein OS=Phaeodactylum tricornutum (strain CCAP 1055/1) GN=PHATRDRAFT_31594 PE=4 SV=1	0	0	0	0.00	0.00	0.00
4685	4334	tr|B7FWF3|B7FWF3_PHATC	0.00	3	3	3	iTRAQ 4plex (K N-term)	65798	Nad-dependent epimerase/dehydratase OS=Phaeodactylum tricornutum (strain CCAP 1055/1) GN=PHATRDRAFT_55575 PE=4 SV=1	0	0	0	0.00	0.00	0.00
4689	6449	tr|B7G168|B7G168_PHATC	0.00	2	2	2	Carbamidomethylation; Oxidation (M); iTRAQ 4plex (K N-term)	116955	Predicted protein OS=Phaeodactylum tricornutum (strain CCAP 1055/1) GN=PHATRDRAFT_46431 PE=4 SV=1	0	0	0	0.00	0.00	0.00
4690	3246	tr|B7G7Z0|B7G7Z0_PHATC	0.00	6	3	3	Oxidation (M); iTRAQ 4plex (K N-term)	94624	Predicted protein (Fragment) OS=Phaeodactylum tricornutum (strain CCAP 1055/1) GN=PHATRDRAFT_48642 PE=4 SV=1	0	0	0	0.00	0.00	0.00
4691	17683	tr|B7FXT8|B7FXT8_PHATC	0.00	3	3	3	Carbamidomethylation; iTRAQ 4plex (K N-term)	137212	Predicted protein OS=Phaeodactylum tricornutum (strain CCAP 1055/1) GN=PHATRDRAFT_45473 PE=4 SV=1	0	0	0	0.00	0.00	0.00
4695	8266	tr|B7FZX9|B7FZX9_PHATC	0.00	5	2	2	Carbamidomethylation; Oxidation (M); iTRAQ 4plex (K N-term)	68883	Predicted protein (Fragment) OS=Phaeodactylum tricornutum (strain CCAP 1055/1) GN=PHATRDRAFT_12605 PE=4 SV=1	0	0	0	0.00	0.00	0.00
4697	12369	tr|B7G493|B7G493_PHATC	0.00	4	2	2	iTRAQ 4plex (K N-term)	61474	Predicted protein (Fragment) OS=Phaeodactylum tricornutum (strain CCAP 1055/1) GN=PHATRDRAFT_14180 PE=4 SV=1	0	0	0	0.00	0.00	0.00
4698	4117	tr|B7G5D9|B7G5D9_PHATC	0.00	3	3	3	Carbamidomethylation; iTRAQ 4plex (K N-term)	142976	Predicted protein OS=Phaeodactylum tricornutum (strain CCAP 1055/1) GN=PHATRDRAFT_47929 PE=3 SV=1	0	0	0	0.00	0.00	0.00
4699	7658	tr|B7G9N4|B7G9N4_PHATC	0.00	3	2	2	iTRAQ 4plex (K N-term)	72709	Predicted protein OS=Phaeodactylum tricornutum (strain CCAP 1055/1) GN=PHATRDRAFT_49150 PE=4 SV=1	0	0	0	0.00	0.00	0.00
4701	26312	tr|B7G9R5|B7G9R5_PHATC	0.00	6	2	2	iTRAQ 4plex (K N-term)	35522	Predicted protein OS=Phaeodactylum tricornutum (strain CCAP 1055/1) GN=PHATRDRAFT_49182 PE=4 SV=1	0	0	0	0.00	0.00	0.00
4709	26339	tr|B7GCI0|B7GCI0_PHATC	0.00	11	3	3	iTRAQ 4plex (K N-term)	53516	Predicted protein OS=Phaeodactylum tricornutum (strain CCAP 1055/1) GN=PHATRDRAFT_49980 PE=4 SV=1	0	0	0	0.00	0.00	0.00
4710	4623	tr|B7G1R9|B7G1R9_PHATC	0.00	2	3	3	Carbamidomethylation; iTRAQ 4plex (K N-term)	131897	Predicted protein OS=Phaeodactylum tricornutum (strain CCAP 1055/1) GN=PHATRDRAFT_46588 PE=4 SV=1	0	0	0	0.00	0.00	0.00
4717	8546	tr|B7GE64|B7GE64_PHATC	0.00	4	3	3	Pyro-glu from Q; iTRAQ 4plex (K N-term)	117880	Predicted protein OS=Phaeodactylum tricornutum (strain CCAP 1055/1) GN=PHATRDRAFT_50457 PE=4 SV=1	0	0	0	0.00	0.00	0.00
4720	7306	tr|B7G1C8|B7G1C8_PHATC	0.00	9	3	3	iTRAQ 4plex (K N-term)	57958	Predicted protein OS=Phaeodactylum tricornutum (strain CCAP 1055/1) GN=PHATRDRAFT_46475 PE=4 SV=1	0	0	0	0.00	0.00	0.00
4721	2175	tr|B7S404|B7S404_PHATC	0.00	8	3	3	Oxidation (M); iTRAQ 4plex (K N-term)	70879	Predicted protein OS=Phaeodactylum tricornutum (strain CCAP 1055/1) GN=PHATRDRAFT_bd1648 PE=3 SV=1	0	0	0	0.00	0.00	0.00
4724	16539	tr|B7GBE9|B7GBE9_PHATC	0.00	5	2	2	Carbamidomethylation; iTRAQ 4plex (K N-term)	57942	Predicted protein (Fragment) OS=Phaeodactylum tricornutum (strain CCAP 1055/1) GN=PHATRDRAFT_16069 PE=3 SV=1	0	0	0	0.00	0.00	0.00
4731	17975	tr|B7FSI0|B7FSI0_PHATC	0.00	9	2	2	iTRAQ 4plex (K N-term)	30698	Predicted protein (Fragment) OS=Phaeodactylum tricornutum (strain CCAP 1055/1) GN=PHATRDRAFT_9885 PE=3 SV=1	0	0	0	0.00	0.00	0.00
4742	13436	tr|B7G8N5|B7G8N5_PHATC	0.00	6	3	3	Carbamidomethylation; iTRAQ 4plex (K N-term)	74871	Predicted protein OS=Phaeodactylum tricornutum (strain CCAP 1055/1) GN=PHATRDRAFT_48869 PE=4 SV=1	0	0	0	0.00	0.00	0.00
4745	12864	tr|B7GAL5|B7GAL5_PHATC	0.00	6	2	2	iTRAQ 4plex (K N-term)	68939	Predicted protein OS=Phaeodactylum tricornutum (strain CCAP 1055/1) GN=PHATRDRAFT_49443 PE=4 SV=1	0	0	0	0.00	0.00	0.00
4747	26459	tr|B7G2N6|B7G2N6_PHATC	0.00	3	2	2	iTRAQ 4plex (K N-term)	62209	Predicted protein (Fragment) OS=Phaeodactylum tricornutum (strain CCAP 1055/1) GN=MRE11 PE=4 SV=1	0	0	0	0.00	0.00	0.00
4749	26464	tr|B7G080|B7G080_PHATC	0.00	11	3	3	Carbamidomethylation; iTRAQ 4plex (K N-term)	57817	Predicted protein OS=Phaeodactylum tricornutum (strain CCAP 1055/1) GN=PHATRDRAFT_46148 PE=4 SV=1	0	0	0	0.00	0.00	0.00
4750	2433	tr|B7FT32|B7FT32_PHATC	0.00	4	3	3	iTRAQ 4plex (K N-term)	91505	Predicted protein OS=Phaeodactylum tricornutum (strain CCAP 1055/1) GN=PHATRDRAFT_43677 PE=4 SV=1	0	0	0	0.00	0.00	0.00
4758	3148	tr|B7GBJ8|B7GBJ8_PHATC	0.00	3	3	2	iTRAQ 4plex (K N-term)	100190	Predicted protein OS=Phaeodactylum tricornutum (strain CCAP 1055/1) GN=PHATRDRAFT_40608 PE=4 SV=1	0	0	0	0.00	0.00	0.00
4759	1746	tr|B7GCZ5|B7GCZ5_PHATC	0.00	7	3	3	iTRAQ 4plex (K N-term)	46261	Predicted protein OS=Phaeodactylum tricornutum (strain CCAP 1055/1) GN=PHATRDRAFT_50112 PE=4 SV=1	0	0	0	0.00	0.00	0.00
4760	26516	tr|B7G6Z8|B7G6Z8_PHATC	0.00	11	3	3	Carbamidomethylation; iTRAQ 4plex (K N-term)	47856	Predicted protein (Fragment) OS=Phaeodactylum tricornutum (strain CCAP 1055/1) GN=PHATRDRAFT_1174 PE=4 SV=1	0	0	0	0.00	0.00	0.00
4762	7624	tr|B7GCE9|B7GCE9_PHATC	0.00	4	3	3	Oxidation (M); iTRAQ 4plex (K N-term)	103260	Protein heat shock protein OS=Phaeodactylum tricornutum (strain CCAP 1055/1) GN=HSP70G PE=3 SV=1	0	0	0	0.00	0.00	0.00
4764	1677	tr|B5Y5A0|B5Y5A0_PHATC	0.00	15	2	2	iTRAQ 4plex (K N-term)	24168	Predicted protein OS=Phaeodactylum tricornutum (strain CCAP 1055/1) GN=PHATR_44077 PE=4 SV=1	0	0	0	0.00	0.00	0.00
4768	26536	tr|B7FQT1|B7FQT1_PHATC	0.00	4	2	2	Carbamidomethylation; iTRAQ 4plex (K N-term)	59055	Predicted protein OS=Phaeodactylum tricornutum (strain CCAP 1055/1) GN=PHATRDRAFT_43150 PE=4 SV=1	0	0	0	0.00	0.00	0.00
4772	1480	tr|B7S3K6|B7S3K6_PHATC	0.00	1	3	2	iTRAQ 4plex (K N-term)	219218	Predicted protein OS=Phaeodactylum tricornutum (strain CCAP 1055/1) GN=PHATRDRAFT_bd1883 PE=4 SV=1	0	0	0	0.00	0.00	0.00
4774	12630	tr|B7G6X7|B7G6X7_PHATC	0.00	9	3	3	Oxidation (M); iTRAQ 4plex (K N-term)	79551	Predicted protein OS=Phaeodactylum tricornutum (strain CCAP 1055/1) GN=PHATRDRAFT_48379 PE=4 SV=1	0	0	0	0.00	0.00	0.00
4780	5115	tr|B7FQL0|B7FQL0_PHATC	0.00	3	2	2	iTRAQ 4plex (K N-term)	70205	Regulator of chromatin silencing OS=Phaeodactylum tricornutum (strain CCAP 1055/1) GN=SAS1 PE=4 SV=1	0	0	0	0.00	0.00	0.00
4781	3384	tr|B7G5V9|B7G5V9_PHATC	0.00	7	3	3	Carbamidomethylation; iTRAQ 4plex (K N-term)	56955	Predicted protein OS=Phaeodactylum tricornutum (strain CCAP 1055/1) GN=PHATRDRAFT_48067 PE=4 SV=1	0	0	0	0.00	0.00	0.00
4783	13175	tr|B7G607|B7G607_PHATC	0.00	4	3	3	iTRAQ 4plex (K N-term)	95305	Predicted protein OS=Phaeodactylum tricornutum (strain CCAP 1055/1) GN=PHATRDRAFT_48109 PE=4 SV=1	0	0	0	0.00	0.00	0.00
4784	4371	tr|B7G0Y2|B7G0Y2_PHATC	0.00	2	2	2	iTRAQ 4plex (K N-term)	83144	Predicted protein (Fragment) OS=Phaeodactylum tricornutum (strain CCAP 1055/1) GN=PHATRDRAFT_13053 PE=4 SV=1	0	0	0	0.00	0.00	0.00
4787	4052	tr|B7G2T3|B7G2T3_PHATC	0.00	5	2	2	Oxidation (M); iTRAQ 4plex (K N-term)	85148	Predicted protein (Fragment) OS=Phaeodactylum tricornutum (strain CCAP 1055/1) GN=PHATRDRAFT_21420 PE=4 SV=1	0	0	0	0.00	0.00	0.00
4788	4603	tr|B7G6P0|B7G6P0_PHATC	0.00	3	2	2	iTRAQ 4plex (K N-term)	65324	Predicted protein (Fragment) OS=Phaeodactylum tricornutum (strain CCAP 1055/1) GN=PHATRDRAFT_14998 PE=3 SV=1	0	0	0	0.00	0.00	0.00
4790	8840	tr|B7FSH0|B7FSH0_PHATC	0.00	3	2	2	iTRAQ 4plex (K N-term)	65101	Predicted protein OS=Phaeodactylum tricornutum (strain CCAP 1055/1) GN=PHATRDRAFT_32733 PE=4 SV=1	0	0	0	0.00	0.00	0.00
4798	17199	tr|B7G1H5|B7G1H5_PHATC	0.00	4	3	3	iTRAQ 4plex (K N-term)	75540	Predicted protein OS=Phaeodactylum tricornutum (strain CCAP 1055/1) GN=PHATRDRAFT_20857 PE=4 SV=1	0	0	0	0.00	0.00	0.00
4800	26645	tr|B7G0Y7|B7G0Y7_PHATC	0.00	5	2	2	Carbamidomethylation; iTRAQ 4plex (K N-term)	42140	Predicted protein OS=Phaeodactylum tricornutum (strain CCAP 1055/1) GN=PHATRDRAFT_46360 PE=4 SV=1	0	0	0	0.00	0.00	0.00
4803	2325	tr|B7FW75|B7FW75_PHATC	0.00	5	2	2	iTRAQ 4plex (K N-term)	45322	Suppressor of stem-loop protein 1 OS=Phaeodactylum tricornutum (strain CCAP 1055/1) GN=TFIIH-p44 PE=4 SV=1	0	0	0	0.00	0.00	0.00
4805	3841	tr|B7FZH3|B7FZH3_PHATC	0.00	3	2	2	iTRAQ 4plex (K N-term)	99916	Predicted protein OS=Phaeodactylum tricornutum (strain CCAP 1055/1) GN=PHATRDRAFT_46005 PE=4 SV=1	0	0	0	0.00	0.00	0.00
4810	5129	tr|B7G1A8|B7G1A8_PHATC	0.00	1	2	2	iTRAQ 4plex (K N-term)	159849	Predicted protein OS=Phaeodactylum tricornutum (strain CCAP 1055/1) GN=PHATRDRAFT_46460 PE=4 SV=1	0	0	0	0.00	0.00	0.00
4813	3304	tr|B7FWL4|B7FWL4_PHATC	0.00	6	2	2	iTRAQ 4plex (K N-term)	93397	Predicted protein OS=Phaeodactylum tricornutum (strain CCAP 1055/1) GN=PHATRDRAFT_45142 PE=4 SV=1	0	0	0	0.00	0.00	0.00
4814	26720	tr|B7FQ18|B7FQ18_PHATC	0.00	4	2	2	iTRAQ 4plex (K N-term)	48172	Predicted protein OS=Phaeodactylum tricornutum (strain CCAP 1055/1) GN=PHATRDRAFT_42926 PE=4 SV=1	0	0	0	0.00	0.00	0.00
4816	4996	tr|B7G4G6|B7G4G6_PHATC	0.00	3	2	2	Carbamidomethylation; Oxidation (M); iTRAQ 4plex (K N-term)	111519	P2B P type ATPase OS=Phaeodactylum tricornutum (strain CCAP 1055/1) GN=ATPse2-2B PE=3 SV=1	0	0	0	0.00	0.00	0.00
4823	4854	tr|B7FQA8|B7FQA8_PHATC	0.00	3	2	2	Carbamidomethylation; iTRAQ 4plex (K N-term)	96652	DNA topoisomerase (Fragment) OS=Phaeodactylum tricornutum (strain CCAP 1055/1) GN=PHATRDRAFT_8810 PE=3 SV=1	0	0	0	0.00	0.00	0.00
4826	26773	tr|B5Y5H5|B5Y5H5_PHATC	0.00	8	2	2	iTRAQ 4plex (K N-term)	26700	Predicted protein (Fragment) OS=Phaeodactylum tricornutum (strain CCAP 1055/1) GN=PHATR_3755 PE=3 SV=1	0	0	0	0.00	0.00	0.00
4829	8927	tr|B7S4C5|B7S4C5_PHATC	0.00	5	3	3	Carbamidomethylation; iTRAQ 4plex (K N-term)	79676	Predicted protein OS=Phaeodactylum tricornutum (strain CCAP 1055/1) GN=PHATRDRAFT_bd1446 PE=4 SV=1	0	0	0	0.00	0.00	0.00
4837	3014	tr|B7S417|B7S417_PHATC	0.00	5	3	3	iTRAQ 4plex (K N-term)	137522	Two-pore calcium channel OS=Phaeodactylum tricornutum (strain CCAP 1055/1) GN=PHATRDRAFT_bd1654 PE=4 SV=1	0	0	0	0.00	0.00	0.00
4839	2712	tr|B7FRP6|B7FRP6_PHATC	0.00	4	2	2	Pyro-glu from E; iTRAQ 4plex (K N-term)	58806	Predicted protein OS=Phaeodactylum tricornutum (strain CCAP 1055/1) GN=PHATRDRAFT_42552 PE=4 SV=1	0	0	0	0.00	0.00	0.00
4840	13465	tr|B7G9B6|B7G9B6_PHATC	0.00	3	2	2	iTRAQ 4plex (K N-term)	51614	DNA primase (Fragment) OS=Phaeodactylum tricornutum (strain CCAP 1055/1) GN=PHATRDRAFT_54992 PE=3 SV=1	0	0	0	0.00	0.00	0.00
4845	26838	tr|B7G663|B7G663_PHATC	0.00	4	2	2	Oxidation (M); iTRAQ 4plex (K N-term)	66396	Predicted protein OS=Phaeodactylum tricornutum (strain CCAP 1055/1) GN=PHATRDRAFT_56499 PE=4 SV=1	0	0	0	0.00	0.00	0.00
4849	17084	tr|B7FTI6|B7FTI6_PHATC	0.00	4	3	3	Carbamidomethylation; iTRAQ 4plex (K N-term)	74786	Predicted protein OS=Phaeodactylum tricornutum (strain CCAP 1055/1) GN=PHATRDRAFT_44265 PE=4 SV=1	0	0	0	0.00	0.00	0.00
4853	26883	tr|B7FQ02|B7FQ02_PHATC	0.00	2	1	1		51742	Predicted protein OS=Phaeodactylum tricornutum (strain CCAP 1055/1) GN=PHATRDRAFT_42913 PE=4 SV=1	0	0	0	0.00	0.00	0.00
[truncated: 1,576 more rows]
