# Supplementary material for: Comparative Proteomic Analysis of the Diatom Phaeodactylum tricornutum Reveals New Insights Into Intra- and Extra-Cellular Protein Contents of Its Oval, Fusiform, and Triradiate Morphotypes
Source: Front Plant Sci. 2022 Mar 21;13:673113. doi: 10.3389/fpls.2022.673113 (PMC8977783; doi:10.3389/fpls.2022.673113)
Supplement: Supplementary file 5 [file Table_4.XLSX]

## Sheet: 163 proteins O
SeqName	Proteins ID	Description	GO IDs	GO Names
Phatr3_J22680	B7G871	protein fucoxanthin chlorophyll a/c protein	P:GO:0009765; C:GO:0016020	P:GO:0009765; C:GO:0016020
Phatr3_J13682	B7G2B6	ribosomal protein S2	P:GO:0006412; F:GO:0003735; C:GO:0015935	P:GO:0006412; F:GO:0003735; C:GO:0015935
Phatr3_J15068	B7G7A5	coproporphyrinogen III oxidase	P:GO:0006779; P:GO:0055114; F:GO:0004109	P:GO:0006779; P:GO:0055114; F:GO:0004109
Phatr3_J22404	B7G6Z9	pyruvate kinase	P:GO:0006096; F:GO:0000287; F:GO:0004743; F:GO:0030955	P:GO:0006096; F:GO:0000287; F:GO:0004743; F:GO:0030955
Phatr3_J18665	B5Y594	serine hydroxymethyltransferase	P:GO:0019264; P:GO:0035999; F:GO:0004372; F:GO:0030170	P:GO:0019264; P:GO:0035999; F:GO:0004372; F:GO:0030170
Phatr3_EG00416	B7G8E5	light harvesting protein	P:GO:0009765; C:GO:0016020	P:GO:0009765; C:GO:0016020
Phatr3_J17895	B7FQX6	predicted protein	P:GO:0005975; F:GO:0016853; F:GO:0030246	P:GO:0005975; F:GO:0016853; F:GO:0030246
Phatr3_J12902	B7G0L4	nitrite reductase-ferredoxin dependent	P:GO:0055114; F:GO:0016491; F:GO:0020037; F:GO:0051536	P:GO:0055114; F:GO:0016491; F:GO:0020037; F:GO:0051536
Phatr3_J14618	B7G531_B7G532	ATP synthase subunit alpha, mitochondrial	P:GO:0015986; F:GO:0005524; F:GO:0046933; C:GO:0045261	P:GO:0015986; F:GO:0005524; F:GO:0046933; C:GO:0045261
Phatr3_J19188	B7FUT6	uroporphyrinogen decarboxylase	P:GO:0006779; F:GO:0004853	P:GO:0006779; F:GO:0004853
Phatr3_J19341	B7FVS5	proteasome subunit beta type-2	P:GO:0051603; F:GO:0004298; C:GO:0005839	P:GO:0051603; F:GO:0004298; C:GO:0005839
Phatr3_J13244	B5Y3E9	cytochrome c peroxidase	P:GO:0006979; P:GO:0055114; F:GO:0004601; F:GO:0020037	P:GO:0006979; P:GO:0055114; F:GO:0004601; F:GO:0020037
Phatr3_J16140	B7GB77	uroporphyrinogen decarboxylase	P:GO:0006779; F:GO:0004853	P:GO:0006779; F:GO:0004853
Phatr3_J11174	B7FVG8	predicted protein	F:GO:0070006	F:GO:0070006
Phatr3_J12416	B7FZQ2	hydroxylamine reductase	P:GO:0055114; F:GO:0016661; F:GO:0051536; C:GO:0005737	P:GO:0055114; F:GO:0016661; F:GO:0051536; C:GO:0005737
Phatr3_EG02638	B7FU90	proteasome subunit alpha type, putative	P:GO:0006511; F:GO:0004298; C:GO:0019773	P:GO:0006511; F:GO:0004298; C:GO:0019773
Phatr3_J20657	B7G0M9	F-type H+-transporting ATPase subunit gamma	P:GO:0015986; F:GO:0046933; C:GO:0045261	P:GO:0015986; F:GO:0046933; C:GO:0045261
Phatr3_J21116	B5Y3V3	argininosuccinate synthase	P:GO:0006526; F:GO:0004055; F:GO:0005524	P:GO:0006526; F:GO:0004055; F:GO:0005524
Phatr3_J20677	B7G0Q2	SDR family NAD(P)-dependent oxidoreductase	P:GO:0055114; F:GO:0016491	P:GO:0055114; F:GO:0016491
Phatr3_J11841	B7FR39	histone H3	F:GO:0003677; F:GO:0046982; C:GO:0000786	F:GO:0003677; F:GO:0046982; C:GO:0000786
Phatr3_J21135	B5Y3Y0	ATP-dependent protease subunit HslV	P:GO:0051603; F:GO:0004298; C:GO:0005839; C:GO:0009376	P:GO:0051603; F:GO:0004298; C:GO:0005839; C:GO:0009376
Phatr3_J17545	B7FPM3	40S ribosomal protein S3a	P:GO:0006412; F:GO:0003735; C:GO:0005840	P:GO:0006412; F:GO:0003735; C:GO:0005840
Phatr3_J11235	B7FW38	predicted protein	NA	NA
Phatr3_J22993	B7G9G9	aldolase A	P:GO:0006096; F:GO:0004332; F:GO:0008270	P:GO:0006096; F:GO:0004332; F:GO:0008270
Phatr3_J21667	B7G3I0	Exportin-2-like protein	P:GO:0006886; F:GO:0008536	P:GO:0006886; F:GO:0008536
Phatr3_J23164	B7GAC9	predicted protein	P:GO:0000413; F:GO:0003755; F:GO:0005515	P:GO:0000413; F:GO:0003755; F:GO:0005515
Phatr3_J18274	B7FSV6	peptidylprolyl isomerase	P:GO:0000413; F:GO:0003755	P:GO:0000413; F:GO:0003755
Phatr3_J20007	B7FY14	predicted protein	P:GO:0051603; F:GO:0004298; C:GO:0005839	P:GO:0051603; F:GO:0004298; C:GO:0005839
Phatr3_J20331	B7FZ96	oxygen-evolving enhancer protein 1 precursor	P:GO:0010207; P:GO:0042549; F:GO:0010242; C:GO:0009654	P:GO:0010207; P:GO:0042549; F:GO:0010242; C:GO:0009654
Phatr3_EG02306	B7FZP1	predicted protein	P:GO:0051603; F:GO:0004298; C:GO:0005839	P:GO:0051603; F:GO:0004298; C:GO:0005839
Phatr3_EG02258	B7G7R2	predicted protein	F:GO:0004089; F:GO:0008270	F:GO:0004089; F:GO:0008270
Phatr3_J19000	B7FU89	geranylgeranyl pyrophosphate synthase	P:GO:0008299	P:GO:0008299
Phatr3_EG02232	B7GA05	phosphoenolpyruvate carboxykinase	P:GO:0006094; F:GO:0004612; F:GO:0005515; F:GO:0005524	P:GO:0006094; F:GO:0004612; F:GO:0005515; F:GO:0005524
Phatr3_J10261	B5Y5J0	fasciclin domain-containing protein	P:GO:0022900; F:GO:0005507; F:GO:0009055; C:GO:0016020; C:GO:0016021	P:GO:0022900; F:GO:0005507; F:GO:0009055; C:GO:0016020; C:GO:0016021
Phatr3_J23247	B7GAR0	fructose 1,6-bisphosphatase	P:GO:0005975; F:GO:0042132	P:GO:0005975; F:GO:0042132
Phatr3_J10774	B7FTV7	50S ribosomal protein L15	P:GO:0006412; F:GO:0003735; C:GO:0015934	P:GO:0006412; F:GO:0003735; C:GO:0015934
Phatr3_J14827	B7G6J6	rab GDP dissociation inhibitor alpha	P:GO:0007264; P:GO:0015031; F:GO:0005093	P:GO:0007264; P:GO:0015031; F:GO:0005093
Phatr3_J1874	B7FV13	predicted protein	F:GO:0003743; C:GO:0005852	F:GO:0003743; C:GO:0005852
Phatr3_J17948	B7FR44	histone-binding protein RBBP4	F:GO:0005515	F:GO:0005515
Phatr3_J24474	B7FP06	proteasome subunit alpha type-4	P:GO:0006511; F:GO:0004298; C:GO:0019773	P:GO:0006511; F:GO:0004298; C:GO:0019773
Phatr3_J33120	B5Y4E4	PEP-CTERM sorting domain-containing protein	F:GO:0005515	F:GO:0005515
Phatr3_J25172	B7FRW4	protein fucoxanthin chlorophyll a/c protein	P:GO:0009765; C:GO:0016020	P:GO:0009765; C:GO:0016020
Phatr3_J31982	B7FPW1	DUF711 family protein	NA	NA
Phatr3_J25743	B5Y531	ATP-dependent RNA helicase eIF4A	F:GO:0003676; F:GO:0005524	F:GO:0003676; F:GO:0005524
Phatr3_J31906	B7FPN7	aldehyde dehydrogenase	P:GO:0055114; F:GO:0016620	P:GO:0055114; F:GO:0016620
Phatr3_J36940	B5Y432	regulation of enolase protein 1-like	P:GO:0006468; F:GO:0004674; F:GO:0005524; C:GO:0016020; C:GO:0016021	P:GO:0006468; F:GO:0004674; F:GO:0005524; C:GO:0016020; C:GO:0016021
Phatr3_J35939	B7FZX8	SDR family oxidoreductase	P:GO:0055114; F:GO:0016491	P:GO:0055114; F:GO:0016491
Phatr3_J29885	B7G8H7	Pyridoxal biosynthesis lyase pdxS	P:GO:0042823; F:GO:0003824	P:GO:0042823; F:GO:0003824
Phatr3_J35518	B7FZM8	DUF5060 domain-containing protein	F:GO:0005509; F:GO:0030246; C:GO:0016020; C:GO:0016021	F:GO:0005509; F:GO:0030246; C:GO:0016020; C:GO:0016021
Phatr3_J26896	B7FX68	histone H4	F:GO:0003677; F:GO:0046982	F:GO:0003677; F:GO:0046982
Phatr3_J36347	B7G134	plastid glutamate 1-semialdehyde 2,1-aminotransferase	P:GO:0033014; F:GO:0008483; F:GO:0030170; F:GO:0042286	P:GO:0033014; F:GO:0008483; F:GO:0030170; F:GO:0042286
Phatr3_J26921	B7FXA2	beta chain succinyl-coa synthetase synthetase	P:GO:0006099; F:GO:0003824; F:GO:0005524	P:GO:0006099; F:GO:0003824; F:GO:0005524
Phatr3_J42398	B7GEG9	malate dehydrogenase, NAD-dependent	P:GO:0005975; P:GO:0006099; P:GO:0019752; F:GO:0030060	P:GO:0005975; P:GO:0006099; P:GO:0019752; F:GO:0030060
Phatr3_J31073	B7GDN5	40S ribosomal protein S7	P:GO:0006412; F:GO:0003735; C:GO:0005840	P:GO:0006412; F:GO:0003735; C:GO:0005840
Phatr3_J35198	B7FXU7	predicted protein	C:GO:0016021	C:GO:0016021
Phatr3_J29711	B7G7X7	ATP synthase subunit	P:GO:1902600; F:GO:0046961; C:GO:0033178	P:GO:1902600; F:GO:0046961; C:GO:0033178
Phatr3_J37367	B7G2W2	beta-ketoacyl-[acyl-carrier-protein] synthase II	P:GO:0006633; F:GO:0016747	P:GO:0006633; F:GO:0016747
Phatr3_J29658	B7G7M5	predicted protein	P:GO:0055114; F:GO:0016491	P:GO:0055114; F:GO:0016491
Phatr3_J24739	B7FPU3	glutamate synthase subunit alpha	P:GO:0006537; P:GO:0055114; F:GO:0015930	P:GO:0006537; P:GO:0055114; F:GO:0015930
Phatr3_J27508	B7FZH1	predicted protein	P:GO:0006511; F:GO:0004298; C:GO:0019773	P:GO:0006511; F:GO:0004298; C:GO:0019773
Phatr3_J41515	B7GEF2	enolase	P:GO:0006096; F:GO:0000287; F:GO:0004634; C:GO:0000015	P:GO:0006096; F:GO:0000287; F:GO:0004634; C:GO:0000015
Phatr3_J30003	B7G8Z3	proteasome subunit beta type-3-like	P:GO:0043161; F:GO:0004298; C:GO:0019774	P:GO:0043161; F:GO:0004298; C:GO:0019774
Phatr3_J34971	B7FX68	histone H4	F:GO:0003677; F:GO:0046982	F:GO:0003677; F:GO:0046982
Phatr3_J29309	B7G5Z3	aminopeptidase N	P:GO:0006508; F:GO:0008237; F:GO:0008270	P:GO:0006508; F:GO:0008237; F:GO:0008270
Phatr3_J38124	B7G505	glutaredoxin 2	F:GO:0005515	F:GO:0005515
Phatr3_J33107	B5Y4D2	predicted protein	P:GO:0006508; F:GO:0008237; C:GO:0016020; C:GO:0016021	P:GO:0006508; F:GO:0008237; C:GO:0016020; C:GO:0016021
Phatr3_J36008	B7G047	predicted protein	F:GO:0005509	F:GO:0005509
Phatr3_J28202	B5Y3Q6	proteasome subunit alpha	P:GO:0043161; F:GO:0004298; C:GO:0019773	P:GO:0043161; F:GO:0004298; C:GO:0019773
Phatr3_J41721	B7FRS0	chaperonin GroEL	P:GO:0042026; F:GO:0005524	P:GO:0042026; F:GO:0005524
Phatr3_J37689	B7G3H0	predicted protein	C:GO:0016021	C:GO:0016021
Phatr3_J32071	B7FQ47	predicted protein	C:GO:0016021	C:GO:0016021
Phatr3_J34526	B7FV31	argininosuccinate lyase	P:GO:0042450; F:GO:0004056	P:GO:0042450; F:GO:0004056
Phatr3_J41172	B7GDH4	calreticulin	P:GO:0006457; F:GO:0005509; F:GO:0051082; C:GO:0005783	P:GO:0006457; F:GO:0005509; F:GO:0051082; C:GO:0005783
Phatr3_J27518	B7FZS9	0	P:GO:0006886; P:GO:0016192; F:GO:0005198; F:GO:0005515; C:GO:0030117	P:GO:0006886; P:GO:0016192; F:GO:0005198; F:GO:0005515; C:GO:0030117
Phatr3_J29456	B7G6K6	glyceraldehyde-3-phosphate dehydrogenase	P:GO:0006006; P:GO:0055114; F:GO:0016620; F:GO:0050661; F:GO:0051287	P:GO:0006006; P:GO:0055114; F:GO:0016620; F:GO:0050661; F:GO:0051287
Phatr3_J34933	B7FX39	peptidyl-prolyl cis-trans isomerase-like	P:GO:0000413; F:GO:0003755	P:GO:0000413; F:GO:0003755
Phatr3_J29983	B7G8W5	Xaa-Pro dipeptidase	F:GO:0004177; F:GO:0030145	F:GO:0004177; F:GO:0030145
Phatr3_J24978	B7FQQ8	V-type proton ATPase subunit B	P:GO:0046034; P:GO:1902600; F:GO:0005524; C:GO:0033180	P:GO:0046034; P:GO:1902600; F:GO:0005524; C:GO:0033180
Phatr3_J23281	B7GAV2	predicted protein	F:GO:0003824; F:GO:0050662	F:GO:0003824; F:GO:0050662
Phatr3_J32733	B7FSH0	dipeptidase	P:GO:0006508; F:GO:0016805	P:GO:0006508; F:GO:0016805
Phatr3_J37922	B7G4F1	RidA family protein	F:GO:0016787	F:GO:0016787
Phatr3_J34010	B7FUH0	alanine transaminase	P:GO:0009058; F:GO:0003824; F:GO:0030170	P:GO:0009058; F:GO:0003824; F:GO:0030170
Phatr3_J40539	B7GBT5	predicted protein	NA	NA
Phatr3_J29260	B7G5R3	transketolase	F:GO:0004802	F:GO:0004802
Phatr3_J31919	B7FPQ0	60S ribosomal protein	P:GO:0006412; F:GO:0003735; F:GO:0008097; C:GO:0005840	P:GO:0006412; F:GO:0003735; F:GO:0008097; C:GO:0005840
Phatr3_J47999	B7G5M3	Alanine--tRNA ligase	P:GO:0006419; F:GO:0003676; F:GO:0004813; F:GO:0005524; C:GO:0005737	P:GO:0006419; F:GO:0003676; F:GO:0004813; F:GO:0005524; C:GO:0005737
Phatr3_J50872	B7FR39	histone H3	F:GO:0003677; F:GO:0046982; C:GO:0000786	F:GO:0003677; F:GO:0046982; C:GO:0000786
Phatr3_Jdraft1186	B7S3Q2	phosphoglycolate phosphatase	F:GO:0016791	F:GO:0016791
Phatr3_J51128	B7G6K6	glyceraldehyde-3-phosphate dehydrogenase	P:GO:0006006; P:GO:0055114; F:GO:0016620; F:GO:0050661; F:GO:0051287	P:GO:0006006; P:GO:0055114; F:GO:0016620; F:GO:0050661; F:GO:0051287
Phatr3_J54476	B7FYS6	formamidase	F:GO:0016811	F:GO:0016811
Phatr3_J51242	B7GCE4	adenosine kinase	P:GO:0006166; F:GO:0004001	P:GO:0006166; F:GO:0004001
Phatr3_J47887	B7G593	Proteasome activator subunit 1	C:GO:0008537	C:GO:0008537
Phatr3_J42962	B7FQ57	putative 3,4-dihydroxy-2-butanone kinase	P:GO:0006071; F:GO:0004371	P:GO:0006071; F:GO:0004371
Phatr3_J8950	B7FPB9	cbbx protein	F:GO:0005524	F:GO:0005524
Phatr3_J46098	B7G022	predicted protein	NA	NA
Phatr3_J50027	B7GCN9	predicted protein	C:GO:0016021	C:GO:0016021
Phatr3_Jdraft611	B7S4L0	predicted protein	P:GO:0051603; F:GO:0004298; C:GO:0005839	P:GO:0051603; F:GO:0004298; C:GO:0005839
Phatr3_J44347	B7FTS9	T9SS type A sorting domain-containing protein	C:GO:0016021	C:GO:0016021
Phatr3_J47152	B7G2N7	dTDP-glucose 4,6-dehydratase	P:GO:0009225; F:GO:0008460	P:GO:0009225; F:GO:0008460
Phatr3_Jdraft1820	B7S4B2	GroES-like protein	P:GO:0055114	P:GO:0055114
Phatr3_Jdraft866	B7S3T6	predicted protein	P:GO:0051603; F:GO:0004298; C:GO:0005839	P:GO:0051603; F:GO:0004298; C:GO:0005839
Phatr3_J55111	B7GC30	phospholipid scramblase 1-like	P:GO:0017121; F:GO:0017128	P:GO:0017121; F:GO:0017128
Phatr3_Jdraft645	B7S3P0	acetyl-coenzyme A synthetase	P:GO:0019427; F:GO:0003987; F:GO:0016208	P:GO:0019427; F:GO:0003987; F:GO:0016208
Phatr3_J49269	B7GA20	predicted protein	NA	NA
Phatr3_J43196	B7FQY6	zinc metalloprotease	F:GO:0008237	F:GO:0008237
Phatr3_J49287	B7GA38	predicted protein	P:GO:0055114; F:GO:0016491	P:GO:0055114; F:GO:0016491
Phatr3_J50914	B7FZJ4	alkene reductase	P:GO:0055114; F:GO:0010181; F:GO:0016491	P:GO:0055114; F:GO:0010181; F:GO:0016491
Phatr3_J44466	B7FU76	predicted protein	C:GO:0016021	C:GO:0016021
Phatr3_J44955	B7FV10	1-hydroxy-2-methyl-2-(E)-butenyl-4-diphosphate synthase	P:GO:0016114; P:GO:0055114; F:GO:0005506; F:GO:0046429	P:GO:0016114; P:GO:0055114; F:GO:0005506; F:GO:0046429
Phatr3_J54869	B7G685	predicted protein	F:GO:0005515	F:GO:0005515
Phatr3_J53961	B7FP11	T9SS type A sorting domain-containing protein	C:GO:0016021	C:GO:0016021
Phatr3_J6847	B7FXJ2	ribosomal protein S4	P:GO:0006412; F:GO:0003735; F:GO:0019843; C:GO:0015935	P:GO:0006412; F:GO:0003735; F:GO:0019843; C:GO:0015935
Phatr3_J55215	B7GEF7	Heat shock protein 90	P:GO:0006457; F:GO:0005524; F:GO:0051082	P:GO:0006457; F:GO:0005524; F:GO:0051082
Phatr3_J44662	B7FUU8	predicted protein	C:GO:0016021	C:GO:0016021
Phatr3_J8091	B7G0P5	thioredoxin f	P:GO:0045454	P:GO:0045454
Phatr3_J54534	B7G0C3	Tubulin alpha chain	P:GO:0007017; F:GO:0003924; F:GO:0005200; F:GO:0005525; C:GO:0005874	P:GO:0007017; F:GO:0003924; F:GO:0005200; F:GO:0005525; C:GO:0005874
Phatr3_J44054	B5Y576	predicted protein	NA	NA
Phatr3_J44874	B7FVY7	predicted protein	NA	NA
Phatr3_J44578	B7FUK0	predicted protein	F:GO:0008146	F:GO:0008146
Phatr3_J49625	B7GB93	predicted protein	NA	NA
Phatr3_J49918	B7GCA9	predicted protein	P:GO:0006508; F:GO:0008233	P:GO:0006508; F:GO:0008233
Phatr3_J47520	B7G3N5	predicted protein	F:GO:0008289	F:GO:0008289
Phatr3_J47674	B7G4H8	iron starvation induced protein	P:GO:0007156; P:GO:0016539; P:GO:0016540; F:GO:0005509; C:GO:0016020; C:GO:0016021	P:GO:0007156; P:GO:0016539; P:GO:0016540; F:GO:0005509; C:GO:0016020; C:GO:0016021
Phatr3_J46563	B7G1N4	predicted protein	C:GO:0016020; C:GO:0016021	C:GO:0016020; C:GO:0016021
Phatr3_J7664	B7FY07	predicted protein	P:GO:0055114; F:GO:0003855; F:GO:0004764	P:GO:0055114; F:GO:0003855; F:GO:0004764
Phatr3_J46548	B7G1L4	S9 family peptidase	P:GO:0006508; F:GO:0004252; F:GO:0070008	P:GO:0006508; F:GO:0004252; F:GO:0070008
Phatr3_J51811	B7FWY2	porphobilinogen deaminase	P:GO:0033014; F:GO:0004418	P:GO:0033014; F:GO:0004418
Phatr3_J52648	B7GCM0	3-ketoacyl acyl carrier protein synthase I	F:GO:0003824	F:GO:0003824
Phatr3_J47795	B7G4X5	predicted protein	F:GO:0003824	F:GO:0003824
Phatr3_J51691	B7FUL2	proteasome beta subunit	P:GO:0043161; F:GO:0004298; C:GO:0005839	P:GO:0043161; F:GO:0004298; C:GO:0005839
Phatr3_J45947	B7FZ92	3-ketoacyl-coa thiolase, mitochondrial	F:GO:0016747	F:GO:0016747
Phatr3_J42788	B7FPJ4	S-adenosyl-L-methionine-dependent methyltransferase	F:GO:0005515	F:GO:0005515
Phatr3_J48263	B7G6J3	predicted protein	C:GO:0016021	C:GO:0016021
Phatr3_J45267	B7FX23	predicted protein	C:GO:0016020; C:GO:0016021	C:GO:0016020; C:GO:0016021
Phatr3_J47550	B7G424	N-methyl-L-tryptophan oxidase	P:GO:0055114; F:GO:0016491	P:GO:0055114; F:GO:0016491
Phatr3_J48915	B7G8U6	predicted protein	F:GO:0004518	F:GO:0004518
Phatr3_J42896	B7FPY5	predicted protein	P:GO:0000272; P:GO:0016042; F:GO:0004553; F:GO:0004806; C:GO:0016020; C:GO:0016021	P:GO:0000272; P:GO:0016042; F:GO:0004553; F:GO:0004806; C:GO:0016020; C:GO:0016021
Phatr3_J44902	B7FW24	Aspartate--ammonia ligase	P:GO:0006529; F:GO:0004071; C:GO:0005737	P:GO:0006529; F:GO:0004071; C:GO:0005737
Phatr3_J47664	B7G4G8	predicted protein	P:GO:0006397; P:GO:0016567; F:GO:0005509; F:GO:0061630; C:GO:0016020; C:GO:0016021	P:GO:0006397; P:GO:0016567; F:GO:0005509; F:GO:0061630; C:GO:0016020; C:GO:0016021
Phatr3_J49486	B7GAS1	SMP-30/gluconolactonase/LRE family protein	F:GO:0004341	F:GO:0004341
Phatr3_J46375	B7G104	predicted protein	C:GO:0016020; C:GO:0016021	C:GO:0016020; C:GO:0016021
Phatr3_J47655	B7G4F1	RidA family protein	F:GO:0016787	F:GO:0016787
Phatr3_J47395	B7G386	L-ascorbate peroxidase	P:GO:0006979; P:GO:0055114; F:GO:0004601; F:GO:0020037	P:GO:0006979; P:GO:0055114; F:GO:0004601; F:GO:0020037
Phatr3_J54940	B7G812	predicted protein	P:GO:0055114; C:GO:0016021	P:GO:0055114; C:GO:0016021
Phatr3_Jdraft1591	B7S3R1	T9SS type A sorting domain-containing protein	F:GO:0005509; F:GO:0016787; C:GO:0005576; C:GO:0016020	F:GO:0005509; F:GO:0016787; C:GO:0005576; C:GO:0016020
Phatr3_J49133	B7G9L2	predicted protein	P:GO:0005975; F:GO:0004553; F:GO:0030246; C:GO:0016020; C:GO:0016021	P:GO:0005975; F:GO:0004553; F:GO:0030246; C:GO:0016020; C:GO:0016021
Phatr3_J43087	B7FQK6	T9SS type A sorting domain-containing protein	NA	NA
Phatr3_J49897	B7GC84	proteasome subunit alpha type-2	P:GO:0006511; F:GO:0004298; C:GO:0019773	P:GO:0006511; F:GO:0004298; C:GO:0019773
Phatr3_J43716	B7FT77	predicted protein	NA	NA
Phatr3_J49325	B7GA81	farnesyl diphosphate synthase	P:GO:0008299; F:GO:0016765	P:GO:0008299; F:GO:0016765
Phatr3_J48833	B7G8J3	predicted protein	C:GO:0016020; C:GO:0016021	C:GO:0016020; C:GO:0016021
Phatr3_J50695	B7FR39	histone H3	F:GO:0003677; F:GO:0046982; C:GO:0000786	F:GO:0003677; F:GO:0046982; C:GO:0000786
Phatr3_J47845	B7G541	sulfatase-like hydrolase/transferase	F:GO:0008484	F:GO:0008484
Phatr3_J49958	B7GCF8	predicted protein	C:GO:0016020; C:GO:0016021	C:GO:0016020; C:GO:0016021
Phatr3_J5685	B7GCR3	predicted protein	P:GO:0006511; F:GO:0004298; C:GO:0019773	P:GO:0006511; F:GO:0004298; C:GO:0019773
Phatr3_J48262	B7G6J0	S8 family serine peptidase	P:GO:0006508; F:GO:0004252	P:GO:0006508; F:GO:0004252
Phatr3_J46677	B5Y3F2	predicted protein	P:GO:0007155; F:GO:0005509	P:GO:0007155; F:GO:0005509
Phatr3_J44073	B5Y596	predicted protein	C:GO:0016021	C:GO:0016021
Phatr3_J48710	B7G841	T9SS type A sorting domain-containing protein	F:GO:0030246	F:GO:0030246
Phatr3_J43786	B5Y5W1	predicted protein	F:GO:0005515	F:GO:0005515
Phatr3_J47785	B7G4W6	choice-of-anchor A family protein	P:GO:0016539; P:GO:0090305; F:GO:0003676; F:GO:0004519; F:GO:0005509; C:GO:0016020	P:GO:0016539; P:GO:0090305; F:GO:0003676; F:GO:0004519; F:GO:0005509; C:GO:0016020
Phatr3_J53939	B7FRJ8	proteasome subunit alpha type-6	P:GO:0006511; F:GO:0004298; C:GO:0019773	P:GO:0006511; F:GO:0004298; C:GO:0019773
Phatr3_J5512	B7GC89	predicted protein	F:GO:0030170	F:GO:0030170

## Sheet: 22 proteins F
SeqName	Specifique Fusiforme	Description	GO IDs	GO Names
Phatr3_EG01984	B7G4Y3	clathrin heavy chain	P:GO:0006886; P:GO:0016192; F:GO:0005198; F:GO:0032051; C:GO:0030130; C:GO:0030132; C:GO:0071439	P:intracellular protein transport; P:vesicle-mediated transport; F:structural molecule activity; F:clathrin light chain binding; C:clathrin coat of trans-Golgi network vesicle; C:clathrin coat of coated pit; C:clathrin complex
Phatr3_J30643	B7G5S7	protein fucoxanthin chlorophyll a/c protein	P:GO:0009765; P:GO:0018298; F:GO:0016168; F:GO:0042802; C:GO:0009523; C:GO:0009535; C:GO:0016021; C:GO:0030076	P:photosynthesis, light harvesting; P:protein-chromophore linkage; F:chlorophyll binding; F:identical protein binding; C:photosystem II; C:chloroplast thylakoid membrane; C:integral component of membrane; C:light-harvesting complex
Phatr3_EG02370	B7FWD8	pleiotropic regulator 1	F:GO:0005515	F:protein binding
Phatr3_J24610	B7FPD9	triose phosphate/phosphate translocator	C:GO:0016021	C:integral component of membrane
Phatr3_J26802	B7FWQ2	histone H2A	F:GO:0003677; F:GO:0046982; C:GO:0000786; C:GO:0005634	F:DNA binding; F:protein heterodimerization activity; C:nucleosome; C:nucleus
Phatr3_J29266	B7G5S7	protein fucoxanthin chlorophyll a/c protein	P:GO:0009765; P:GO:0018298; F:GO:0016168; F:GO:0042802; C:GO:0009523; C:GO:0009535; C:GO:0016021; C:GO:0030076	P:photosynthesis, light harvesting; P:protein-chromophore linkage; F:chlorophyll binding; F:identical protein binding; C:photosystem II; C:chloroplast thylakoid membrane; C:integral component of membrane; C:light-harvesting complex
Phatr3_J47544	B7G416	predicted protein	F:GO:0005515; C:GO:0016021	F:protein binding; C:integral component of membrane
Phatr3_J40891	B7GCP6	predicted protein	C:GO:0016020; C:GO:0016021	C:membrane; C:integral component of membrane
Phatr3_J47103	B7G2G3	predicted protein	NA	NA
Phatr3_J34798	B7FWQ2	histone H2A	F:GO:0003677; F:GO:0046982; C:GO:0000786; C:GO:0005634	F:DNA binding; F:protein heterodimerization activity; C:nucleosome; C:nucleus
Phatr3_J47824	B7G517	predicted protein	F:GO:0005515; F:GO:0046872	F:protein binding; F:metal ion binding
Phatr3_J47306	B7G3X6	predicted protein	P:GO:0045454; F:GO:0016853; C:GO:0005623	P:cell redox homeostasis; F:isomerase activity; C:cell
Phatr3_J46020	B7FZS7	histone H2A	P:GO:0006342; F:GO:0003677; F:GO:0046982; C:GO:0000786; C:GO:0000790	P:chromatin silencing; F:DNA binding; F:protein heterodimerization activity; C:nucleosome; C:nuclear chromatin
Phatr3_J43697	B7FT57	branched-chain amino acid aminotransferase	P:GO:0009082; F:GO:0052654; F:GO:0052655; F:GO:0052656	P:branched-chain amino acid biosynthetic process; F:L-leucine transaminase activity; F:L-valine transaminase activity; F:L-isoleucine transaminase activity
Phatr3_J42529	B7FRL8	predicted protein	NA	NA
Phatr3_J47831	B7G525	predicted protein	C:GO:0016021	C:integral component of membrane
Phatr3_J45120	B7FWI9	Inositol-3-phosphate synthase	P:GO:0006021; P:GO:0008654; F:GO:0004512; C:GO:0005840	P:inositol biosynthetic process; P:phospholipid biosynthetic process; F:inositol-3-phosphate synthase activity; C:ribosome
Phatr3_J47924	B7G5D3	predicted protein	C:GO:0016021	C:integral component of membrane
Phatr3_Jdraft1143	B7S3L6	beta-hydroxyacyl-acyl carrier protein dehydratase (FABZ)	P:GO:0006633; F:GO:0004317; F:GO:0008659; F:GO:0008693; F:GO:0047451; C:GO:0016020	P:fatty acid biosynthetic process; F:3-hydroxypalmitoyl-[acyl-carrier-protein] dehydratase activity; F:(3R)-hydroxymyristoyl-[acyl-carrier-protein] dehydratase activity; F:3-hydroxydecanoyl-[acyl-carrier-protein] dehydratase activity; F:3-hydroxyoctanoyl-[acyl-carrier-protein] dehydratase activity; C:membrane
Phatr3_J55157	B7GDA8	beta-hydroxyacyl-acyl carrier protein dehydratase (FABZ)	P:GO:0006633; F:GO:0004317; F:GO:0008659; F:GO:0008693; F:GO:0047451; C:GO:0016020	P:fatty acid biosynthetic process; F:3-hydroxypalmitoyl-[acyl-carrier-protein] dehydratase activity; F:(3R)-hydroxymyristoyl-[acyl-carrier-protein] dehydratase activity; F:3-hydroxydecanoyl-[acyl-carrier-protein] dehydratase activity; F:3-hydroxyoctanoyl-[acyl-carrier-protein] dehydratase activity; C:membrane
Phatr3_J50155	B7GD50	glycoside hydrolase	P:GO:0005975; F:GO:0004568; F:GO:0008061; C:GO:0005576	P:carbohydrate metabolic process; F:chitinase activity; F:chitin binding; C:extracellular region
Phatr3_J51183	B7G9B3	protein CREG1-like	F:GO:0048037	F:cofactor binding

## Sheet: 10 proteins T
Specifique Fusiforme	SeqName	Description	GO IDs	GO Names
Phatr3_J3311	B7FRH0	cysteine synthase	P:GO:0006289; P:GO:0006535; P:GO:0032781; F:GO:0001671; F:GO:0004124; C:GO:0000439; C:GO:0009536	P:nucleotide-excision repair; P:cysteine biosynthetic process from serine; P:positive regulation of ATPase activity; F:ATPase activator activity; F:cysteine synthase activity; C:transcription factor TFIIH core complex; C:plastid
Phatr3_J19025	B7FUB2	B7FUB2	P:GO:0006412; F:GO:0003735; F:GO:0019843; C:GO:0005840	P:translation; F:structural constituent of ribosome; F:rRNA binding; C:ribosome
Phatr3_J36006	B7G045	B7FV77	F:GO:0005509	F:calcium ion binding
Phatr3_J33131	B5Y4F5	B7G045	P:GO:0009190; P:GO:0035556; C:GO:0016021	P:cyclic nucleotide biosynthetic process; P:intracellular signal transduction; C:integral component of membrane
Phatr3_J49678	B7GBF3	B5Y4F5	P:GO:0016311; F:GO:0016791	P:dephosphorylation; F:phosphatase activity
Phatr3_J49215	B7G9V1	B7GBF3	C:GO:0016020	C:membrane
Phatr3_J50525	B7GED7	B7G9V1	F:GO:0003824; F:GO:0050662	F:catalytic activity; F:coenzyme binding
Phatr3_Jdraft1249	B7S3S3	B7GED7	P:GO:0006508; P:GO:0007155; P:GO:0007411; P:GO:0042147; F:GO:0004252; F:GO:0008237; C:GO:0005829; C:GO:0005886; C:GO:0016020; C:GO:0016021	P:proteolysis; P:cell adhesion; P:axon guidance; P:retrograde transport, endosome to Golgi; F:serine-type endopeptidase activity; F:metallopeptidase activity; C:cytosol; C:plasma membrane; C:membrane; C:integral component of membrane
Phatr3_J55029	B7GA80	B7S3S3	F:GO:0004089; F:GO:0008270	F:carbonate dehydratase activity; F:zinc ion binding
Phatr3_Jdraft1601	B7S3S3	B7GA80	P:GO:0006508; P:GO:0007155; P:GO:0007411; P:GO:0042147; F:GO:0004252; F:GO:0008237; C:GO:0005829; C:GO:0005886; C:GO:0016020; C:GO:0016021	P:proteolysis; P:cell adhesion; P:axon guidance; P:retrograde transport, endosome to Golgi; F:serine-type endopeptidase activity; F:metallopeptidase activity; C:cytosol; C:plasma membrane; C:membrane; C:integral component of membrane
