# Supplementary material for: Comparative Proteomic Analysis of the Diatom Phaeodactylum tricornutum Reveals New Insights Into Intra- and Extra-Cellular Protein Contents of Its Oval, Fusiform, and Triradiate Morphotypes
Source: Front Plant Sci. 2022 Mar 21;13:673113. doi: 10.3389/fpls.2022.673113 (PMC8977783; doi:10.3389/fpls.2022.673113)
Supplement: Supplementary file 7 [file Table_6.xlsx]

## Sheet: match prot-transcrits-OF-tri
		Peptide signal Localisation	Peptide signal Probability	Number of potential N-glycosylation sites	match-transcript down reg	match-transcript up reg				Peptide signal Localisation	Peptide signal Probability	Number of potential N-glycosylation sites	match-transcript down reg	match-transcript up reg				Peptide signal Localisation	Peptide signal Probability	Number of potential N-glycosylation sites	match-transcript down reg	match-transcript up reg
Oval	Phatr3_J42051			1	B5Y3F5	#N/A		Fusiform	Phatr3_J12595			3	B7FZY9	#N/A		Triradiate	Phatr3_J43689				#N/A	B7FT47
	Phatr3_J1155			4	B5Y3W5	#N/A			Phatr3_J30786			2	B7GCM7	#N/A			Phatr3_J50705	0-18	0.8434		#N/A	P93498;B7FRW2
	Phatr3_J4227			2	B5Y516	#N/A			Phatr3_J43466			3	#N/A	B7FSB5			Phatr3_J16490				#N/A	#N/A
	Phatr3_J18665			1	B5Y594	#N/A			Phatr3_EG02082				#N/A	B7FVE9			Phatr3_J37131				#N/A	#N/A
	Phatr3_J42574	0-23	0.9923		B7FNT2	#N/A			Phatr3_J35158				#N/A	B7FXQ8			Phatr3_J49523	0-42	0.5252	5	#N/A	#N/A
	Phatr3_J43160			3	B7FQU5	#N/A			Phatr3_J47905			1	#N/A	B7G5B5			Phatr3_EG00272			2	#N/A	#N/A
	Phatr3_J42458				B7FRD6	#N/A			Phatr3_J50049			3	#N/A	#N/A			Phatr3_J17633			3	#N/A	#N/A
	Phatr3_J42501	0-23	0.9949	3	B7FRI1	#N/A			Phatr3_J51305	0-18	0.9945	2	#N/A	#N/A			Phatr3_J21535			2	#N/A	#N/A
	Phatr3_J32949			2	B7FT35	#N/A			Phatr3_J46709				#N/A	#N/A			Phatr3_J25168	0-18	0.8434		#N/A	#N/A
	Phatr3_J43760			2	B7FTD4	#N/A			Phatr3_J20424				#N/A	#N/A			Phatr3_J17504	0-18	0.9643	1	#N/A	#N/A
	Phatr3_J44488	0-16	0.9948	4	B7FUA4	#N/A			Phatr3_J28585				#N/A	#N/A			Phatr3_J27039			1	#N/A	#N/A
	Phatr3_J44526	0-26	0.7257	3	B7FUE7	#N/A			Phatr3_J52648	0-22	0.9411	1	#N/A	#N/A			Phatr3_J54019			5	#N/A	#N/A
	Phatr3_EG02354			4	B7FVR9;B7FVS0	#N/A			Phatr3_J42835	0-20	0.9693	1	#N/A	#N/A			Phatr3_J34119			2	#N/A	#N/A
	Phatr3_J54319	0-17	0.9885	4	B7FW25	#N/A			Phatr3_J41721	0-17	0.9602		#N/A	#N/A			Phatr3_J22404			1	#N/A	#N/A
	Phatr3_J11673				B7FWC4	#N/A			Phatr3_J22357			4	#N/A	#N/A			Phatr3_J55126				#N/A	#N/A
	Phatr3_J34902				B7FX09	#N/A			Phatr3_J19659				#N/A	#N/A			Percentage		26.6667	60
	Phatr3_J19805				B7FXB1	#N/A			Phatr3_J3639	0-19	0.928	1	#N/A	#N/A			Mean			2.44444
	Phatr3_EG02655				B7FXJ4	#N/A			Phatr3_J20934	0-22	0.9748		#N/A	#N/A
	Phatr3_J45402	0-19	0.998	1	B7FXK4	#N/A			Phatr3_J47823			5	#N/A	#N/A
	Phatr3_J45623			3	B7FYB2	#N/A			Phatr3_J37658			2	#N/A	#N/A
	Phatr3_J45782			3	B7FYN0	#N/A			Phatr3_J25308			2	#N/A	#N/A
	Phatr3_J20183			1	B7FZN6	#N/A			Phatr3_J20787			1	#N/A	#N/A
	Phatr3_J46098			2	B7G022	#N/A			Phatr3_J44109				#N/A	#N/A
	Phatr3_J36226			2	B7G0R5	#N/A			Phatr3_EG02515				#N/A	#N/A
	Phatr3_EG02323			8	B7G0T6;B7G0T8	#N/A			Phatr3_J3061	0-25	0.9796		#N/A	#N/A
	Phatr3_J20755				B7G0Y5	#N/A			Phatr3_J9538			2	#N/A	#N/A
	Phatr3_J20779	0-27	0.5014	1	B7G137	#N/A			Percentage		26.9231	57.6923
	Phatr3_J46470			6	B7G1C2	#N/A			Mean			2.2
	Phatr3_J46513	0-17	0.9954	3	B7G1H2	#N/A
	Phatr3_J12989			3	B7G1S8	#N/A
	Phatr3_J28562			1	B7G2U6	#N/A
	Phatr3_J47215			2	B7G2V7	#N/A
	Phatr3_J28694			1	B7G365	#N/A
	Phatr3_J47403			1	B7G395	#N/A
	Phatr3_EG02523			2	B7G3H8	#N/A
	Phatr3_J47657			4	B7G4F8	#N/A
	Phatr3_J47667			2	B7G4H1	#N/A
	Phatr3_J47831	0-32	0.9976	1	B7G525	#N/A
	Phatr3_J52316	0-17	0.9931	2	B7G5H9	#N/A
	Phatr3_J48179			1	B7G689	#N/A
	Phatr3_J14994			1	B7G6T5	#N/A
	Phatr3_J48436			1	B7G746	#N/A
	Phatr3_J48704			2	B7G7F7	#N/A
	Phatr3_J48730	0-20	0.8854	5	B7G866	#N/A
	Phatr3_J51169				B7G8Q4	#N/A
	Phatr3_J15844			3	B7G9S7	#N/A
	Phatr3_J49202	0-20	0.9706	3	B7G9T6	#N/A
	Phatr3_J49296	0-20	0.9895	3	B7GA48	#N/A
	Phatr3_J49297	0-21	0.9908	3	B7GA49	#N/A
	Phatr3_J40158			2	B7GAM6	#N/A
	Phatr3_J23281			3	B7GAV2	#N/A
	Phatr3_J49670	0-16	0.5903	3	B7GBE3	#N/A
	Phatr3_J30514			1	B7GBF1	#N/A
	Phatr3_J55111			1	B7GC30	#N/A
	Phatr3_J49879	0-24	0.8776	1	B7GC65	#N/A
	Phatr3_J49881	0-34	0.7123		B7GC67	#N/A
	Phatr3_J16375			2	B7GCG6	#N/A
	Phatr3_J40880				B7GCN5	#N/A
	Phatr3_J50026			1	B7GCN8	#N/A
	Phatr3_J16499			3	B7GCV4	#N/A
	Phatr3_J45464			1	B7GDC4;B7FXS7	#N/A
	Phatr3_J50216			1	B7GDC4;B7FXS7	#N/A
	Phatr3_J50388				B7GDY7	#N/A
	Phatr3_J31160			1	B7GDZ3	#N/A
	Phatr3_J55206				B7GE77	#N/A
	Phatr3_J41518				B7GEF5	#N/A
	Phatr3_J50592	0-22	0.9052	5	B7GEL9	#N/A
	Phatr3_Jdraft1656			11	B7S419	#N/A
	Phatr3_Jdraft1870			1	B7S4K0	#N/A
	Phatr3_J21073				#N/A	B5Y3P7
	Phatr3_J46785	0-26	0.7327	3	#N/A	B5Y3S0
	Phatr3_J28222			2	#N/A	B5Y3S6
	Phatr3_J8230	0-17	0.9882		#N/A	B5Y3S9
	Phatr3_J13386			1	#N/A	B5Y3X6
	Phatr3_J54150			2	#N/A	B5Y4C1
	Phatr3_J18458	0-16	0.999	1	#N/A	B5Y4H4
	Phatr3_J44060			2	#N/A	B5Y582
	Phatr3_J10494				#N/A	B5Y5S5
	Phatr3_EG02399	0-17	0.9605		#N/A	B5Y5U1;B5Y5U2
	Phatr3_J24439			1	#N/A	B7FNW4
	Phatr3_J42659	0-16	0.8832	1	#N/A	B7FP35
	Phatr3_J42786			1	#N/A	B7FPJ1
	Phatr3_EG02188			2	#N/A	B7FPT2
	Phatr3_J9210	0-17	0.9591	1	#N/A	B7FQF7
	Phatr3_J43058			1	#N/A	B7FQH4
	Phatr3_J9576				#N/A	B7FQN0
	Phatr3_J43124	0-24	0.9919	2	#N/A	B7FQQ3
	Phatr3_J42426	0-25	0.8187		#N/A	B7FR90
	Phatr3_J31447				#N/A	B7FRC9
	Phatr3_J31559				#N/A	B7FRN5
	Phatr3_J17259			1	#N/A	B7FRP2
	Phatr3_J51511			2	#N/A	B7FSB0
	Phatr3_J25521			1	#N/A	B7FTD2
	Phatr3_J43759			3	#N/A	B7FTD3
	Phatr3_J5851	0-18	0.6502	1	#N/A	B7FTE3
	Phatr3_J44401	0-25	0.8027		#N/A	B7FTZ2
	Phatr3_J44450	0-24	0.8955	1	#N/A	B7FU57
	Phatr3_EG02640				#N/A	B7FU94
	Phatr3_J44546			2	#N/A	B7FUG6
	Phatr3_J41845	0-18	0.9119		#N/A	B7FUL0;B6DX97
	Phatr3_J1874			1	#N/A	B7FV13
	Phatr3_J34582	0-19	0.9538		#N/A	B7FV89
	Phatr3_J51727			1	#N/A	B7FVL6
	Phatr3_J19341				#N/A	B7FVS5
	Phatr3_J45046			2	#N/A	B7FWA5
	Phatr3_J11823				#N/A	B7FWR8
	Phatr3_J51810				#N/A	B7FWX9
	Phatr3_J34898				#N/A	B7FX04
	Phatr3_J34976	0-20	0.6346	2	#N/A	B7FX80
	Phatr3_J12004				#N/A	B7FXM5
	Phatr3_J50214			1	#N/A	B7FXS9
	Phatr3_J11922			1	#N/A	B7FY37
	Phatr3_J12188	0-21	0.9526	1	#N/A	B7FYH6
	Phatr3_J35590				#N/A	B7FYP7
	Phatr3_J45918			2	#N/A	B7FZ57
	Phatr3_J27447			2	#N/A	B7FZ88
	Phatr3_J35810			3	#N/A	B7FZB5
	Phatr3_J35819			1	#N/A	B7FZC3
	Phatr3_J45986				#N/A	B7FZE4
	Phatr3_J35939			2	#N/A	B7FZX8
	Phatr3_J46126				#N/A	B7G054
	Phatr3_J36197				#N/A	B7G0N2
	Phatr3_J54558				#N/A	B7G0V1
	Phatr3_J46448	0-17	0.8708		#N/A	B7G195
	Phatr3_J46529	0-26	0.5044		#N/A	B7G1J1
	Phatr3_J46563	0-18	0.991	3	#N/A	B7G1N4
	Phatr3_J46597	0-17	0.9879		#N/A	B7G1T2
	Phatr3_J51017			1	#N/A	B7G1Y4
	Phatr3_J47062	0-23	0.9967		#N/A	B7G2B4
	Phatr3_J47367	0-23	0.9204	1	#N/A	B7G342
	Phatr3_J37671			2	#N/A	B7G3F2
	Phatr3_J28620			1	#N/A	B7G3W2
	Phatr3_J37793			4	#N/A	B7G423
	Phatr3_J37859	0-23	0.5745		#N/A	B7G489
	Phatr3_J21897			2	#N/A	B7G4U5
	Phatr3_J14387				#N/A	B7G512
	Phatr3_J47887				#N/A	B7G593
	Phatr3_J47954	0-22	0.9346		#N/A	B7G5H6
	Phatr3_J29196			3	#N/A	B7G5K3
	Phatr3_J30643	0-21	0.9436		#N/A	B7G5S7
	Phatr3_J29266	0-21	0.9436		#N/A	B7G5S7
	Phatr3_J48507				#N/A	B7G7I0
	Phatr3_J48511			2	#N/A	B7G7I4
	Phatr3_J48575			1	#N/A	B7G7Q9
	Phatr3_J54935			1	#N/A	B7G7W3
	Phatr3_J15138			1	#N/A	B7G7Z2
	Phatr3_J54958			1	#N/A	B7G8K0
	Phatr3_J48909			1	#N/A	B7G8T7
	Phatr3_J48915	0-17	0.9966	2	#N/A	B7G8U6
	Phatr3_J49181			5	#N/A	B7G9R4
	Phatr3_J49215	0-22	0.9499	4	#N/A	B7G9V1
	Phatr3_J55035				#N/A	B7GAB0
	Phatr3_J30486				#N/A	B7GB86
	Phatr3_J49648	0-23	0.9244		#N/A	B7GBB8
	Phatr3_J49937			3	#N/A	B7GCD4
	Phatr3_J50019			2	#N/A	B7GCM8
	Phatr3_J41220			1	#N/A	B7GDM3
	Phatr3_J50366			3	#N/A	B7GDW4
	Phatr3_J17086	0-16	0.9631		#N/A	B7GEI2
	Phatr3_Jdraft1820				#N/A	B7S4B2
	Phatr3_J10824			3	#N/A	#N/A
	Phatr3_EG00092				#N/A	#N/A
	Phatr3_J14792			1	#N/A	#N/A
	Phatr3_J12762	0-22	0.7367	1	#N/A	#N/A
	Phatr3_EG02230	0-28	0.8607	6	#N/A	#N/A
	Phatr3_EG02314			6	#N/A	#N/A
	Phatr3_EG02519			1	#N/A	#N/A
	Phatr3_J14618				#N/A	#N/A
	Phatr3_J10208	0-20	0.8759	2	#N/A	#N/A
	Phatr3_EG02613			7	#N/A	#N/A
	Phatr3_EG02556			2	#N/A	#N/A
	Phatr3_EG02548			1	#N/A	#N/A
	Phatr3_J11363			1	#N/A	#N/A
	Phatr3_J13877	0-17	0.9878	5	#N/A	#N/A
	Phatr3_EG02183	0-24	0.7995		#N/A	#N/A
	Phatr3_EG02310				#N/A	#N/A
	Phatr3_J13424	0-20	0.9078	2	#N/A	#N/A
	Phatr3_EG02209			1	#N/A	#N/A
	Phatr3_EG02330				#N/A	#N/A
	Phatr3_EG02265			6	#N/A	#N/A
	Phatr3_EG02656			2	#N/A	#N/A
	Phatr3_EG02349				#N/A	#N/A
	Phatr3_EG02462			2	#N/A	#N/A
	Phatr3_J11319			1	#N/A	#N/A
	Phatr3_EG02180				#N/A	#N/A
	Phatr3_EG02405			2	#N/A	#N/A
	Phatr3_J10068	0-17	0.9675		#N/A	#N/A
	Phatr3_J14401			1	#N/A	#N/A
	Phatr3_J10655	0-21	0.9745	3	#N/A	#N/A
	Phatr3_J13073	0-19	0.9952	2	#N/A	#N/A
	Phatr3_J12877				#N/A	#N/A
	Phatr3_EG02248			11	#N/A	#N/A
	Phatr3_J13511			2	#N/A	#N/A
	Phatr3_J14426	0-23	0.9323		#N/A	#N/A
	Phatr3_J14827			2	#N/A	#N/A
	Phatr3_EG02042			1	#N/A	#N/A
	Phatr3_EG02527			3	#N/A	#N/A
	Phatr3_J10862			1	#N/A	#N/A
	Phatr3_J12330	0-19	0.7342		#N/A	#N/A
	Phatr3_J13240	0-15	0.949	1	#N/A	#N/A
	Phatr3_J13566			1	#N/A	#N/A
	Phatr3_J12416			3	#N/A	#N/A
	Phatr3_EG02232			13	#N/A	#N/A
	Phatr3_J14260			1	#N/A	#N/A
	Phatr3_J14442	0-15	0.9728		#N/A	#N/A
	Phatr3_J13662	0-19	0.9957	1	#N/A	#N/A
	Phatr3_J13757	0-26	0.6317	1	#N/A	#N/A
	Phatr3_J12233				#N/A	#N/A
	Phatr3_EG02456				#N/A	#N/A
	Phatr3_EG02167	0-19	0.9052	2	#N/A	#N/A
	Phatr3_J13382	0-16	0.9143	1	#N/A	#N/A
	Phatr3_EG02383			1	#N/A	#N/A
	Phatr3_J13682				#N/A	#N/A
	Phatr3_EG02569			1	#N/A	#N/A
	Phatr3_EG02359			5	#N/A	#N/A
	Phatr3_EG02614				#N/A	#N/A
	Phatr3_J13643			1	#N/A	#N/A
	Phatr3_J13951			1	#N/A	#N/A
	Phatr3_J14301				#N/A	#N/A
	Phatr3_EG02431			3	#N/A	#N/A
	Phatr3_J13175			1	#N/A	#N/A
	Phatr3_J11735			4	#N/A	#N/A
	Phatr3_EG01923			1	#N/A	#N/A
	Phatr3_EG02386				#N/A	#N/A
	Phatr3_J10617			1	#N/A	#N/A
	Phatr3_J10970	0-18	0.7707		#N/A	#N/A
	Phatr3_J13706	0-16	0.7911		#N/A	#N/A
	Phatr3_J14518			3	#N/A	#N/A
	Phatr3_J11956			5	#N/A	#N/A
	Phatr3_J23059	0-16	0.9906	1	#N/A	#N/A
	Phatr3_J15374	0-22	0.8322	1	#N/A	#N/A
	Phatr3_J15393			1	#N/A	#N/A
	Phatr3_J21789			1	#N/A	#N/A
	Phatr3_J23913			1	#N/A	#N/A
	Phatr3_J24886				#N/A	#N/A
	Phatr3_J23083			4	#N/A	#N/A
	Phatr3_J2097			2	#N/A	#N/A
	Phatr3_J18398			2	#N/A	#N/A
	Phatr3_J24610	0-18	0.9805	1	#N/A	#N/A
	Phatr3_J22896			1	#N/A	#N/A
	Phatr3_J15777				#N/A	#N/A
	Phatr3_J23687			1	#N/A	#N/A
	Phatr3_J19708			2	#N/A	#N/A
	Phatr3_J19324			1	#N/A	#N/A
	Phatr3_J22909	0-15	0.969	1	#N/A	#N/A
	Phatr3_J17846				#N/A	#N/A
	Phatr3_J18911			1	#N/A	#N/A
	Phatr3_J21323				#N/A	#N/A
	Phatr3_J17344			1	#N/A	#N/A
	Phatr3_J23658	0-18	0.8948		#N/A	#N/A
	Phatr3_J22122	0-16	0.6549		#N/A	#N/A
	Phatr3_J19188	0-18	0.7878		#N/A	#N/A
	Phatr3_J21659			3	#N/A	#N/A
	Phatr3_J20657			1	#N/A	#N/A
	Phatr3_J20143			2	#N/A	#N/A
	Phatr3_J22064			1	#N/A	#N/A
	Phatr3_J19030			1	#N/A	#N/A
	Phatr3_J1884				#N/A	#N/A
	Phatr3_J17671			2	#N/A	#N/A
	Phatr3_J20331	0-19	0.8767	1	#N/A	#N/A
	Phatr3_J15495			1	#N/A	#N/A
	Phatr3_J17545				#N/A	#N/A
	Phatr3_J14995	0-24	0.8428	1	#N/A	#N/A
	Phatr3_J23672				#N/A	#N/A
	Phatr3_J21430			1	#N/A	#N/A
	Phatr3_J22418			3	#N/A	#N/A
	Phatr3_J17519				#N/A	#N/A
	Phatr3_J22006	0-22	0.5178		#N/A	#N/A
	Phatr3_J25375				#N/A	#N/A
	Phatr3_J15068	0-16	0.9316	1	#N/A	#N/A
	Phatr3_J23429				#N/A	#N/A
	Phatr3_J24978			4	#N/A	#N/A
	Phatr3_J19661	0-24	0.554		#N/A	#N/A
	Phatr3_J18585				#N/A	#N/A
	Phatr3_J21201	0-14	0.9909	1	#N/A	#N/A
	Phatr3_J22774			1	#N/A	#N/A
	Phatr3_J18064			2	#N/A	#N/A
	Phatr3_J24820			3	#N/A	#N/A
	Phatr3_J15595				#N/A	#N/A
	Phatr3_J20885			2	#N/A	#N/A
	Phatr3_J16840			1	#N/A	#N/A
	Phatr3_J25000			1	#N/A	#N/A
	Phatr3_J23164			3	#N/A	#N/A
	Phatr3_J16798			1	#N/A	#N/A
	Phatr3_J18246	0-21	0.9333	1	#N/A	#N/A
	Phatr3_J20342			1	#N/A	#N/A
	Phatr3_J20192			2	#N/A	#N/A
	Phatr3_J19000	0-18	0.9867		#N/A	#N/A
	Phatr3_J23871			1	#N/A	#N/A
	Phatr3_J19568			3	#N/A	#N/A
	Phatr3_J21882				#N/A	#N/A
	Phatr3_J18475				#N/A	#N/A
	Phatr3_J16421			1	#N/A	#N/A
	Phatr3_J21116			3	#N/A	#N/A
	Phatr3_J16140			1	#N/A	#N/A
	Phatr3_J23920	0-18	0.6011	1	#N/A	#N/A
	Phatr3_J18142			5	#N/A	#N/A
	Phatr3_J21030			2	#N/A	#N/A
	Phatr3_J15125			4	#N/A	#N/A
	Phatr3_J23467				#N/A	#N/A
	Phatr3_J25331			1	#N/A	#N/A
	Phatr3_J24353	0-16	0.9833		#N/A	#N/A
	Phatr3_J17948			4	#N/A	#N/A
	Phatr3_J24772	0-17	0.8941		#N/A	#N/A
	Phatr3_J17324			2	#N/A	#N/A
	Phatr3_J16334	0-17	0.9703	3	#N/A	#N/A
	Phatr3_J18345				#N/A	#N/A
	Phatr3_J17401			2	#N/A	#N/A
	Phatr3_J21519	0-25	0.6994	1	#N/A	#N/A
	Phatr3_J45624			2	#N/A	#N/A
	Phatr3_J31906			2	#N/A	#N/A
	Phatr3_J29217				#N/A	#N/A
	Phatr3_J34010	0-25	0.9625	1	#N/A	#N/A
	Phatr3_J41745				#N/A	#N/A
	Phatr3_J44561			1	#N/A	#N/A
	Phatr3_J31718			1	#N/A	#N/A
	Phatr3_J42962			2	#N/A	#N/A
	Phatr3_J44050				#N/A	#N/A
	Phatr3_J26813	0-14	0.9507	1	#N/A	#N/A
	Phatr3_J42566	0-16	0.9983		#N/A	#N/A
	Phatr3_J45120			2	#N/A	#N/A
	Phatr3_J42836			2	#N/A	#N/A
	Phatr3_J44335			1	#N/A	#N/A
	Phatr3_J29885				#N/A	#N/A
	Phatr3_J41676	0-18	0.9751		#N/A	#N/A
	Phatr3_J45886			2	#N/A	#N/A
	Phatr3_J30690	0-19	0.8744	1	#N/A	#N/A
	Phatr3_J29212				#N/A	#N/A
	Phatr3_J41515	0-19	0.906	1	#N/A	#N/A
	Phatr3_J34061			4	#N/A	#N/A
	Phatr3_J45960			3	#N/A	#N/A
	Phatr3_J35386			3	#N/A	#N/A
	Phatr3_J29711				#N/A	#N/A
	Phatr3_J45845	0-21	0.7361		#N/A	#N/A
	Phatr3_J25739			2	#N/A	#N/A
	Phatr3_J43684			1	#N/A	#N/A
	Phatr3_J43140			3	#N/A	#N/A
	Phatr3_J45763	0-25	0.944		#N/A	#N/A
	Phatr3_J3969	0-19	0.912		#N/A	#N/A
	Phatr3_J37367	0-24	0.6826	1	#N/A	#N/A
	Phatr3_J29011				#N/A	#N/A
	Phatr3_J44343			1	#N/A	#N/A
	Phatr3_J42843				#N/A	#N/A
	Phatr3_J42104				#N/A	#N/A
	Phatr3_J2808	0-20	0.9909	2	#N/A	#N/A
	Phatr3_J36666			1	#N/A	#N/A
	Phatr3_J44024	0-16	0.8093		#N/A	#N/A
	Phatr3_J40988			2	#N/A	#N/A
	Phatr3_J3311			1	#N/A	#N/A
	Phatr3_J46046			3	#N/A	#N/A
	Phatr3_J38124				#N/A	#N/A
	Phatr3_J42361	0-20	0.9314	2	#N/A	#N/A
	Phatr3_J26290			1	#N/A	#N/A
	Phatr3_J40154	0-21	0.9982	1	#N/A	#N/A
	Phatr3_J43490	0-24	0.5558		#N/A	#N/A
	Phatr3_J32976			2	#N/A	#N/A
	Phatr3_J26921			1	#N/A	#N/A
	Phatr3_J36006	0-24	0.9949		#N/A	#N/A
	Phatr3_J39015			1	#N/A	#N/A
	Phatr3_J28219			4	#N/A	#N/A
	Phatr3_J36501				#N/A	#N/A
	Phatr3_J43243				#N/A	#N/A
	Phatr3_J41094				#N/A	#N/A
	Phatr3_J45717				#N/A	#N/A
	Phatr3_J42858			3	#N/A	#N/A
	Phatr3_J35057	0-26	0.8051		#N/A	#N/A
	Phatr3_J36844	0-20	0.7753	1	#N/A	#N/A
	Phatr3_J39894			1	#N/A	#N/A
	Phatr3_J44482			2	#N/A	#N/A
	Phatr3_J44341			1	#N/A	#N/A
	Phatr3_J39681			1	#N/A	#N/A
	Phatr3_J27385			5	#N/A	#N/A
	Phatr3_J29736			1	#N/A	#N/A
	Phatr3_J35509			1	#N/A	#N/A
	Phatr3_J42398			1	#N/A	#N/A
	Phatr3_J44216			1	#N/A	#N/A
	Phatr3_J36840	0-17	0.9338	2	#N/A	#N/A
	Phatr3_J43857	0-20	0.9392		#N/A	#N/A
	Phatr3_J43363			6	#N/A	#N/A
	Phatr3_J44382	0-16	0.9559		#N/A	#N/A
	Phatr3_J26975			4	#N/A	#N/A
	Phatr3_J37067			1	#N/A	#N/A
	Phatr3_J4413				#N/A	#N/A
	Phatr3_J27719			3	#N/A	#N/A
	Phatr3_J41031			1	#N/A	#N/A
	Phatr3_J42447				#N/A	#N/A
	Phatr3_J43225			3	#N/A	#N/A
	Phatr3_J43026				#N/A	#N/A
	Phatr3_J40282			2	#N/A	#N/A
	Phatr3_J30145			1	#N/A	#N/A
	Phatr3_J45921			1	#N/A	#N/A
	Phatr3_J29456			1	#N/A	#N/A
	Phatr3_J46006				#N/A	#N/A
	Phatr3_J45297	0-18	0.87	1	#N/A	#N/A
	Phatr3_J40942			2	#N/A	#N/A
	Phatr3_J45898			1	#N/A	#N/A
	Phatr3_J44054			3	#N/A	#N/A
	Phatr3_J44618	0-23	0.86		#N/A	#N/A
	Phatr3_J45947			2	#N/A	#N/A
	Phatr3_J43169	0-19	0.8657	1	#N/A	#N/A
	Phatr3_J25743				#N/A	#N/A
	Phatr3_J43716	0-19	0.9747	1	#N/A	#N/A
	Phatr3_J43162				#N/A	#N/A
	Phatr3_J30139				#N/A	#N/A
	Phatr3_J45510			5	#N/A	#N/A
	Phatr3_J29658			2	#N/A	#N/A
	Phatr3_J27118			1	#N/A	#N/A
	Phatr3_J44902			2	#N/A	#N/A
	Phatr3_J37667				#N/A	#N/A
	Phatr3_J38433			2	#N/A	#N/A
	Phatr3_J43556	0-19	0.9638		#N/A	#N/A
	Phatr3_J42442			2	#N/A	#N/A
	Phatr3_J44323			11	#N/A	#N/A
	Phatr3_J45403			6	#N/A	#N/A
	Phatr3_J45227			2	#N/A	#N/A
	Phatr3_J29097				#N/A	#N/A
	Phatr3_J45621			2	#N/A	#N/A
	Phatr3_J44044			2	#N/A	#N/A
	Phatr3_J45522			1	#N/A	#N/A
	Phatr3_J31994	0-29	0.8664		#N/A	#N/A
	Phatr3_J44959	0-25	0.8494		#N/A	#N/A
	Phatr3_J34071			2	#N/A	#N/A
	Phatr3_J30519			3	#N/A	#N/A
	Phatr3_J44603			1	#N/A	#N/A
	Phatr3_J44225			2	#N/A	#N/A
	Phatr3_J42434			1	#N/A	#N/A
	Phatr3_J44092				#N/A	#N/A
	Phatr3_J3046	0-19	0.7989	1	#N/A	#N/A
	Phatr3_J39095			1	#N/A	#N/A
	Phatr3_J27190			3	#N/A	#N/A
	Phatr3_J43604	0-17	0.9609	2	#N/A	#N/A
	Phatr3_J38015				#N/A	#N/A
	Phatr3_J30446			1	#N/A	#N/A
	Phatr3_J27923			5	#N/A	#N/A
	Phatr3_J38794			3	#N/A	#N/A
	Phatr3_J43429	0-19	0.9639	1	#N/A	#N/A
	Phatr3_J42949				#N/A	#N/A
	Phatr3_J45153			1	#N/A	#N/A
	Phatr3_J44393			1	#N/A	#N/A
	Phatr3_J43671			1	#N/A	#N/A
	Phatr3_J42911				#N/A	#N/A
	Phatr3_J30394			1	#N/A	#N/A
	Phatr3_J41812			1	#N/A	#N/A
	Phatr3_J43207			1	#N/A	#N/A
	Phatr3_J40658	0-19	0.5512		#N/A	#N/A
	Phatr3_J29812			2	#N/A	#N/A
	Phatr3_J45811			1	#N/A	#N/A
	Phatr3_J31433			1	#N/A	#N/A
	Phatr3_J2819			2	#N/A	#N/A
	Phatr3_J35396				#N/A	#N/A
	Phatr3_J32708	0-17	0.9356	2	#N/A	#N/A
	Phatr3_J32747			2	#N/A	#N/A
	Phatr3_J45990			3	#N/A	#N/A
	Phatr3_J29157	0-18	0.9192		#N/A	#N/A
	Phatr3_J33876	0-20	0.9438	1	#N/A	#N/A
	Phatr3_J31133			1	#N/A	#N/A
	Phatr3_J29029	0-22	0.6688	1	#N/A	#N/A
	Phatr3_J40933				#N/A	#N/A
	Phatr3_J43841			2	#N/A	#N/A
	Phatr3_J29177				#N/A	#N/A
	Phatr3_J42774				#N/A	#N/A
	Phatr3_J36347	0-19	0.9542		#N/A	#N/A
	Phatr3_J32401			1	#N/A	#N/A
	Phatr3_J26980			2	#N/A	#N/A
	Phatr3_J43944			1	#N/A	#N/A
	Phatr3_J44630				#N/A	#N/A
	Phatr3_Jdraft371			1	#N/A	#N/A
	Phatr3_J46547	0-17	0.9867	2	#N/A	#N/A
	Phatr3_J54511			3	#N/A	#N/A
	Phatr3_J48112			1	#N/A	#N/A
	Phatr3_J48947			2	#N/A	#N/A
	Phatr3_Jdraft1735			3	#N/A	#N/A
	Phatr3_J46187				#N/A	#N/A
	Phatr3_J51933			3	#N/A	#N/A
	Phatr3_J46281	0-26	0.9875	2	#N/A	#N/A
	Phatr3_J50240			1	#N/A	#N/A
	Phatr3_J50570			1	#N/A	#N/A
	Phatr3_J48864				#N/A	#N/A
	Phatr3_J50236			1	#N/A	#N/A
	Phatr3_J54686			3	#N/A	#N/A
	Phatr3_J51157			2	#N/A	#N/A
	Phatr3_Jdraft542	0-18	0.7173		#N/A	#N/A
	Phatr3_J9246			3	#N/A	#N/A
	Phatr3_J48573			2	#N/A	#N/A
	Phatr3_J54190			1	#N/A	#N/A
	Phatr3_J47496			1	#N/A	#N/A
	Phatr3_J46347	0-20	0.9983		#N/A	#N/A
	Phatr3_J54642			2	#N/A	#N/A
	Phatr3_J54499	0-16	0.9604		#N/A	#N/A
	Phatr3_J9199				#N/A	#N/A
	Phatr3_J4936	0-21	0.9762	2	#N/A	#N/A
	Phatr3_J48607				#N/A	#N/A
	Phatr3_J48680	0-16	0.6568	1	#N/A	#N/A
	Phatr3_J55010			2	#N/A	#N/A
	Phatr3_J48151			2	#N/A	#N/A
	Phatr3_J54360				#N/A	#N/A
	Phatr3_J51757			2	#N/A	#N/A
	Phatr3_Jdraft521			1	#N/A	#N/A
	Phatr3_Jdraft870	0-20	0.8908	4	#N/A	#N/A
	Phatr3_J9462				#N/A	#N/A
	Phatr3_J51277			1	#N/A	#N/A
	Phatr3_J52198			2	#N/A	#N/A
	Phatr3_J46172	0-20	0.7812	1	#N/A	#N/A
	Phatr3_Jdraft1693			1	#N/A	#N/A
	Phatr3_J48723	0-26	0.9614	1	#N/A	#N/A
	Phatr3_J5651			3	#N/A	#N/A
	Phatr3_J47283			4	#N/A	#N/A
	Phatr3_J7208			1	#N/A	#N/A
	Phatr3_J49800			1	#N/A	#N/A
	Phatr3_J51301			2	#N/A	#N/A
	Phatr3_J4937			2	#N/A	#N/A
	Phatr3_J48625			3	#N/A	#N/A
	Phatr3_J47395	0-16	0.9756	1	#N/A	#N/A
	Phatr3_J48445			2	#N/A	#N/A
	Phatr3_Jdraft853			2	#N/A	#N/A
	Phatr3_J5685				#N/A	#N/A
	Phatr3_J50464	0-24	0.5898		#N/A	#N/A
	Phatr3_J48087				#N/A	#N/A
	Phatr3_J46690				#N/A	#N/A
	Phatr3_J50336			1	#N/A	#N/A
	Phatr3_J9241	0-17	0.9734		#N/A	#N/A
	Phatr3_J54086				#N/A	#N/A
	Phatr3_J9816			3	#N/A	#N/A
	Phatr3_J47363	0-16	0.9928		#N/A	#N/A
	Phatr3_J49791			3	#N/A	#N/A
	Phatr3_J54873			3	#N/A	#N/A
	Phatr3_J48661	0-24	0.9522	2	#N/A	#N/A
	Phatr3_J50520			8	#N/A	#N/A
	Phatr3_J54222				#N/A	#N/A
	Phatr3_J46248				#N/A	#N/A
	Phatr3_J49960			1	#N/A	#N/A
	Phatr3_J49167			2	#N/A	#N/A
	Phatr3_J49567			2	#N/A	#N/A
	Phatr3_J46711			3	#N/A	#N/A
	Phatr3_J50914				#N/A	#N/A
	Phatr3_J49764			2	#N/A	#N/A
	Phatr3_J54493			3	#N/A	#N/A
	Phatr3_J51291			2	#N/A	#N/A
	Phatr3_J50577				#N/A	#N/A
	Phatr3_Jdraft1638				#N/A	#N/A
	Phatr3_J49634			1	#N/A	#N/A
	Phatr3_J47922	0-20	0.921	1	#N/A	#N/A
	Phatr3_J47843			3	#N/A	#N/A
	Phatr3_J47412			6	#N/A	#N/A
	Phatr3_J5928			1	#N/A	#N/A
	Phatr3_J49114			1	#N/A	#N/A
	Phatr3_J51026			1	#N/A	#N/A
	Phatr3_J48938	0-15	0.9519		#N/A	#N/A
	Phatr3_J47579	0-28	0.7341		#N/A	#N/A
	Phatr3_J8821			2	#N/A	#N/A
	Phatr3_J51230	0-18	0.9777		#N/A	#N/A
	Phatr3_J51242			2	#N/A	#N/A
	Phatr3_J6847			1	#N/A	#N/A
	Phatr3_J55079			1	#N/A	#N/A
	Phatr3_J54442			6	#N/A	#N/A
	Phatr3_J9040	0-14	0.9939	1	#N/A	#N/A
	Phatr3_J50558				#N/A	#N/A
	Phatr3_Jdraft1186			2	#N/A	#N/A
	Phatr3_J49287	0-23	0.9221	3	#N/A	#N/A
	Phatr3_J49522			2	#N/A	#N/A
	Phatr3_Jdraft825	0-21	0.8981		#N/A	#N/A
	Phatr3_J54091			2	#N/A	#N/A
	Phatr3_J50191				#N/A	#N/A
	Phatr3_J48383				#N/A	#N/A
	Phatr3_J46454				#N/A	#N/A
	Phatr3_J54478				#N/A	#N/A
	Phatr3_J46612			3	#N/A	#N/A
	Phatr3_J48699				#N/A	#N/A
	Phatr3_J8113			4	#N/A	#N/A
	Phatr3_J54015			4	#N/A	#N/A
	Phatr3_J49119				#N/A	#N/A
	Phatr3_J5099			1	#N/A	#N/A
	Phatr3_J49777	0-18	0.9097	1	#N/A	#N/A
	Phatr3_J50047			1	#N/A	#N/A
	Phatr3_J46937			1	#N/A	#N/A
	Phatr3_J8950	0-16	0.9961	1	#N/A	#N/A
	Phatr3_J9258				#N/A	#N/A
	Phatr3_J47970	0-22	0.5687	1	#N/A	#N/A
	Phatr3_J46881	0-20	0.9993	3	#N/A	#N/A
	Phatr3_J50259				#N/A	#N/A
	Phatr3_J50964			2	#N/A	#N/A
	Phatr3_J47546				#N/A	#N/A
	Phatr3_J49436			1	#N/A	#N/A
	Phatr3_J48517			1	#N/A	#N/A
	Phatr3_J49325			1	#N/A	#N/A
	Phatr3_J47152			1	#N/A	#N/A
	Phatr3_J54738			2	#N/A	#N/A
	Phatr3_J52619			3	#N/A	#N/A
	Phatr3_J49053			4	#N/A	#N/A
	Phatr3_Jdraft1699				#N/A	#N/A
	Phatr3_J46406			1	#N/A	#N/A
	Phatr3_J47134			2	#N/A	#N/A
	Phatr3_J46502			3	#N/A	#N/A
	Phatr3_J46304				#N/A	#N/A
	Phatr3_J51058			2	#N/A	#N/A
	Phatr3_J47840			2	#N/A	#N/A
	Phatr3_J46770	0-20	0.8663	1	#N/A	#N/A
	Phatr3_J51128			1	#N/A	#N/A
	Phatr3_J54375			1	#N/A	#N/A
	Phatr3_Jdraft1649	0-16	0.9859	1	#N/A	#N/A
	Phatr3_J47589			3	#N/A	#N/A
	Phatr3_J46550			3	#N/A	#N/A
	Phatr3_J48094	0-18	0.9746	1	#N/A	#N/A
	Phatr3_J47565			4	#N/A	#N/A
	Phatr3_J54027	0-19	0.9825		#N/A	#N/A
	Phatr3_J54251	0-15	0.9989		#N/A	#N/A
	Phatr3_J46400			2	#N/A	#N/A
	Phatr3_Jdraft913			2	#N/A	#N/A
	Phatr3_J6457			1	#N/A	#N/A
	Phatr3_J6062	0-14	0.5434		#N/A	#N/A
	Phatr3_J48827	0-15	0.9754	3	#N/A	#N/A
	Phatr3_J48233	0-24	0.9714	2	#N/A	#N/A
	Phatr3_Jdraft998			2	#N/A	#N/A
	Percentage		26.1438	73.0392		#N/A
	Mean			2.06308		#N/A

## Sheet: match prot-transcrits-OT-tri
		Peptide signal Localisation	Peptide signal Probability	Number of potential N-glycosylation sites	match-transcript down reg	match-transcript up reg				Peptide signal Localisation	Peptide signal Probability	Number of potential N-glycosylation sites	match-transcript down reg	match-transcript up reg					Peptide signal Localisation	Peptide signal Probability	Number of potential N-glycosylation sites	match-transcript down reg	match-transcript up reg
Fusiform	Phatr3_J19659				B7FWP2	#N/A		Oval	Phatr3_J42051			1	B5Y3F5	#N/A			Triradiate	Phatr3_J22404			1	Q2TSX0;B8XA72;B7G6Z9	#N/A
	Phatr3_J20787			1	B7G150	#N/A			Phatr3_J13382	0-16	0.9143	1	B5Y3N7	#N/A				Phatr3_J43689				#N/A	#N/A
	Phatr3_J28585				B7G3Q9	#N/A			Phatr3_J36844	0-20	0.7753	1	B5Y3U2	#N/A				Phatr3_J16490				#N/A	#N/A
	Phatr3_J22357			4	B7G6Q6	#N/A			Phatr3_J21116			3	B5Y3V3	#N/A				Phatr3_J50705	0-18	0.8434		#N/A	#N/A
	Phatr3_J43466			3	#N/A	B7FSB5			Phatr3_J1155			4	B5Y3W5	#N/A				Phatr3_J37131				#N/A	#N/A
	Phatr3_EG02082				#N/A	B7FVE9			Phatr3_EG02527			3	B5Y460	#N/A				Phatr3_J49523	0-42	0.5252	5	#N/A	#N/A
	Phatr3_J35158				#N/A	B7FXQ8			Phatr3_J21201	0-14	0.9909	1	B5Y493	#N/A				Phatr3_EG00272			2	#N/A	#N/A
	Phatr3_J37658			2	#N/A	B7G3E0			Phatr3_J18475				B5Y4J2	#N/A				Phatr3_J17633			3	#N/A	#N/A
	Phatr3_J50049			3	#N/A	#N/A			Phatr3_J10617			1	B5Y4K4	#N/A				Phatr3_J21535			2	#N/A	#N/A
	Phatr3_J51305	0-18	0.9945	2	#N/A	#N/A			Phatr3_J4227			2	B5Y516	#N/A				Phatr3_J25168	0-18	0.8434		#N/A	#N/A
	Phatr3_J46709				#N/A	#N/A			Phatr3_J18665			1	B5Y594	#N/A				Phatr3_J17504	0-18	0.9643	1	#N/A	#N/A
	Phatr3_J20424				#N/A	#N/A			Phatr3_J42574	0-23	0.9923		B7FNT2	#N/A				Phatr3_J27039			1	#N/A	#N/A
	Phatr3_J52648	0-22	0.9411	1	#N/A	#N/A			Phatr3_J17324			2	B7FNY3	#N/A				Phatr3_J54019			5	#N/A	#N/A
	Phatr3_J42835	0-20	0.9693	1	#N/A	#N/A			Phatr3_J9199				B7FNY4	#N/A				Phatr3_J34119			2	#N/A	#N/A
	Phatr3_J41721	0-17	0.9602		#N/A	#N/A			Phatr3_J17344			1	B7FP05	#N/A				Phatr3_J55126				#N/A	#N/A
	Phatr3_J47905			1	#N/A	#N/A			Phatr3_J17401			2	B7FP61	#N/A				Percentage		26.6667	60
	Phatr3_J30786			2	#N/A	#N/A			Phatr3_J42858			3	B7FPT6	#N/A				Mean			2.44444
	Phatr3_J3639	0-19	0.928	1	#N/A	#N/A			Phatr3_J17671			2	B7FQ48	#N/A
	Phatr3_J20934	0-22	0.9748		#N/A	#N/A			Phatr3_EG02405			2	B7FQ88;B7FQ87	#N/A
	Phatr3_J47823			5	#N/A	#N/A			Phatr3_J24978			4	B7FQQ8	#N/A
	Phatr3_J25308			2	#N/A	#N/A			Phatr3_J43160			3	B7FQU5	#N/A
	Phatr3_J44109				#N/A	#N/A			Phatr3_J5928			1	B7FQV6	#N/A
	Phatr3_J12595			3	#N/A	#N/A			Phatr3_J43207			1	B7FQZ8	#N/A
	Phatr3_EG02515				#N/A	#N/A			Phatr3_J42458				B7FRD6	#N/A
	Phatr3_J3061	0-25	0.9796		#N/A	#N/A			Phatr3_J42501	0-23	0.9949	3	B7FRI1	#N/A
	Phatr3_J9538			2	#N/A	#N/A			Phatr3_J32949			2	B7FT35	#N/A
	Percentage		26.9231	57.6923	#N/A	#N/A			Phatr3_J43760			2	B7FTD4	#N/A
	Mean			2.2	#N/A	#N/A			Phatr3_J10862			1	B7FTS7	#N/A
									Phatr3_J44393			1	B7FTY3	#N/A
									Phatr3_J44488	0-16	0.9948	4	B7FUA4	#N/A
									Phatr3_J44526	0-26	0.7257	3	B7FUE7	#N/A
									Phatr3_J26290			1	B7FUR4	#N/A
									Phatr3_EG02354			4	B7FVR9;B7FVS0	#N/A
									Phatr3_J54319	0-17	0.9885	4	B7FW25	#N/A
									Phatr3_J11673				B7FWC4	#N/A
									Phatr3_J3046	0-19	0.7989	1	B7FWQ7	#N/A
									Phatr3_J34902				B7FX09	#N/A
									Phatr3_J19805				B7FXB1	#N/A
									Phatr3_J35057	0-26	0.8051		B7FXG0	#N/A
									Phatr3_J6847			1	B7FXJ2	#N/A
									Phatr3_EG02655				B7FXJ4	#N/A
									Phatr3_J45402	0-19	0.998	1	B7FXK4	#N/A
									Phatr3_J54442			6	B7FY75	#N/A
									Phatr3_J45623			3	B7FYB2	#N/A
									Phatr3_J45782			3	B7FYN0	#N/A
									Phatr3_J20342			1	B7FZB0	#N/A
									Phatr3_J45990			3	B7FZE8	#N/A
									Phatr3_J20183			1	B7FZN6	#N/A
									Phatr3_EG02310				B7FZQ5;B7FZQ4	#N/A
									Phatr3_J46098			2	B7G022	#N/A
									Phatr3_J36226			2	B7G0R5	#N/A
									Phatr3_EG02323			8	B7G0T6;B7G0T8	#N/A
									Phatr3_J20755				B7G0Y5	#N/A
									Phatr3_J50964			2	B7G117	#N/A
									Phatr3_J20779	0-27	0.5014	1	B7G137	#N/A
									Phatr3_J27923			5	B7G162	#N/A
									Phatr3_J46470			6	B7G1C2	#N/A
									Phatr3_J46502			3	B7G1G0	#N/A
									Phatr3_J46513	0-17	0.9954	3	B7G1H2	#N/A
									Phatr3_J46547	0-17	0.9867	2	B7G1L3	#N/A
									Phatr3_J13073	0-19	0.9952	2	B7G1R8	#N/A
									Phatr3_J12989			3	B7G1S8	#N/A
									Phatr3_J13682				B7G2B6	#N/A
									Phatr3_J47152			1	B7G2N7	#N/A
									Phatr3_J28562			1	B7G2U6	#N/A
									Phatr3_J47215			2	B7G2V7	#N/A
									Phatr3_J28694			1	B7G365	#N/A
									Phatr3_J47403			1	B7G395	#N/A
									Phatr3_EG02523			2	B7G3H8	#N/A
									Phatr3_J47546				B7G419	#N/A
									Phatr3_J47579	0-28	0.7341		B7G457	#N/A
									Phatr3_J47657			4	B7G4F8	#N/A
									Phatr3_J47667			2	B7G4H1	#N/A
									Phatr3_J47831	0-32	0.9976	1	B7G525	#N/A
									Phatr3_J52316	0-17	0.9931	2	B7G5H9	#N/A
									Phatr3_J47970	0-22	0.5687	1	B7G5J4	#N/A
									Phatr3_J29217				B7G5M4	#N/A
									Phatr3_J48151			2	B7G659	#N/A
									Phatr3_J48179			1	B7G689	#N/A
									Phatr3_J14994			1	B7G6T5	#N/A
									Phatr3_J48436			1	B7G746	#N/A
									Phatr3_J48699				B7G7F1	#N/A
									Phatr3_J15125			4	B7G7K4	#N/A
									Phatr3_J39015			1	B7G7K6	#N/A
									Phatr3_J48607				B7G7V1	#N/A
									Phatr3_J29736			1	B7G802	#N/A
									Phatr3_J48661	0-24	0.9522	2	B7G814	#N/A
									Phatr3_J48730	0-20	0.8854	5	B7G866	#N/A
									Phatr3_J22774			1	B7G8J0	#N/A
									Phatr3_J51169				B7G8Q4	#N/A
									Phatr3_EG02431			3	B7G909	#N/A
									Phatr3_J49114			1	B7G9J0	#N/A
									Phatr3_J15844			3	B7G9S7	#N/A
									Phatr3_J49202	0-20	0.9706	3	B7G9T6	#N/A
									Phatr3_J39894			1	B7G9X1	#N/A
									Phatr3_J49296	0-20	0.9895	3	B7GA48	#N/A
									Phatr3_J49297	0-21	0.9908	3	B7GA49	#N/A
									Phatr3_EG01923			1	B7GAE4	#N/A
									Phatr3_J49436			1	B7GAK8	#N/A
									Phatr3_J40158			2	B7GAM6	#N/A
									Phatr3_J23281			3	B7GAV2	#N/A
									Phatr3_J49670	0-16	0.5903	3	B7GBE3	#N/A
									Phatr3_J30514			1	B7GBF1	#N/A
									Phatr3_J52619			3	B7GBV6	#N/A
									Phatr3_J55111			1	B7GC30	#N/A
									Phatr3_J49881	0-34	0.7123		B7GC67	#N/A
									Phatr3_J16375			2	B7GCG6	#N/A
									Phatr3_J40880				B7GCN5	#N/A
									Phatr3_J23672				B7GCN7	#N/A
									Phatr3_J50026			1	B7GCN8	#N/A
									Phatr3_J23687			1	B7GCP8	#N/A
									Phatr3_J16421			1	B7GCR1	#N/A
									Phatr3_J16499			3	B7GCV4	#N/A
									Phatr3_J50388				B7GDY7	#N/A
									Phatr3_J31160			1	B7GDZ3	#N/A
									Phatr3_J55206				B7GE77	#N/A
									Phatr3_J51291			2	B7GED8	#N/A
									Phatr3_J41518				B7GEF5	#N/A
									Phatr3_J50592	0-22	0.9052	5	B7GEL9	#N/A
									Phatr3_Jdraft1649	0-16	0.9859	1	B7S406	#N/A
									Phatr3_Jdraft1656			11	B7S419	#N/A
									Phatr3_Jdraft1735			3	B7S4C6	#N/A
									Phatr3_Jdraft1870			1	B7S4K0	#N/A
									Phatr3_J46785	0-26	0.7327	3	#N/A	B5Y3S0
									Phatr3_J28222			2	#N/A	B5Y3S6
									Phatr3_J36840	0-17	0.9338	2	#N/A	B5Y3T7
									Phatr3_J13386			1	#N/A	B5Y3X6
									Phatr3_J54150			2	#N/A	B5Y4C1
									Phatr3_J18458	0-16	0.999	1	#N/A	B5Y4H4
									Phatr3_J10494				#N/A	B5Y5S5
									Phatr3_J24439			1	#N/A	B7FNW4
									Phatr3_J42659	0-16	0.8832	1	#N/A	B7FP35
									Phatr3_J42786			1	#N/A	B7FPJ1
									Phatr3_EG02188			2	#N/A	B7FPT2
									Phatr3_J43058			1	#N/A	B7FQH4
									Phatr3_J9576				#N/A	B7FQN0
									Phatr3_J43124	0-24	0.9919	2	#N/A	B7FQQ3
									Phatr3_J42426	0-25	0.8187		#N/A	B7FR90
									Phatr3_J42447				#N/A	B7FRC1
									Phatr3_J31447				#N/A	B7FRC9
									Phatr3_J31559				#N/A	B7FRN5
									Phatr3_J17259			1	#N/A	B7FRP2
									Phatr3_J18064			2	#N/A	B7FRZ1
									Phatr3_J43363			6	#N/A	B7FS04
									Phatr3_J51511			2	#N/A	B7FSB0
									Phatr3_J25521			1	#N/A	B7FTD2
									Phatr3_J43759			3	#N/A	B7FTD3
									Phatr3_J5851	0-18	0.6502	1	#N/A	B7FTE3
									Phatr3_J44401	0-25	0.8027		#N/A	B7FTZ2
									Phatr3_J33876	0-20	0.9438	1	#N/A	B7FU42
									Phatr3_J44450	0-24	0.8955	1	#N/A	B7FU57
									Phatr3_EG02640				#N/A	B7FU94
									Phatr3_J44546			2	#N/A	B7FUG6
									Phatr3_J41845	0-18	0.9119		#N/A	B7FUL0;B6DX97
									Phatr3_J44630				#N/A	B7FUR1
									Phatr3_J1874			1	#N/A	B7FV13
									Phatr3_J51727			1	#N/A	B7FVL6
									Phatr3_J19341				#N/A	B7FVS5
									Phatr3_J45046			2	#N/A	B7FWA5
									Phatr3_J11823				#N/A	B7FWR8
									Phatr3_J54360				#N/A	B7FWR8
									Phatr3_J51810				#N/A	B7FWX9
									Phatr3_J34898				#N/A	B7FX04
									Phatr3_J34976	0-20	0.6346	2	#N/A	B7FX80
									Phatr3_J12004				#N/A	B7FXM5
									Phatr3_J50214			1	#N/A	B7FXS9
									Phatr3_J11922			1	#N/A	B7FY37
									Phatr3_J45621			2	#N/A	B7FYB0
									Phatr3_J12188	0-21	0.9526	1	#N/A	B7FYH6
									Phatr3_J35590				#N/A	B7FYP7
									Phatr3_J45918			2	#N/A	B7FZ57
									Phatr3_J27447			2	#N/A	B7FZ88
									Phatr3_J35810			3	#N/A	B7FZB5
									Phatr3_J35819			1	#N/A	B7FZC3
									Phatr3_J45986				#N/A	B7FZE4
									Phatr3_J50914				#N/A	B7FZJ4
									Phatr3_J35939			2	#N/A	B7FZX8
									Phatr3_J46126				#N/A	B7G054
									Phatr3_J36197				#N/A	B7G0N2
									Phatr3_J54558				#N/A	B7G0V1
									Phatr3_J46448	0-17	0.8708		#N/A	B7G195
									Phatr3_J51017			1	#N/A	B7G1Y4
									Phatr3_J13566			1	#N/A	B7G229
									Phatr3_J47062	0-23	0.9967		#N/A	B7G2B4
									Phatr3_J47367	0-23	0.9204	1	#N/A	B7G342
									Phatr3_J37671			2	#N/A	B7G3F2
									Phatr3_J28620			1	#N/A	B7G3W2
									Phatr3_J37793			4	#N/A	B7G423
									Phatr3_J37859	0-23	0.5745		#N/A	B7G489
									Phatr3_J14387				#N/A	B7G512
									Phatr3_J47887				#N/A	B7G593
									Phatr3_J47954	0-22	0.9346		#N/A	B7G5H6
									Phatr3_J29196			3	#N/A	B7G5K3
									Phatr3_J48511			2	#N/A	B7G7I4
									Phatr3_J48575			1	#N/A	B7G7Q9
									Phatr3_J54935			1	#N/A	B7G7W3
									Phatr3_J15393			1	#N/A	B7G884
									Phatr3_J48909			1	#N/A	B7G8T7
									Phatr3_J48915	0-17	0.9966	2	#N/A	B7G8U6
									Phatr3_J49181			5	#N/A	B7G9R4
									Phatr3_J49215	0-22	0.9499	4	#N/A	B7G9V1
									Phatr3_J55035				#N/A	B7GAB0
									Phatr3_EG02556			2	#N/A	B7GAH5
									Phatr3_J49648	0-23	0.9244		#N/A	B7GBB8
									Phatr3_J49937			3	#N/A	B7GCD4
									Phatr3_J50019			2	#N/A	B7GCM8
									Phatr3_J41094				#N/A	B7GD99
									Phatr3_J41220			1	#N/A	B7GDM3
									Phatr3_J50366			3	#N/A	B7GDW4
									Phatr3_Jdraft371			1	#N/A	B7S3P3
									Phatr3_Jdraft1820				#N/A	B7S4B2
									Phatr3_J10824			3	#N/A	#N/A
									Phatr3_EG00092				#N/A	#N/A
									Phatr3_J14792			1	#N/A	#N/A
									Phatr3_J12762	0-22	0.7367	1	#N/A	#N/A
									Phatr3_EG02230	0-28	0.8607	6	#N/A	#N/A
									Phatr3_EG02314			6	#N/A	#N/A
									Phatr3_EG02519			1	#N/A	#N/A
									Phatr3_J14618				#N/A	#N/A
									Phatr3_J10208	0-20	0.8759	2	#N/A	#N/A
									Phatr3_EG02613			7	#N/A	#N/A
									Phatr3_EG02548			1	#N/A	#N/A
									Phatr3_J11363			1	#N/A	#N/A
									Phatr3_J13877	0-17	0.9878	5	#N/A	#N/A
									Phatr3_EG02183	0-24	0.7995		#N/A	#N/A
									Phatr3_J13424	0-20	0.9078	2	#N/A	#N/A
									Phatr3_EG02209			1	#N/A	#N/A
									Phatr3_EG02399	0-17	0.9605		#N/A	#N/A
									Phatr3_EG02330				#N/A	#N/A
									Phatr3_EG02265			6	#N/A	#N/A
									Phatr3_EG02656			2	#N/A	#N/A
									Phatr3_EG02349				#N/A	#N/A
									Phatr3_EG02462			2	#N/A	#N/A
									Phatr3_J11319			1	#N/A	#N/A
									Phatr3_EG02180				#N/A	#N/A
									Phatr3_J10068	0-17	0.9675		#N/A	#N/A
									Phatr3_J14401			1	#N/A	#N/A
									Phatr3_J10655	0-21	0.9745	3	#N/A	#N/A
									Phatr3_J12877				#N/A	#N/A
									Phatr3_EG02248			11	#N/A	#N/A
									Phatr3_J13511			2	#N/A	#N/A
									Phatr3_J14426	0-23	0.9323		#N/A	#N/A
									Phatr3_J14827			2	#N/A	#N/A
									Phatr3_EG02042			1	#N/A	#N/A
									Phatr3_J12330	0-19	0.7342		#N/A	#N/A
									Phatr3_J13240	0-15	0.949	1	#N/A	#N/A
									Phatr3_J12416			3	#N/A	#N/A
									Phatr3_EG02232			13	#N/A	#N/A
									Phatr3_J14260			1	#N/A	#N/A
									Phatr3_J14442	0-15	0.9728		#N/A	#N/A
									Phatr3_J13662	0-19	0.9957	1	#N/A	#N/A
									Phatr3_J13757	0-26	0.6317	1	#N/A	#N/A
									Phatr3_J12233				#N/A	#N/A
									Phatr3_EG02456				#N/A	#N/A
									Phatr3_EG02167	0-19	0.9052	2	#N/A	#N/A
									Phatr3_EG02383			1	#N/A	#N/A
									Phatr3_EG02569			1	#N/A	#N/A
									Phatr3_EG02359			5	#N/A	#N/A
									Phatr3_EG02614				#N/A	#N/A
									Phatr3_J13643			1	#N/A	#N/A
									Phatr3_J13951			1	#N/A	#N/A
									Phatr3_J14301				#N/A	#N/A
									Phatr3_J13175			1	#N/A	#N/A
									Phatr3_J11735			4	#N/A	#N/A
									Phatr3_EG02386				#N/A	#N/A
									Phatr3_J10970	0-18	0.7707		#N/A	#N/A
									Phatr3_J13706	0-16	0.7911		#N/A	#N/A
									Phatr3_J14518			3	#N/A	#N/A
									Phatr3_J11956			5	#N/A	#N/A
									Phatr3_J23059	0-16	0.9906	1	#N/A	#N/A
									Phatr3_J15374	0-22	0.8322	1	#N/A	#N/A
									Phatr3_J21789			1	#N/A	#N/A
									Phatr3_J23913			1	#N/A	#N/A
									Phatr3_J24886				#N/A	#N/A
									Phatr3_J23083			4	#N/A	#N/A
									Phatr3_J2097			2	#N/A	#N/A
									Phatr3_J18398			2	#N/A	#N/A
									Phatr3_J24610	0-18	0.9805	1	#N/A	#N/A
									Phatr3_J22896			1	#N/A	#N/A
									Phatr3_J15777				#N/A	#N/A
									Phatr3_J19708			2	#N/A	#N/A
									Phatr3_J19324			1	#N/A	#N/A
									Phatr3_J17086	0-16	0.9631		#N/A	#N/A
									Phatr3_J21073				#N/A	#N/A
									Phatr3_J22909	0-15	0.969	1	#N/A	#N/A
									Phatr3_J17846				#N/A	#N/A
									Phatr3_J18911			1	#N/A	#N/A
									Phatr3_J21323				#N/A	#N/A
									Phatr3_J23658	0-18	0.8948		#N/A	#N/A
									Phatr3_J22122	0-16	0.6549		#N/A	#N/A
									Phatr3_J19188	0-18	0.7878		#N/A	#N/A
									Phatr3_J21659			3	#N/A	#N/A
									Phatr3_J20657			1	#N/A	#N/A
									Phatr3_J20143			2	#N/A	#N/A
									Phatr3_J21897			2	#N/A	#N/A
									Phatr3_J22064			1	#N/A	#N/A
									Phatr3_J19030			1	#N/A	#N/A
									Phatr3_J1884				#N/A	#N/A
									Phatr3_J20331	0-19	0.8767	1	#N/A	#N/A
									Phatr3_J15495			1	#N/A	#N/A
									Phatr3_J17545				#N/A	#N/A
									Phatr3_J14995	0-24	0.8428	1	#N/A	#N/A
									Phatr3_J21430			1	#N/A	#N/A
									Phatr3_J22418			3	#N/A	#N/A
									Phatr3_J17519				#N/A	#N/A
									Phatr3_J22006	0-22	0.5178		#N/A	#N/A
									Phatr3_J25375				#N/A	#N/A
									Phatr3_J15068	0-16	0.9316	1	#N/A	#N/A
									Phatr3_J23429				#N/A	#N/A
									Phatr3_J19661	0-24	0.554		#N/A	#N/A
									Phatr3_J18585				#N/A	#N/A
									Phatr3_J24820			3	#N/A	#N/A
									Phatr3_J15595				#N/A	#N/A
									Phatr3_J20885			2	#N/A	#N/A
									Phatr3_J16840			1	#N/A	#N/A
									Phatr3_J25000			1	#N/A	#N/A
									Phatr3_J23164			3	#N/A	#N/A
									Phatr3_J16798			1	#N/A	#N/A
									Phatr3_J18246	0-21	0.9333	1	#N/A	#N/A
									Phatr3_J20192			2	#N/A	#N/A
									Phatr3_J19000	0-18	0.9867		#N/A	#N/A
									Phatr3_J23871			1	#N/A	#N/A
									Phatr3_J19568			3	#N/A	#N/A
									Phatr3_J21882				#N/A	#N/A
									Phatr3_J15138			1	#N/A	#N/A
									Phatr3_J16140			1	#N/A	#N/A
									Phatr3_J23920	0-18	0.6011	1	#N/A	#N/A
									Phatr3_J18142			5	#N/A	#N/A
									Phatr3_J21030			2	#N/A	#N/A
									Phatr3_J23467				#N/A	#N/A
									Phatr3_J25331			1	#N/A	#N/A
									Phatr3_J24353	0-16	0.9833		#N/A	#N/A
									Phatr3_J17948			4	#N/A	#N/A
									Phatr3_J24772	0-17	0.8941		#N/A	#N/A
									Phatr3_J16334	0-17	0.9703	3	#N/A	#N/A
									Phatr3_J18345				#N/A	#N/A
									Phatr3_J21519	0-25	0.6994	1	#N/A	#N/A
									Phatr3_J45624			2	#N/A	#N/A
									Phatr3_J31906			2	#N/A	#N/A
									Phatr3_J34010	0-25	0.9625	1	#N/A	#N/A
									Phatr3_J41745				#N/A	#N/A
									Phatr3_J44561			1	#N/A	#N/A
									Phatr3_J31718			1	#N/A	#N/A
									Phatr3_J42962			2	#N/A	#N/A
									Phatr3_J44050				#N/A	#N/A
									Phatr3_J26813	0-14	0.9507	1	#N/A	#N/A
									Phatr3_J42566	0-16	0.9983		#N/A	#N/A
									Phatr3_J45120			2	#N/A	#N/A
									Phatr3_J42836			2	#N/A	#N/A
									Phatr3_J44335			1	#N/A	#N/A
									Phatr3_J29885				#N/A	#N/A
									Phatr3_J30643	0-21	0.9436		#N/A	#N/A
									Phatr3_J41676	0-18	0.9751		#N/A	#N/A
									Phatr3_J45886			2	#N/A	#N/A
									Phatr3_J30690	0-19	0.8744	1	#N/A	#N/A
									Phatr3_J29212				#N/A	#N/A
									Phatr3_J41515	0-19	0.906	1	#N/A	#N/A
									Phatr3_J34061			4	#N/A	#N/A
									Phatr3_J45960			3	#N/A	#N/A
									Phatr3_J35386			3	#N/A	#N/A
									Phatr3_J29711				#N/A	#N/A
									Phatr3_J45845	0-21	0.7361		#N/A	#N/A
									Phatr3_J25739			2	#N/A	#N/A
									Phatr3_J43684			1	#N/A	#N/A
									Phatr3_J43140			3	#N/A	#N/A
									Phatr3_J45763	0-25	0.944		#N/A	#N/A
									Phatr3_J3969	0-19	0.912		#N/A	#N/A
									Phatr3_J37367	0-24	0.6826	1	#N/A	#N/A
									Phatr3_J29011				#N/A	#N/A
									Phatr3_J44343			1	#N/A	#N/A
									Phatr3_J42843				#N/A	#N/A
									Phatr3_J42104				#N/A	#N/A
									Phatr3_J2808	0-20	0.9909	2	#N/A	#N/A
									Phatr3_J36666			1	#N/A	#N/A
									Phatr3_J44024	0-16	0.8093		#N/A	#N/A
									Phatr3_J40988			2	#N/A	#N/A
									Phatr3_J3311			1	#N/A	#N/A
									Phatr3_J46046			3	#N/A	#N/A
									Phatr3_J38124				#N/A	#N/A
									Phatr3_J42361	0-20	0.9314	2	#N/A	#N/A
									Phatr3_J40154	0-21	0.9982	1	#N/A	#N/A
									Phatr3_J43490	0-24	0.5558		#N/A	#N/A
									Phatr3_J32976			2	#N/A	#N/A
									Phatr3_J26921			1	#N/A	#N/A
									Phatr3_J36006	0-24	0.9949		#N/A	#N/A
									Phatr3_J28219			4	#N/A	#N/A
									Phatr3_J36501				#N/A	#N/A
									Phatr3_J43243				#N/A	#N/A
									Phatr3_J45717				#N/A	#N/A
									Phatr3_J44482			2	#N/A	#N/A
									Phatr3_J44341			1	#N/A	#N/A
									Phatr3_J39681			1	#N/A	#N/A
									Phatr3_J27385			5	#N/A	#N/A
									Phatr3_J35509			1	#N/A	#N/A
									Phatr3_J42398			1	#N/A	#N/A
									Phatr3_J44216			1	#N/A	#N/A
									Phatr3_J43857	0-20	0.9392		#N/A	#N/A
									Phatr3_J44382	0-16	0.9559		#N/A	#N/A
									Phatr3_J26975			4	#N/A	#N/A
									Phatr3_J37067			1	#N/A	#N/A
									Phatr3_J4413				#N/A	#N/A
									Phatr3_J27719			3	#N/A	#N/A
									Phatr3_J41031			1	#N/A	#N/A
									Phatr3_J45464			1	#N/A	#N/A
									Phatr3_J43225			3	#N/A	#N/A
									Phatr3_J43026				#N/A	#N/A
									Phatr3_J40282			2	#N/A	#N/A
									Phatr3_J30145			1	#N/A	#N/A
									Phatr3_J45921			1	#N/A	#N/A
									Phatr3_J29456			1	#N/A	#N/A
									Phatr3_J46006				#N/A	#N/A
									Phatr3_J45297	0-18	0.87	1	#N/A	#N/A
									Phatr3_J40942			2	#N/A	#N/A
									Phatr3_J45898			1	#N/A	#N/A
									Phatr3_J44054			3	#N/A	#N/A
									Phatr3_J44618	0-23	0.86		#N/A	#N/A
									Phatr3_J45947			2	#N/A	#N/A
									Phatr3_J43169	0-19	0.8657	1	#N/A	#N/A
									Phatr3_J30486				#N/A	#N/A
									Phatr3_J25743				#N/A	#N/A
									Phatr3_J43716	0-19	0.9747	1	#N/A	#N/A
									Phatr3_J43162				#N/A	#N/A
									Phatr3_J30139				#N/A	#N/A
									Phatr3_J45510			5	#N/A	#N/A
									Phatr3_J29658			2	#N/A	#N/A
									Phatr3_J27118			1	#N/A	#N/A
									Phatr3_J44902			2	#N/A	#N/A
									Phatr3_J37667				#N/A	#N/A
									Phatr3_J38433			2	#N/A	#N/A
									Phatr3_J43556	0-19	0.9638		#N/A	#N/A
									Phatr3_J42442			2	#N/A	#N/A
									Phatr3_J44323			11	#N/A	#N/A
									Phatr3_J45403			6	#N/A	#N/A
									Phatr3_J45227			2	#N/A	#N/A
									Phatr3_J29097				#N/A	#N/A
									Phatr3_J29266	0-21	0.9436		#N/A	#N/A
									Phatr3_J44044			2	#N/A	#N/A
									Phatr3_J45522			1	#N/A	#N/A
									Phatr3_J31994	0-29	0.8664		#N/A	#N/A
									Phatr3_J44959	0-25	0.8494		#N/A	#N/A
									Phatr3_J34071			2	#N/A	#N/A
									Phatr3_J30519			3	#N/A	#N/A
									Phatr3_J44603			1	#N/A	#N/A
									Phatr3_J44225			2	#N/A	#N/A
									Phatr3_J42434			1	#N/A	#N/A
									Phatr3_J44092				#N/A	#N/A
									Phatr3_J39095			1	#N/A	#N/A
									Phatr3_J27190			3	#N/A	#N/A
									Phatr3_J43604	0-17	0.9609	2	#N/A	#N/A
									Phatr3_J38015				#N/A	#N/A
									Phatr3_J30446			1	#N/A	#N/A
									Phatr3_J38794			3	#N/A	#N/A
									Phatr3_J43429	0-19	0.9639	1	#N/A	#N/A
									Phatr3_J42949				#N/A	#N/A
									Phatr3_J45153			1	#N/A	#N/A
									Phatr3_J43671			1	#N/A	#N/A
									Phatr3_J42911				#N/A	#N/A
									Phatr3_J30394			1	#N/A	#N/A
									Phatr3_J41812			1	#N/A	#N/A
									Phatr3_J40658	0-19	0.5512		#N/A	#N/A
									Phatr3_J29812			2	#N/A	#N/A
									Phatr3_J45811			1	#N/A	#N/A
									Phatr3_J31433			1	#N/A	#N/A
									Phatr3_J2819			2	#N/A	#N/A
									Phatr3_J35396				#N/A	#N/A
									Phatr3_J32708	0-17	0.9356	2	#N/A	#N/A
									Phatr3_J32747			2	#N/A	#N/A
									Phatr3_J29157	0-18	0.9192		#N/A	#N/A
									Phatr3_J31133			1	#N/A	#N/A
									Phatr3_J29029	0-22	0.6688	1	#N/A	#N/A
									Phatr3_J40933				#N/A	#N/A
									Phatr3_J43841			2	#N/A	#N/A
									Phatr3_J34582	0-19	0.9538		#N/A	#N/A
									Phatr3_J29177				#N/A	#N/A
									Phatr3_J42774				#N/A	#N/A
									Phatr3_J36347	0-19	0.9542		#N/A	#N/A
									Phatr3_J32401			1	#N/A	#N/A
									Phatr3_J44060			2	#N/A	#N/A
									Phatr3_J26980			2	#N/A	#N/A
									Phatr3_J43944			1	#N/A	#N/A
									Phatr3_J48507				#N/A	#N/A
									Phatr3_J54511			3	#N/A	#N/A
									Phatr3_J48112			1	#N/A	#N/A
									Phatr3_J48947			2	#N/A	#N/A
									Phatr3_J46187				#N/A	#N/A
									Phatr3_J51933			3	#N/A	#N/A
									Phatr3_J46281	0-26	0.9875	2	#N/A	#N/A
									Phatr3_J50240			1	#N/A	#N/A
									Phatr3_J46529	0-26	0.5044		#N/A	#N/A
									Phatr3_J50570			1	#N/A	#N/A
									Phatr3_J48864				#N/A	#N/A
									Phatr3_J50236			1	#N/A	#N/A
									Phatr3_J54686			3	#N/A	#N/A
									Phatr3_J51157			2	#N/A	#N/A
									Phatr3_J48704			2	#N/A	#N/A
									Phatr3_Jdraft542	0-18	0.7173		#N/A	#N/A
									Phatr3_J8230	0-17	0.9882		#N/A	#N/A
									Phatr3_J9246			3	#N/A	#N/A
									Phatr3_J48573			2	#N/A	#N/A
									Phatr3_J54190			1	#N/A	#N/A
									Phatr3_J47496			1	#N/A	#N/A
									Phatr3_J46347	0-20	0.9983		#N/A	#N/A
									Phatr3_J54642			2	#N/A	#N/A
									Phatr3_J54499	0-16	0.9604		#N/A	#N/A
									Phatr3_J4936	0-21	0.9762	2	#N/A	#N/A
									Phatr3_J48680	0-16	0.6568	1	#N/A	#N/A
									Phatr3_J55010			2	#N/A	#N/A
									Phatr3_J51757			2	#N/A	#N/A
									Phatr3_Jdraft521			1	#N/A	#N/A
									Phatr3_Jdraft870	0-20	0.8908	4	#N/A	#N/A
									Phatr3_J9462				#N/A	#N/A
									Phatr3_J51277			1	#N/A	#N/A
									Phatr3_J52198			2	#N/A	#N/A
									Phatr3_J46172	0-20	0.7812	1	#N/A	#N/A
									Phatr3_J50216			1	#N/A	#N/A
									Phatr3_Jdraft1693			1	#N/A	#N/A
									Phatr3_J48723	0-26	0.9614	1	#N/A	#N/A
									Phatr3_J5651			3	#N/A	#N/A
									Phatr3_J47283			4	#N/A	#N/A
									Phatr3_J7208			1	#N/A	#N/A
									Phatr3_J49800			1	#N/A	#N/A
									Phatr3_J51301			2	#N/A	#N/A
									Phatr3_J4937			2	#N/A	#N/A
									Phatr3_J48625			3	#N/A	#N/A
									Phatr3_J47395	0-16	0.9756	1	#N/A	#N/A
									Phatr3_J48445			2	#N/A	#N/A
									Phatr3_Jdraft853			2	#N/A	#N/A
									Phatr3_J5685				#N/A	#N/A
									Phatr3_J54958			1	#N/A	#N/A
									Phatr3_J50464	0-24	0.5898		#N/A	#N/A
									Phatr3_J48087				#N/A	#N/A
									Phatr3_J46690				#N/A	#N/A
									Phatr3_J50336			1	#N/A	#N/A
									Phatr3_J9241	0-17	0.9734		#N/A	#N/A
									Phatr3_J54086				#N/A	#N/A
									Phatr3_J9816			3	#N/A	#N/A
									Phatr3_J47363	0-16	0.9928		#N/A	#N/A
									Phatr3_J49791			3	#N/A	#N/A
									Phatr3_J54873			3	#N/A	#N/A
									Phatr3_J50520			8	#N/A	#N/A
									Phatr3_J54222				#N/A	#N/A
									Phatr3_J46248				#N/A	#N/A
									Phatr3_J49960			1	#N/A	#N/A
									Phatr3_J49167			2	#N/A	#N/A
									Phatr3_J49567			2	#N/A	#N/A
									Phatr3_J49879	0-24	0.8776	1	#N/A	#N/A
									Phatr3_J46711			3	#N/A	#N/A
									Phatr3_J49764			2	#N/A	#N/A
									Phatr3_J54493			3	#N/A	#N/A
									Phatr3_J50577				#N/A	#N/A
									Phatr3_Jdraft1638				#N/A	#N/A
									Phatr3_J49634			1	#N/A	#N/A
									Phatr3_J47922	0-20	0.921	1	#N/A	#N/A
									Phatr3_J47843			3	#N/A	#N/A
									Phatr3_J47412			6	#N/A	#N/A
									Phatr3_J9210	0-17	0.9591	1	#N/A	#N/A
									Phatr3_J51026			1	#N/A	#N/A
									Phatr3_J48938	0-15	0.9519		#N/A	#N/A
									Phatr3_J8821			2	#N/A	#N/A
									Phatr3_J51230	0-18	0.9777		#N/A	#N/A
									Phatr3_J51242			2	#N/A	#N/A
									Phatr3_J55079			1	#N/A	#N/A
									Phatr3_J9040	0-14	0.9939	1	#N/A	#N/A
									Phatr3_J50558				#N/A	#N/A
									Phatr3_Jdraft1186			2	#N/A	#N/A
									Phatr3_J49287	0-23	0.9221	3	#N/A	#N/A
									Phatr3_J49522			2	#N/A	#N/A
									Phatr3_Jdraft825	0-21	0.8981		#N/A	#N/A
									Phatr3_J54091			2	#N/A	#N/A
									Phatr3_J50191				#N/A	#N/A
									Phatr3_J48383				#N/A	#N/A
									Phatr3_J46454				#N/A	#N/A
									Phatr3_J54478				#N/A	#N/A
									Phatr3_J46612			3	#N/A	#N/A
									Phatr3_J8113			4	#N/A	#N/A
									Phatr3_J54015			4	#N/A	#N/A
									Phatr3_J49119				#N/A	#N/A
									Phatr3_J5099			1	#N/A	#N/A
									Phatr3_J49777	0-18	0.9097	1	#N/A	#N/A
									Phatr3_J50047			1	#N/A	#N/A
									Phatr3_J46937			1	#N/A	#N/A
									Phatr3_J8950	0-16	0.9961	1	#N/A	#N/A
									Phatr3_J9258				#N/A	#N/A
									Phatr3_J46881	0-20	0.9993	3	#N/A	#N/A
									Phatr3_J50259				#N/A	#N/A
									Phatr3_J48517			1	#N/A	#N/A
									Phatr3_J49325			1	#N/A	#N/A
									Phatr3_J46563	0-18	0.991	3	#N/A	#N/A
									Phatr3_J54738			2	#N/A	#N/A
									Phatr3_J49053			4	#N/A	#N/A
									Phatr3_Jdraft1699				#N/A	#N/A
									Phatr3_J46406			1	#N/A	#N/A
									Phatr3_J47134			2	#N/A	#N/A
									Phatr3_J46597	0-17	0.9879		#N/A	#N/A
									Phatr3_J46304				#N/A	#N/A
									Phatr3_J51058			2	#N/A	#N/A
									Phatr3_J47840			2	#N/A	#N/A
									Phatr3_J46770	0-20	0.8663	1	#N/A	#N/A
									Phatr3_J51128			1	#N/A	#N/A
									Phatr3_J54375			1	#N/A	#N/A
									Phatr3_J47589			3	#N/A	#N/A
									Phatr3_J46550			3	#N/A	#N/A
									Phatr3_J48094	0-18	0.9746	1	#N/A	#N/A
									Phatr3_J47565			4	#N/A	#N/A
									Phatr3_J54027	0-19	0.9825		#N/A	#N/A
									Phatr3_J54251	0-15	0.9989		#N/A	#N/A
									Phatr3_J46400			2	#N/A	#N/A
									Phatr3_Jdraft913			2	#N/A	#N/A
									Phatr3_J6457			1	#N/A	#N/A
									Phatr3_J6062	0-14	0.5434		#N/A	#N/A
									Phatr3_J48827	0-15	0.9754	3	#N/A	#N/A
									Phatr3_J48233	0-24	0.9714	2	#N/A	#N/A
									Phatr3_Jdraft998			2	#N/A	#N/A
									Percentage		26.1438	73.0392	#N/A	#N/A
									Mean			2.06308	#N/A	#N/A

## Sheet: Oval specific secretome
SeqName	OF	OT
Phatr3_J22680	no	no
Phatr3_J13682	no	no
Phatr3_J15068	no	no
Phatr3_J22404	no	no
Phatr3_J18665	no	no
Phatr3_EG00416	no	no
Phatr3_J17895	no	no
Phatr3_J12902	no	no
Phatr3_J14618	no	no
Phatr3_J19188	no	no
Phatr3_J19341	no	no
Phatr3_J13244	no	no
Phatr3_J16140	no	no
Phatr3_J11174	no	no
Phatr3_J12416	no	no
Phatr3_EG02638	no	no
Phatr3_J20657	no	no
Phatr3_J21116	no	no
Phatr3_J20677	no	no
Phatr3_J11841	no	no
Phatr3_J21135	no	no
Phatr3_J17545	no	no
Phatr3_J11235	no	no
Phatr3_J22993	no	no
Phatr3_J21667	no	no
Phatr3_J23164	no	no
Phatr3_J18274	no	no
Phatr3_J20007	no	no
Phatr3_J20331	no	no
Phatr3_EG02306	no	no
Phatr3_EG02258	no	no
Phatr3_J19000	no	no
Phatr3_EG02232	no	no
Phatr3_J10261	no	no
Phatr3_J23247	no	no
Phatr3_J10774	no	no
Phatr3_J14827	no	no
Phatr3_J1874	no	no
Phatr3_J17948	no	no
Phatr3_J24474	no	no
Phatr3_J33120	no	no
Phatr3_J25172	no	no
Phatr3_J31982	no	no
Phatr3_J25743	no	no
Phatr3_J31906	no	no
Phatr3_J36940	no	no
Phatr3_J35939	no	no
Phatr3_J29885	no	no
Phatr3_J35518	no	no
Phatr3_J26896	no	no
Phatr3_J36347	no	no
Phatr3_J26921	no	no
Phatr3_J42398	no	no
Phatr3_J31073	no	no
Phatr3_J35198	no	no
Phatr3_J29711	no	no
Phatr3_J37367	no	no
Phatr3_J29658	no	no
Phatr3_J24739	no	no
Phatr3_J27508	no	no
Phatr3_J41515	no	no
Phatr3_J30003	no	no
Phatr3_J34971	no	no
Phatr3_J29309	no	no
Phatr3_J38124	no	no
Phatr3_J33107	no	no
Phatr3_J36008	no	no
Phatr3_J28202	no	no
Phatr3_J41721	no	no
Phatr3_J37689	no	no
Phatr3_J32071	no	no
Phatr3_J34526	no	no
Phatr3_J41172	no	no
Phatr3_J27518	no	no
Phatr3_J29456	no	no
Phatr3_J34933	no	no
Phatr3_J29983	no	no
Phatr3_J24978	no	no
Phatr3_J23281	no	no
Phatr3_J32733	no	no
Phatr3_J37922	no	no
Phatr3_J34010	no	no
Phatr3_J40539	no	no
Phatr3_J29260	no	no
Phatr3_J31919	no	no
Phatr3_J47999	no	no
Phatr3_J50872	no	no
Phatr3_Jdraft1186	no	no
Phatr3_J51128	no	no
Phatr3_J54476	no	no
Phatr3_J51242	no	no
Phatr3_J47887	no	no
Phatr3_J42962	no	no
Phatr3_J8950	no	no
Phatr3_J46098	no	no
Phatr3_J50027	no	no
Phatr3_Jdraft611	no	no
Phatr3_J44347	no	no
Phatr3_J47152	no	no
Phatr3_Jdraft1820	no	no
Phatr3_Jdraft866	no	no
Phatr3_J55111	no	no
Phatr3_Jdraft645	no	no
Phatr3_J49269	no	no
Phatr3_J43196	no	no
Phatr3_J49287	no	no
Phatr3_J50914	no	no
Phatr3_J44466	no	no
Phatr3_J44955	no	no
Phatr3_J54869	no	yes
Phatr3_J53961	no	yes
Phatr3_J6847	no	yes
Phatr3_J55215	no	yes
Phatr3_J44662	no	yes
Phatr3_J8091	no	yes
Phatr3_J54534	no	yes
Phatr3_J44054	no	yes
Phatr3_J44874	no	yes
Phatr3_J44578	no	yes
Phatr3_J49625	no	yes
Phatr3_J49918	yes	yes
Phatr3_J47520	yes	yes
Phatr3_J47674	yes	yes
Phatr3_J46563	yes	yes
Phatr3_J7664	yes	yes
Phatr3_J46548	yes	yes
Phatr3_J51811	yes	yes
Phatr3_J52648	yes	yes
Phatr3_J47795	yes	yes
Phatr3_J51691	yes	yes
Phatr3_J45947	yes	yes
Phatr3_J42788	yes	yes
Phatr3_J48263	yes	yes
Phatr3_J45267	yes	yes
Phatr3_J47550	yes	yes
Phatr3_J48915	yes	yes
Phatr3_J42896	yes	yes
Phatr3_J44902	yes	yes
Phatr3_J47664	yes	yes
Phatr3_J49486	yes	yes
Phatr3_J46375	yes	yes
Phatr3_J47655	yes	yes
Phatr3_J47395	yes	yes
Phatr3_J54940	yes	yes
Phatr3_Jdraft1591	yes	yes
Phatr3_J49133	yes	yes
Phatr3_J43087	yes	yes
Phatr3_J49897	yes	yes
Phatr3_J43716	yes	yes
Phatr3_J49325	yes	yes
Phatr3_J48833	yes	yes
Phatr3_J50695	yes	yes
Phatr3_J47845	yes	yes
Phatr3_J49958	yes	yes
Phatr3_J5685	yes	yes
Phatr3_J48262	yes	yes
Phatr3_J46677	yes	yes
Phatr3_J44073	yes	yes
Phatr3_J48710	yes	yes
Phatr3_J43786	yes	yes
Phatr3_J47785	yes	yes
Phatr3_J53939	yes	yes
Phatr3_J5512	yes	yes
